# Supplementary material for: Lateral rectus muscle differentiation potential in paralytic esotropia patients
Source: BMC Ophthalmol. 2021 May 27;21:235. doi: 10.1186/s12886-021-01994-4 (PMC8161593; doi:10.1186/s12886-021-01994-4)
Supplement: Supplementary file 1 — Additional file 1. [file 12886_2021_1994_MOESM1_ESM.xlsx]

## Sheet: Cellular Component
#Term	Database	ID	Input number	Background number	All input number	All background number	Input frequency	Background frequency	P-Value	Corrected P-Value	Input	Hyperlink_kobas	input_gene	Hyperlink_change
contractile fiber	Cellular Component	GO:0043292	123	216	1853	16940	0.0663788	0.0127509	4.80531e-62	4.99992e-58	4622|6261|8735|1410|1674|26548|79933|288|7135|844|10539|200539|667|805|9531|114907|23336|3781|10049|7138|6711|4621|22989|137735|8557|3880|779|5144|27063|339855|4620|4703|4636|2318|7125|7136|202333|51778|7170|10324|56704|56203|8736|84676|11155|91624|129446|4629|57159|9759|27295|226|58|4654|131377|23345|6341|81493|4624|347273|7168|3315|7134|7140|274|2275|7273|70|1756|825|4632|7079|5142|57158|808|84…	http://amigo.geneontology.org/cgi-bin/amigo/term_details?term=GO:0043292	hsa:4622,MYH4,4622:up|hsa:6261,RYR1,6261:up|hsa:8735,MYH13,8735:up|hsa:1410,CRYAB,1410:up|hsa:1674,DES,1674:up|hsa:26548,ITGB1BP2,26548:up|hsa:79933,SYNPO2L,79933:up|hsa:288,ANK3,288:up|hsa:7135,TNNI1,7135:up|hsa:844,CASQ1,844:up|hsa:10539,GLRX3,10539:up|hsa:200539,ANKRD23,200539:up|hsa:667,DST,667:up|hsa:805,CALM2,805:up|hsa:9531,BAG3,9531:up|hsa:114907,FBXO32,114907:up|hsa:23336,SYNM,23336:up|h…	http://amigo.geneontology.org/cgi-bin/amigo/term_details?term=GO:0043292
myofibril	Cellular Component	GO:0030016	118	204	1853	16940	0.0636805	0.0120425	1.41451e-60	7.35897e-57	4622|6261|8735|1410|1674|26548|79933|288|7135|844|10539|200539|667|805|9531|114907|23336|3781|10049|7138|6711|4621|22989|137735|8557|3880|779|5144|27063|339855|4620|4703|2318|7125|7136|202333|51778|7170|10324|56704|56203|8736|84676|11155|91624|129446|57159|9759|27295|226|58|4654|131377|23345|6341|81493|4624|347273|7168|3315|7134|7140|274|2275|7273|70|1756|825|4632|7079|5142|57158|808|845|5532|88|…	http://amigo.geneontology.org/cgi-bin/amigo/term_details?term=GO:0030016	hsa:4622,MYH4,4622:up|hsa:6261,RYR1,6261:up|hsa:8735,MYH13,8735:up|hsa:1410,CRYAB,1410:up|hsa:1674,DES,1674:up|hsa:26548,ITGB1BP2,26548:up|hsa:79933,SYNPO2L,79933:up|hsa:288,ANK3,288:up|hsa:7135,TNNI1,7135:up|hsa:844,CASQ1,844:up|hsa:10539,GLRX3,10539:up|hsa:200539,ANKRD23,200539:up|hsa:667,DST,667:up|hsa:805,CALM2,805:up|hsa:9531,BAG3,9531:up|hsa:114907,FBXO32,114907:up|hsa:23336,SYNM,23336:up|h…	http://amigo.geneontology.org/cgi-bin/amigo/term_details?term=GO:0030016
contractile fiber part	Cellular Component	GO:0044449	114	198	1853	16940	0.0615219	0.0116883	3.0558e-58	1.05986e-54	4622|6261|8735|1410|1674|26548|79933|288|7135|844|10539|667|805|9531|114907|23336|3781|10049|7138|6711|4621|137735|8557|3880|779|27063|339855|4620|4703|4636|2318|7125|7136|202333|51778|7170|10324|56704|56203|8736|84676|11155|91624|129446|4629|57159|9759|27295|226|58|131377|23345|81493|4624|347273|7168|3315|7134|7140|274|2275|7273|70|1756|825|4632|7079|5142|57158|808|845|5532|88|4633|23676|859|919…	http://amigo.geneontology.org/cgi-bin/amigo/term_details?term=GO:0044449	hsa:4622,MYH4,4622:up|hsa:6261,RYR1,6261:up|hsa:8735,MYH13,8735:up|hsa:1410,CRYAB,1410:up|hsa:1674,DES,1674:up|hsa:26548,ITGB1BP2,26548:up|hsa:79933,SYNPO2L,79933:up|hsa:288,ANK3,288:up|hsa:7135,TNNI1,7135:up|hsa:844,CASQ1,844:up|hsa:10539,GLRX3,10539:up|hsa:667,DST,667:up|hsa:805,CALM2,805:up|hsa:9531,BAG3,9531:up|hsa:114907,FBXO32,114907:up|hsa:23336,SYNM,23336:up|hsa:3781,KCNN2,3781:up|hsa:100…	http://amigo.geneontology.org/cgi-bin/amigo/term_details?term=GO:0044449
sarcomere	Cellular Component	GO:0030017	106	181	1853	16940	0.0572045	0.0106848	3.23326e-55	8.41053e-52	4622|6261|1410|1674|26548|79933|288|7135|844|10539|667|805|9531|114907|3781|10049|7138|6711|4621|137735|8557|3880|779|27063|339855|4620|4703|2318|7125|7136|202333|51778|7170|10324|56704|56203|8736|84676|11155|91624|129446|57159|9759|27295|226|58|131377|23345|81493|4624|347273|7168|3315|7134|7140|274|2275|7273|70|1756|825|4632|7079|5142|57158|808|845|5532|88|4633|23676|859|91977|4619|3270|10060|94…	http://amigo.geneontology.org/cgi-bin/amigo/term_details?term=GO:0030017	hsa:4622,MYH4,4622:up|hsa:6261,RYR1,6261:up|hsa:1410,CRYAB,1410:up|hsa:1674,DES,1674:up|hsa:26548,ITGB1BP2,26548:up|hsa:79933,SYNPO2L,79933:up|hsa:288,ANK3,288:up|hsa:7135,TNNI1,7135:up|hsa:844,CASQ1,844:up|hsa:10539,GLRX3,10539:up|hsa:667,DST,667:up|hsa:805,CALM2,805:up|hsa:9531,BAG3,9531:up|hsa:114907,FBXO32,114907:up|hsa:3781,KCNN2,3781:up|hsa:10049,DNAJB6,10049:up|hsa:7138,TNNT1,7138:up|hsa:6…	http://amigo.geneontology.org/cgi-bin/amigo/term_details?term=GO:0030017
I band	Cellular Component	GO:0031674	67	124	1853	16940	0.0361576	0.00731995	2.64117e-32	2.29011e-29	6261|1410|1674|26548|79933|288|844|10539|667|9531|114907|3781|10049|8557|3880|779|27063|339855|4703|2318|51778|56704|11155|84676|91624|129446|57159|9759|27295|226|81493|4624|347273|3315|274|2275|7273|1756|70|825|5142|57158|845|5532|88|859|91977|3270|8048|9456|286|23363|4625|171024|2274|6262|84033|9499|487|1073|29780|6271|84700|91156|84665|10611|55800	http://amigo.geneontology.org/cgi-bin/amigo/term_details?term=GO:0031674	hsa:6261,RYR1,6261:up|hsa:1410,CRYAB,1410:up|hsa:1674,DES,1674:up|hsa:26548,ITGB1BP2,26548:up|hsa:79933,SYNPO2L,79933:up|hsa:288,ANK3,288:up|hsa:844,CASQ1,844:up|hsa:10539,GLRX3,10539:up|hsa:667,DST,667:up|hsa:9531,BAG3,9531:up|hsa:114907,FBXO32,114907:up|hsa:3781,KCNN2,3781:up|hsa:10049,DNAJB6,10049:up|hsa:8557,TCAP,8557:up|hsa:3880,KRT19,3880:down|hsa:779,CACNA1S,779:up|hsa:27063,ANKRD1,27063:u…	http://amigo.geneontology.org/cgi-bin/amigo/term_details?term=GO:0031674
mitochondrial part	Cellular Component	GO:0044429	208	867	1853	16940	0.11225	0.0511806	2.07432e-29	1.34895e-26	384|1355|2180|7381|64960|1346|29796|3396|5250|1339|844|55744|1632|23175|10884|55326|517|2806|100287932|5366|3032|2108|7385|8801|4731|4715|4700|4705|5241|1738|4720|92609|51253|5160|4717|255488|8034|23409|3030|6182|2271|84545|65260|92259|28973|5162|51660|7263|515|291|64432|27109|23530|211|4722|23417|9377|7388|28957|6341|1191|84300|4702|1340|1737|23788|4729|1329|4697|54205|100529257|708|374291|2109|…	http://amigo.geneontology.org/cgi-bin/amigo/term_details?term=GO:0044429	hsa:384,ARG2,384:up|hsa:1355,COX15,1355:up|hsa:2180,ACSL1,2180:up|hsa:7381,UQCRB,7381:up|hsa:64960,MRPS15,64960:up|hsa:1346,COX7A1,1346:up|hsa:29796,UQCR10,29796:up|hsa:3396,ICT1,3396:up|hsa:5250,SLC25A3,5250:up|hsa:1339,COX6A2,1339:up|hsa:844,CASQ1,844:up|hsa:55744,COA1,55744:up|hsa:1632,ECI1,1632:up|hsa:23175,LPIN1,23175:up|hsa:10884,MRPS30,10884:up|hsa:55326,AGPAT5,55326:up|hsa:517,ATP5G2,517:…	http://amigo.geneontology.org/cgi-bin/amigo/term_details?term=GO:0044429
Z disc	Cellular Component	GO:0030018	59	110	1853	16940	0.0318403	0.00649351	2.28768e-28	1.40019e-25	274|7273|2275|1756|1410|1674|825|26548|79933|288|57158|5142|845|5532|88|859|10539|91977|667|3270|9456|8048|9531|114907|286|3781|23363|10049|8557|3880|339855|4703|2318|4625|171024|51778|56704|2274|84033|6262|9499|11155|84676|91624|129446|57159|29780|9759|27295|6271|81493|4624|347273|84700|3315|10611|84665|91156|55800	http://amigo.geneontology.org/cgi-bin/amigo/term_details?term=GO:0030018	hsa:274,BIN1,274:up|hsa:7273,TTN,7273:up|hsa:2275,FHL3,2275:up|hsa:1756,DMD,1756:up|hsa:1410,CRYAB,1410:up|hsa:1674,DES,1674:up|hsa:825,CAPN3,825:up|hsa:26548,ITGB1BP2,26548:up|hsa:79933,SYNPO2L,79933:up|hsa:288,ANK3,288:up|hsa:57158,JPH2,57158:up|hsa:5142,PDE4B,5142:up|hsa:845,CASQ2,845:up|hsa:5532,PPP3CB,5532:up|hsa:88,ACTN2,88:up|hsa:859,CAV3,859:up|hsa:10539,GLRX3,10539:up|hsa:91977,MYOZ3,919…	http://amigo.geneontology.org/cgi-bin/amigo/term_details?term=GO:0030018
mitochondrial inner membrane	Cellular Component	GO:0005743	133	452	1853	16940	0.0717755	0.0266824	7.70227e-28	4.45234e-25	1355|7381|64960|1346|29796|3396|5250|1339|55744|1632|10884|517|2806|100287932|3032|7385|4731|4715|4700|4705|4720|92609|51253|4717|8034|3030|6182|84545|92259|28973|51660|7263|515|291|64432|27109|23530|4722|9377|7388|28957|6341|84300|4702|1340|23788|4729|1329|54205|4697|374291|137682|4653|4708|56993|1537|64976|10975|9556|516|26521|10845|4514|4716|6390|54968|93058|509|498|4698|10989|8802|27069|4191|…	http://amigo.geneontology.org/cgi-bin/amigo/term_details?term=GO:0005743	hsa:1355,COX15,1355:up|hsa:7381,UQCRB,7381:up|hsa:64960,MRPS15,64960:up|hsa:1346,COX7A1,1346:up|hsa:29796,UQCR10,29796:up|hsa:3396,ICT1,3396:up|hsa:5250,SLC25A3,5250:up|hsa:1339,COX6A2,1339:up|hsa:55744,COA1,55744:up|hsa:1632,ECI1,1632:up|hsa:10884,MRPS30,10884:up|hsa:517,ATP5G2,517:up|hsa:2806,GOT2,2806:up|hsa:100287932,TIMM23,100287932:up|hsa:3032,HADHB,3032:up|hsa:7385,UQCRC2,7385:up|hsa:4731,…	http://amigo.geneontology.org/cgi-bin/amigo/term_details?term=GO:0005743
mitochondrial membrane	Cellular Component	GO:0031966	162	623	1853	16940	0.0874258	0.0367769	5.07894e-27	2.51649e-24	1355|2180|7381|64960|1346|29796|3396|5250|1339|55744|1632|23175|10884|55326|517|2806|100287932|5366|3032|7385|4731|4715|4700|4705|5241|4720|92609|51253|4717|255488|8034|3030|6182|84545|92259|28973|51660|7263|515|291|64432|27109|23530|4722|9377|7388|28957|6341|1191|84300|4702|1340|23788|4729|1329|4697|54205|100529257|374291|137682|4653|4708|56993|664|1537|64976|10975|9556|516|26521|10845|4514|5584…	http://amigo.geneontology.org/cgi-bin/amigo/term_details?term=GO:0031966	hsa:1355,COX15,1355:up|hsa:2180,ACSL1,2180:up|hsa:7381,UQCRB,7381:up|hsa:64960,MRPS15,64960:up|hsa:1346,COX7A1,1346:up|hsa:29796,UQCR10,29796:up|hsa:3396,ICT1,3396:up|hsa:5250,SLC25A3,5250:up|hsa:1339,COX6A2,1339:up|hsa:55744,COA1,55744:up|hsa:1632,ECI1,1632:up|hsa:23175,LPIN1,23175:up|hsa:10884,MRPS30,10884:up|hsa:55326,AGPAT5,55326:up|hsa:517,ATP5G2,517:up|hsa:2806,GOT2,2806:up|hsa:100287932,TI…	http://amigo.geneontology.org/cgi-bin/amigo/term_details?term=GO:0031966
mitochondrial envelope	Cellular Component	GO:0005740	168	659	1853	16940	0.0906638	0.038902	6.07323e-27	2.87236e-24	1355|2180|7381|64960|1346|29796|3396|5250|1339|55744|1632|23175|10884|55326|517|2806|100287932|5366|3032|7385|4731|4715|4700|4705|5241|4720|92609|51253|4717|255488|8034|3030|6182|84545|65260|92259|28973|51660|7263|515|291|64432|27109|23530|4722|9377|7388|28957|6341|1191|84300|4702|1340|23788|4729|1329|4697|54205|100529257|374291|137682|4653|4708|56993|664|1537|64976|10975|9556|516|26521|7923|1084…	http://amigo.geneontology.org/cgi-bin/amigo/term_details?term=GO:0005740	hsa:1355,COX15,1355:up|hsa:2180,ACSL1,2180:up|hsa:7381,UQCRB,7381:up|hsa:64960,MRPS15,64960:up|hsa:1346,COX7A1,1346:up|hsa:29796,UQCR10,29796:up|hsa:3396,ICT1,3396:up|hsa:5250,SLC25A3,5250:up|hsa:1339,COX6A2,1339:up|hsa:55744,COA1,55744:up|hsa:1632,ECI1,1632:up|hsa:23175,LPIN1,23175:up|hsa:10884,MRPS30,10884:up|hsa:55326,AGPAT5,55326:up|hsa:517,ATP5G2,517:up|hsa:2806,GOT2,2806:up|hsa:100287932,TI…	http://amigo.geneontology.org/cgi-bin/amigo/term_details?term=GO:0005740
mitochondrion	Cellular Component	GO:0005739	308	1584	1853	16940	0.166217	0.0935065	4.85625e-26	2.10539e-23	10456|1410|64960|1346|154791|27249|3396|51110|55744|23175|55326|517|5366|8801|4705|1738|5160|2954|4717|23409|2271|84545|135114|9638|65260|28973|7263|291|84263|100303755|100996928|211|4722|23417|9377|54940|7388|28957|6341|1737|8209|10005|7134|23788|4729|1329|84890|4697|54205|374291|84105|79746|137682|114990|4653|4313|1537|1152|10975|64976|51805|9556|3992|26521|7923|4514|56997|285343|3421|5315|2635…	http://amigo.geneontology.org/cgi-bin/amigo/term_details?term=GO:0005739	hsa:10456,HAX1,10456:up|hsa:1410,CRYAB,1410:up|hsa:64960,MRPS15,64960:up|hsa:1346,COX7A1,1346:up|hsa:154791,C7orf55,154791:up|hsa:27249,MMADHC,27249:up|hsa:3396,ICT1,3396:up|hsa:51110,LACTB2,51110:up|hsa:55744,COA1,55744:up|hsa:23175,LPIN1,23175:up|hsa:55326,AGPAT5,55326:up|hsa:517,ATP5G2,517:up|hsa:5366,PMAIP1,5366:up|hsa:8801,SUCLG2,8801:up|hsa:4705,NDUFA10,4705:up|hsa:1738,DLD,1738:up|hsa:5160…	http://amigo.geneontology.org/cgi-bin/amigo/term_details?term=GO:0005739
organelle inner membrane	Cellular Component	GO:0019866	137	497	1853	16940	0.0739342	0.0293388	1.41698e-25	5.67063e-23	23353|1355|7381|64960|1346|29796|3396|5250|1339|55744|1632|10884|517|2806|100287932|3032|7385|4731|4715|4700|4705|4720|92609|51253|4717|8034|3030|6182|84545|92259|28973|51660|7263|515|291|64432|27109|23530|4722|9377|7388|28957|6341|84300|4702|1340|23788|4729|1329|54205|4697|374291|137682|4653|4708|56993|1537|64976|10975|9556|516|26521|10845|4514|9782|4716|6390|54968|93058|509|23439|498|4698|10989…	http://amigo.geneontology.org/cgi-bin/amigo/term_details?term=GO:0019866	hsa:23353,SUN1,23353:up|hsa:1355,COX15,1355:up|hsa:7381,UQCRB,7381:up|hsa:64960,MRPS15,64960:up|hsa:1346,COX7A1,1346:up|hsa:29796,UQCR10,29796:up|hsa:3396,ICT1,3396:up|hsa:5250,SLC25A3,5250:up|hsa:1339,COX6A2,1339:up|hsa:55744,COA1,55744:up|hsa:1632,ECI1,1632:up|hsa:10884,MRPS30,10884:up|hsa:517,ATP5G2,517:up|hsa:2806,GOT2,2806:up|hsa:100287932,TIMM23,100287932:up|hsa:3032,HADHB,3032:up|hsa:7385,…	http://amigo.geneontology.org/cgi-bin/amigo/term_details?term=GO:0019866
cytoplasmic part	Cellular Component	GO:0044444	1008	7297	1853	16940	0.543983	0.430756	2.10372e-25	8.10711e-23	2632|23092|7803|7871|10456|6261|5744|2898|5837|8516|56911|8492|1674|64960|154791|80155|27249|5862|51110|55744|200539|8761|54749|23604|805|9531|114907|4585|517|5366|8379|57467|137735|8665|7277|202333|201475|51778|4717|23409|4909|3312|9200|84545|51196|135114|11015|9590|9638|65260|948|8736|7107|84676|28973|377677|1303|4629|7263|5950|9768|55717|100303755|399687|9144|4969|1615|58|226|211|153|4722|2341…	http://amigo.geneontology.org/cgi-bin/amigo/term_details?term=GO:0044444	hsa:2632,GBE1,2632:up|hsa:23092,ARHGAP26,23092:down|hsa:7803,PTP4A1,7803:up|hsa:7871,SLMAP,7871:up|hsa:10456,HAX1,10456:up|hsa:6261,RYR1,6261:up|hsa:5744,PTHLH,5744:down|hsa:2898,GRIK2,2898:down|hsa:5837,PYGM,5837:up|hsa:8516,ITGA8,8516:up|hsa:56911,MAP3K7CL,56911:up|hsa:8492,PRSS12,8492:down|hsa:1674,DES,1674:up|hsa:64960,MRPS15,64960:up|hsa:154791,C7orf55,154791:up|hsa:80155,NAA15,80155:up|hsa:…	http://amigo.geneontology.org/cgi-bin/amigo/term_details?term=GO:0044444
respiratory chain	Cellular Component	GO:0070469	45	78	1853	16940	0.0242849	0.00460449	9.942e-24	3.32442e-21	1355|4729|4698|4719|7381|6391|1346|29796|4711|4697|54205|4706|1339|54539|6389|374291|4709|7386|25994|4708|7385|4731|4715|4728|1537|1349|10975|4700|4705|4696|4720|4704|4717|4514|7384|4701|51103|4707|4716|6390|23530|4541|4722|7388|4702	http://amigo.geneontology.org/cgi-bin/amigo/term_details?term=GO:0070469	hsa:1355,COX15,1355:up|hsa:4729,NDUFV2,4729:up|hsa:4698,NDUFA5,4698:up|hsa:4719,NDUFS1,4719:up|hsa:7381,UQCRB,7381:up|hsa:6391,SDHC,6391:up|hsa:1346,COX7A1,1346:up|hsa:29796,UQCR10,29796:up|hsa:4711,NDUFB5,4711:up|hsa:4697,NDUFA4,4697:up|hsa:54205,CYCS,54205:up|hsa:4706,NDUFAB1,4706:up|hsa:1339,COX6A2,1339:up|hsa:54539,NDUFB11,54539:up|hsa:6389,SDHA,6389:up|hsa:374291,NDUFS7,374291:up|hsa:4709,ND…	http://amigo.geneontology.org/cgi-bin/amigo/term_details?term=GO:0070469
mitochondrial protein complex	Cellular Component	GO:0098798	57	121	1853	16940	0.0307609	0.00714286	1.02241e-23	3.32442e-21	4729|4698|4719|8802|7381|6391|29796|4711|4697|4706|506|1339|54539|6389|374291|90550|4709|7386|517|100287932|4708|3032|7385|8801|56993|4731|4715|4728|4700|4705|4696|9556|4720|92609|4704|10105|516|26521|10632|4717|10845|3030|7384|4701|51103|4707|4716|513|515|6390|518|509|10440|4722|498|4702|1737	http://amigo.geneontology.org/cgi-bin/amigo/term_details?term=GO:0098798	hsa:4729,NDUFV2,4729:up|hsa:4698,NDUFA5,4698:up|hsa:4719,NDUFS1,4719:up|hsa:8802,SUCLG1,8802:up|hsa:7381,UQCRB,7381:up|hsa:6391,SDHC,6391:up|hsa:29796,UQCR10,29796:up|hsa:4711,NDUFB5,4711:up|hsa:4697,NDUFA4,4697:up|hsa:4706,NDUFAB1,4706:up|hsa:506,ATP5B,506:up|hsa:1339,COX6A2,1339:up|hsa:54539,NDUFB11,54539:up|hsa:6389,SDHA,6389:up|hsa:374291,NDUFS7,374291:up|hsa:90550,MCU,90550:up|hsa:4709,NDUFB…	http://amigo.geneontology.org/cgi-bin/amigo/term_details?term=GO:0098798
inner mitochondrial membrane protein complex	Cellular Component	GO:0098800	49	92	1853	16940	0.0264436	0.00543093	1.33584e-23	4.21195e-21	4729|4698|4719|7381|6391|29796|4711|4697|4706|506|1339|54539|6389|374291|90550|4709|7386|517|100287932|4708|7385|4731|4715|4728|4700|4705|4696|9556|4720|92609|4704|10105|516|10632|4717|7384|4701|51103|4707|4716|513|515|6390|518|10440|509|4722|498|4702	http://amigo.geneontology.org/cgi-bin/amigo/term_details?term=GO:0098800	hsa:4729,NDUFV2,4729:up|hsa:4698,NDUFA5,4698:up|hsa:4719,NDUFS1,4719:up|hsa:7381,UQCRB,7381:up|hsa:6391,SDHC,6391:up|hsa:29796,UQCR10,29796:up|hsa:4711,NDUFB5,4711:up|hsa:4697,NDUFA4,4697:up|hsa:4706,NDUFAB1,4706:up|hsa:506,ATP5B,506:up|hsa:1339,COX6A2,1339:up|hsa:54539,NDUFB11,54539:up|hsa:6389,SDHA,6389:up|hsa:374291,NDUFS7,374291:up|hsa:90550,MCU,90550:up|hsa:4709,NDUFB3,4709:up|hsa:7386,UQCRF…	http://amigo.geneontology.org/cgi-bin/amigo/term_details?term=GO:0098800
organelle envelope	Cellular Component	GO:0031967	216	1017	1853	16940	0.116568	0.0600354	4.9523e-23	1.43135e-20	23353|10456|1355|10527|2180|7381|64960|1346|29796|3396|5250|1339|55744|79641|1632|23175|10884|667|55326|517|2806|100287932|5366|26031|3032|8379|7385|4731|4715|5901|4700|4705|5241|4720|92609|51253|4717|255488|8034|3030|3177|6182|84545|65260|92259|28973|51660|7263|515|8605|90523|291|64432|27109|23530|4722|9377|7388|28957|6341|1191|84300|4702|1340|23788|4729|1329|2869|327|4697|54205|100529257|374291…	http://amigo.geneontology.org/cgi-bin/amigo/term_details?term=GO:0031967	hsa:23353,SUN1,23353:up|hsa:10456,HAX1,10456:up|hsa:1355,COX15,1355:up|hsa:10527,IPO7,10527:up|hsa:2180,ACSL1,2180:up|hsa:7381,UQCRB,7381:up|hsa:64960,MRPS15,64960:up|hsa:1346,COX7A1,1346:up|hsa:29796,UQCR10,29796:up|hsa:3396,ICT1,3396:up|hsa:5250,SLC25A3,5250:up|hsa:1339,COX6A2,1339:up|hsa:55744,COA1,55744:up|hsa:79641,ROGDI,79641:up|hsa:1632,ECI1,1632:up|hsa:23175,LPIN1,23175:up|hsa:10884,MRPS3…	http://amigo.geneontology.org/cgi-bin/amigo/term_details?term=GO:0031967
envelope	Cellular Component	GO:0031975	216	1021	1853	16940	0.116568	0.0602715	8.34823e-23	2.34766e-20	23353|10456|1355|10527|2180|7381|64960|1346|29796|3396|5250|1339|55744|79641|1632|23175|10884|667|55326|517|2806|100287932|5366|26031|3032|8379|7385|4731|4715|5901|4700|4705|5241|4720|92609|51253|4717|255488|8034|3030|3177|6182|84545|65260|92259|28973|51660|7263|515|8605|90523|291|64432|27109|23530|4722|9377|7388|28957|6341|1191|84300|4702|1340|23788|4729|1329|2869|327|4697|54205|100529257|374291…	http://amigo.geneontology.org/cgi-bin/amigo/term_details?term=GO:0031975	hsa:23353,SUN1,23353:up|hsa:10456,HAX1,10456:up|hsa:1355,COX15,1355:up|hsa:10527,IPO7,10527:up|hsa:2180,ACSL1,2180:up|hsa:7381,UQCRB,7381:up|hsa:64960,MRPS15,64960:up|hsa:1346,COX7A1,1346:up|hsa:29796,UQCR10,29796:up|hsa:3396,ICT1,3396:up|hsa:5250,SLC25A3,5250:up|hsa:1339,COX6A2,1339:up|hsa:55744,COA1,55744:up|hsa:79641,ROGDI,79641:up|hsa:1632,ECI1,1632:up|hsa:23175,LPIN1,23175:up|hsa:10884,MRPS3…	http://amigo.geneontology.org/cgi-bin/amigo/term_details?term=GO:0031975
mitochondrial membrane part	Cellular Component	GO:0044455	65	161	1853	16940	0.0350783	0.00950413	2.87754e-22	7.67712e-20	1355|4698|7381|1346|29796|4711|4706|1339|54539|55744|6389|4709|7386|517|100287932|7385|4731|4715|4700|4705|4720|92609|4704|10105|4717|55333|4701|4707|513|515|10440|23530|4722|7388|4702|4729|4719|6391|65991|4697|506|4976|374291|90550|4708|56993|664|4728|84709|1349|4696|9556|516|10632|7384|51103|4716|6390|2110|54968|518|509|79133|498|1760	http://amigo.geneontology.org/cgi-bin/amigo/term_details?term=GO:0044455	hsa:1355,COX15,1355:up|hsa:4698,NDUFA5,4698:up|hsa:7381,UQCRB,7381:up|hsa:1346,COX7A1,1346:up|hsa:29796,UQCR10,29796:up|hsa:4711,NDUFB5,4711:up|hsa:4706,NDUFAB1,4706:up|hsa:1339,COX6A2,1339:up|hsa:54539,NDUFB11,54539:up|hsa:55744,COA1,55744:up|hsa:6389,SDHA,6389:up|hsa:4709,NDUFB3,4709:up|hsa:7386,UQCRFS1,7386:up|hsa:517,ATP5G2,517:up|hsa:100287932,TIMM23,100287932:up|hsa:7385,UQCRC2,7385:up|hsa:…	http://amigo.geneontology.org/cgi-bin/amigo/term_details?term=GO:0044455
mitochondrial respiratory chain	Cellular Component	GO:0005746	39	68	1853	16940	0.021047	0.00401417	1.28886e-20	3.27087e-18	1355|4729|4698|4719|7381|6391|1346|29796|4711|4697|4706|1339|54539|6389|374291|4709|7386|4708|7385|4731|4715|4728|1349|4700|4705|4696|4720|4704|4717|7384|51103|4701|4707|4716|6390|23530|4722|7388|4702	http://amigo.geneontology.org/cgi-bin/amigo/term_details?term=GO:0005746	hsa:1355,COX15,1355:up|hsa:4729,NDUFV2,4729:up|hsa:4698,NDUFA5,4698:up|hsa:4719,NDUFS1,4719:up|hsa:7381,UQCRB,7381:up|hsa:6391,SDHC,6391:up|hsa:1346,COX7A1,1346:up|hsa:29796,UQCR10,29796:up|hsa:4711,NDUFB5,4711:up|hsa:4697,NDUFA4,4697:up|hsa:4706,NDUFAB1,4706:up|hsa:1339,COX6A2,1339:up|hsa:54539,NDUFB11,54539:up|hsa:6389,SDHA,6389:up|hsa:374291,NDUFS7,374291:up|hsa:4709,NDUFB3,4709:up|hsa:7386,UQ…	http://amigo.geneontology.org/cgi-bin/amigo/term_details?term=GO:0005746
sarcolemma	Cellular Component	GO:0042383	47	103	1853	16940	0.0253643	0.00608028	4.41833e-19	9.57766e-17	493829|7871|274|6261|1756|1674|825|288|6444|4842|5532|859|844|6253|966|9472|10060|286|3781|6324|361|1291|3880|779|6326|6443|477|2318|1292|6547|3759|1837|9499|3908|6445|481|6641|6442|782|817|3679|3688|8291|7412|3760|81493|781	http://amigo.geneontology.org/cgi-bin/amigo/term_details?term=GO:0042383	hsa:493829,TRIM72,493829:up|hsa:7871,SLMAP,7871:up|hsa:274,BIN1,274:up|hsa:6261,RYR1,6261:up|hsa:1756,DMD,1756:up|hsa:1674,DES,1674:up|hsa:825,CAPN3,825:up|hsa:288,ANK3,288:up|hsa:6444,SGCD,6444:up|hsa:4842,NOS1,4842:up|hsa:5532,PPP3CB,5532:up|hsa:859,CAV3,859:up|hsa:844,CASQ1,844:up|hsa:6253,RTN2,6253:up|hsa:966,CD59,966:up|hsa:9472,AKAP6,9472:up|hsa:10060,ABCC9,10060:up|hsa:286,ANK1,286:up|hsa:…	http://amigo.geneontology.org/cgi-bin/amigo/term_details?term=GO:0042383
respiratory chain complex	Cellular Component	GO:0098803	35	60	1853	16940	0.0188883	0.00354191	5.6944e-19	1.20919e-16	4729|4698|4719|7381|6391|29796|4711|4697|4706|1339|54539|6389|374291|4709|7386|4708|7385|4731|4715|4728|4700|4705|4696|4720|4704|4717|4514|7384|51103|4701|4707|4716|6390|4722|4702	http://amigo.geneontology.org/cgi-bin/amigo/term_details?term=GO:0098803	hsa:4729,NDUFV2,4729:up|hsa:4698,NDUFA5,4698:up|hsa:4719,NDUFS1,4719:up|hsa:7381,UQCRB,7381:up|hsa:6391,SDHC,6391:up|hsa:29796,UQCR10,29796:up|hsa:4711,NDUFB5,4711:up|hsa:4697,NDUFA4,4697:up|hsa:4706,NDUFAB1,4706:up|hsa:1339,COX6A2,1339:up|hsa:54539,NDUFB11,54539:up|hsa:6389,SDHA,6389:up|hsa:374291,NDUFS7,374291:up|hsa:4709,NDUFB3,4709:up|hsa:7386,UQCRFS1,7386:up|hsa:4708,NDUFB2,4708:up|hsa:7385,…	http://amigo.geneontology.org/cgi-bin/amigo/term_details?term=GO:0098803
sarcoplasm	Cellular Component	GO:0016528	36	64	1853	16940	0.019428	0.00377804	9.46779e-19	1.97025e-16	2170|10456|6261|10345|6588|288|6695|57158|845|4842|8996|844|6253|3270|9472|286|488|779|178|2318|10324|56704|6262|487|444|6345|782|817|5350|55151|816|6263|6271|79041|781|1760	http://amigo.geneontology.org/cgi-bin/amigo/term_details?term=GO:0016528	hsa:2170,FABP3,2170:up|hsa:10456,HAX1,10456:up|hsa:6261,RYR1,6261:up|hsa:10345,TRDN,10345:up|hsa:6588,SLN,6588:up|hsa:288,ANK3,288:up|hsa:6695,SPOCK1,6695:up|hsa:57158,JPH2,57158:up|hsa:845,CASQ2,845:up|hsa:4842,NOS1,4842:up|hsa:8996,NOL3,8996:up|hsa:844,CASQ1,844:up|hsa:6253,RTN2,6253:up|hsa:3270,HRC,3270:up|hsa:9472,AKAP6,9472:up|hsa:286,ANK1,286:up|hsa:488,ATP2A2,488:up|hsa:779,CACNA1S,779:up|…	http://amigo.geneontology.org/cgi-bin/amigo/term_details?term=GO:0016528
cytoplasm	Cellular Component	GO:0005737	1244	9782	1853	16940	0.671344	0.57745	1.10385e-18	2.25206e-16	2632|23092|7803|10456|6261|2898|154791|80155|51110|4863|29089|4585|517|8379|202333|23409|54796|4909|11015|9638|65260|7263|399687|9144|1615|92689|58|211|153|9377|54940|861|7168|3315|23788|825|7204|4012|80031|4501|29899|4671|6649|91977|140465|1123|57026|8048|7337|57606|84814|10975|150094|9556|2328|7923|285343|3421|84305|2274|23560|55859|55700|387914|140461|5213|6769|84935|253017|57494|3836|27347|98…	http://amigo.geneontology.org/cgi-bin/amigo/term_details?term=GO:0005737	hsa:2632,GBE1,2632:up|hsa:23092,ARHGAP26,23092:down|hsa:7803,PTP4A1,7803:up|hsa:10456,HAX1,10456:up|hsa:6261,RYR1,6261:up|hsa:2898,GRIK2,2898:down|hsa:154791,C7orf55,154791:up|hsa:80155,NAA15,80155:up|hsa:51110,LACTB2,51110:up|hsa:4863,NPAT,4863:down|hsa:29089,UBE2T,29089:up|hsa:4585,MUC4,4585:down|hsa:517,ATP5G2,517:up|hsa:8379,MAD1L1,8379:up|hsa:202333,CMYA5,202333:up|hsa:23409,SIRT4,23409:up|h…	http://amigo.geneontology.org/cgi-bin/amigo/term_details?term=GO:0005737
oxidoreductase complex	Cellular Component	GO:1990204	40	86	1853	16940	0.0215866	0.00507674	8.29512e-17	1.46289e-14	4729|4698|4719|7381|6391|29796|4711|2766|4697|4706|54539|6389|374291|4709|7386|4708|2820|7385|4731|4715|4728|4700|4705|4696|23171|4720|4704|5160|4717|7384|4701|4967|51103|4707|5162|4716|6390|4722|4702|1737	http://amigo.geneontology.org/cgi-bin/amigo/term_details?term=GO:1990204	hsa:4729,NDUFV2,4729:up|hsa:4698,NDUFA5,4698:up|hsa:4719,NDUFS1,4719:up|hsa:7381,UQCRB,7381:up|hsa:6391,SDHC,6391:up|hsa:29796,UQCR10,29796:up|hsa:4711,NDUFB5,4711:up|hsa:2766,GMPR,2766:up|hsa:4697,NDUFA4,4697:up|hsa:4706,NDUFAB1,4706:up|hsa:54539,NDUFB11,54539:up|hsa:6389,SDHA,6389:up|hsa:374291,NDUFS7,374291:up|hsa:4709,NDUFB3,4709:up|hsa:7386,UQCRFS1,7386:up|hsa:4708,NDUFB2,4708:up|hsa:2820,GP…	http://amigo.geneontology.org/cgi-bin/amigo/term_details?term=GO:1990204
sarcoplasmic reticulum	Cellular Component	GO:0016529	32	58	1853	16940	0.0172693	0.00342385	1.75146e-16	2.98753e-14	10456|6261|10345|6588|288|57158|845|4842|844|6253|3270|9472|286|488|779|178|10324|56704|6262|487|444|6345|782|817|5350|55151|816|6263|6271|79041|781|1760	http://amigo.geneontology.org/cgi-bin/amigo/term_details?term=GO:0016529	hsa:10456,HAX1,10456:up|hsa:6261,RYR1,6261:up|hsa:10345,TRDN,10345:up|hsa:6588,SLN,6588:up|hsa:288,ANK3,288:up|hsa:57158,JPH2,57158:up|hsa:845,CASQ2,845:up|hsa:4842,NOS1,4842:up|hsa:844,CASQ1,844:up|hsa:6253,RTN2,6253:up|hsa:3270,HRC,3270:up|hsa:9472,AKAP6,9472:up|hsa:286,ANK1,286:up|hsa:488,ATP2A2,488:up|hsa:779,CACNA1S,779:up|hsa:178,AGL,178:up|hsa:10324,KLHL41,10324:up|hsa:56704,JPH1,56704:up|…	http://amigo.geneontology.org/cgi-bin/amigo/term_details?term=GO:0016529
A band	Cellular Component	GO:0031672	22	32	1853	16940	0.0118726	0.00188902	1.39365e-14	2.19711e-12	7273|202333|10324|2274|84033|23676|4633|8736|84676|487|4619|667|4635|286|23363|9759|6711|226|6271|127294|131377|4620	http://amigo.geneontology.org/cgi-bin/amigo/term_details?term=GO:0031672	hsa:7273,TTN,7273:up|hsa:202333,CMYA5,202333:up|hsa:10324,KLHL41,10324:up|hsa:2274,FHL2,2274:up|hsa:84033,OBSCN,84033:up|hsa:23676,SMPX,23676:up|hsa:4633,MYL2,4633:up|hsa:8736,MYOM1,8736:up|hsa:84676,TRIM63,84676:up|hsa:487,ATP2A1,487:up|hsa:4619,MYH1,4619:up|hsa:667,DST,667:up|hsa:4635,MYL4,4635:up|hsa:286,ANK1,286:up|hsa:23363,OBSL1,23363:up|hsa:9759,HDAC4,9759:up|hsa:6711,SPTBN1,6711:up|hsa:22…	http://amigo.geneontology.org/cgi-bin/amigo/term_details?term=GO:0031672
mitochondrial respiratory chain complex I	Cellular Component	GO:0005747	25	44	1853	16940	0.0134916	0.0025974	1.43118e-13	1.92834e-11	4704|4729|4698|4717|4719|4711|4697|4706|4701|51103|4707|54539|374291|4716|4709|4708|4722|4731|4728|4715|4700|4705|4696|4702|4720	http://amigo.geneontology.org/cgi-bin/amigo/term_details?term=GO:0005747	hsa:4704,NDUFA9,4704:up|hsa:4729,NDUFV2,4729:up|hsa:4698,NDUFA5,4698:up|hsa:4717,NDUFC1,4717:up|hsa:4719,NDUFS1,4719:up|hsa:4711,NDUFB5,4711:up|hsa:4697,NDUFA4,4697:up|hsa:4706,NDUFAB1,4706:up|hsa:4701,NDUFA7,4701:up|hsa:51103,NDUFAF1,51103:up|hsa:4707,NDUFB1,4707:up|hsa:54539,NDUFB11,54539:up|hsa:374291,NDUFS7,374291:up|hsa:4716,NDUFB10,4716:up|hsa:4709,NDUFB3,4709:up|hsa:4708,NDUFB2,4708:up|hsa…	http://amigo.geneontology.org/cgi-bin/amigo/term_details?term=GO:0005747
respiratory chain complex I	Cellular Component	GO:0045271	25	44	1853	16940	0.0134916	0.0025974	1.43118e-13	1.92834e-11	4704|4729|4698|4717|4719|4711|4697|4706|4701|51103|4707|54539|374291|4716|4709|4708|4722|4731|4728|4715|4700|4705|4696|4702|4720	http://amigo.geneontology.org/cgi-bin/amigo/term_details?term=GO:0045271	hsa:4704,NDUFA9,4704:up|hsa:4729,NDUFV2,4729:up|hsa:4698,NDUFA5,4698:up|hsa:4717,NDUFC1,4717:up|hsa:4719,NDUFS1,4719:up|hsa:4711,NDUFB5,4711:up|hsa:4697,NDUFA4,4697:up|hsa:4706,NDUFAB1,4706:up|hsa:4701,NDUFA7,4701:up|hsa:51103,NDUFAF1,51103:up|hsa:4707,NDUFB1,4707:up|hsa:54539,NDUFB11,54539:up|hsa:374291,NDUFS7,374291:up|hsa:4716,NDUFB10,4716:up|hsa:4709,NDUFB3,4709:up|hsa:4708,NDUFB2,4708:up|hsa…	http://amigo.geneontology.org/cgi-bin/amigo/term_details?term=GO:0045271
NADH dehydrogenase complex	Cellular Component	GO:0030964	25	44	1853	16940	0.0134916	0.0025974	1.43118e-13	1.92834e-11	4704|4729|4698|4717|4719|4711|4697|4706|4701|51103|4707|54539|374291|4716|4709|4708|4722|4731|4728|4715|4700|4705|4696|4702|4720	http://amigo.geneontology.org/cgi-bin/amigo/term_details?term=GO:0030964	hsa:4704,NDUFA9,4704:up|hsa:4729,NDUFV2,4729:up|hsa:4698,NDUFA5,4698:up|hsa:4717,NDUFC1,4717:up|hsa:4719,NDUFS1,4719:up|hsa:4711,NDUFB5,4711:up|hsa:4697,NDUFA4,4697:up|hsa:4706,NDUFAB1,4706:up|hsa:4701,NDUFA7,4701:up|hsa:51103,NDUFAF1,51103:up|hsa:4707,NDUFB1,4707:up|hsa:54539,NDUFB11,54539:up|hsa:374291,NDUFS7,374291:up|hsa:4716,NDUFB10,4716:up|hsa:4709,NDUFB3,4709:up|hsa:4708,NDUFB2,4708:up|hsa…	http://amigo.geneontology.org/cgi-bin/amigo/term_details?term=GO:0030964
actin cytoskeleton	Cellular Component	GO:0015629	99	428	1853	16940	0.0534269	0.0252656	2.24374e-13	2.91826e-11	4622|10602|10456|10580|8735|1410|27129|55740|7135|84940|6710|200539|667|7138|6711|92241|4621|8379|22989|137735|4620|4703|55604|4636|7125|7136|91807|51778|10801|7170|8997|134265|56203|8736|57644|4629|2534|9759|27295|399687|226|58|7412|4624|7168|4606|11346|63876|7134|7140|274|23586|2275|7273|53405|81873|70|8522|1756|4632|88|4633|4735|140465|4619|51734|25|57026|4608|4635|29766|29895|442721|4604|4646…	http://amigo.geneontology.org/cgi-bin/amigo/term_details?term=GO:0015629	hsa:4622,MYH4,4622:up|hsa:10602,CDC42EP3,10602:up|hsa:10456,HAX1,10456:up|hsa:10580,SORBS1,10580:up|hsa:8735,MYH13,8735:up|hsa:1410,CRYAB,1410:up|hsa:27129,HSPB7,27129:up|hsa:55740,ENAH,55740:up|hsa:7135,TNNI1,7135:up|hsa:84940,CORO6,84940:up|hsa:6710,SPTB,6710:up|hsa:200539,ANKRD23,200539:up|hsa:667,DST,667:up|hsa:7138,TNNT1,7138:up|hsa:6711,SPTBN1,6711:up|hsa:92241,RCSD1,92241:up|hsa:4621,MYH3,…	http://amigo.geneontology.org/cgi-bin/amigo/term_details?term=GO:0015629
striated muscle thin filament	Cellular Component	GO:0005865	17	22	1853	16940	0.00917431	0.0012987	6.60386e-13	8.37965e-11	7134|7140|7125|7136|7273|7169|7170|56203|7135|7111|29765|29766|442721|7138|58|7139|7168	http://amigo.geneontology.org/cgi-bin/amigo/term_details?term=GO:0005865	hsa:7134,TNNC1,7134:up|hsa:7140,TNNT3,7140:up|hsa:7125,TNNC2,7125:up|hsa:7136,TNNI2,7136:up|hsa:7273,TTN,7273:up|hsa:7169,TPM2,7169:up|hsa:7170,TPM3,7170:up|hsa:56203,LMOD3,56203:up|hsa:7135,TNNI1,7135:up|hsa:7111,TMOD1,7111:up|hsa:29765,TMOD4,29765:up|hsa:29766,TMOD3,29766:up|hsa:442721,LMOD2,442721:up|hsa:7138,TNNT1,7138:up|hsa:58,ACTA1,58:up|hsa:7139,TNNT2,7139:up|hsa:7168,TPM1,7168:up	http://amigo.geneontology.org/cgi-bin/amigo/term_details?term=GO:0005865
myofilament	Cellular Component	GO:0036379	18	25	1853	16940	0.00971398	0.0014758	1.05167e-12	1.25777e-10	7134|7140|7125|7136|7273|7169|7170|56203|7135|8736|7111|29765|29766|442721|7138|58|7139|7168	http://amigo.geneontology.org/cgi-bin/amigo/term_details?term=GO:0036379	hsa:7134,TNNC1,7134:up|hsa:7140,TNNT3,7140:up|hsa:7125,TNNC2,7125:up|hsa:7136,TNNI2,7136:up|hsa:7273,TTN,7273:up|hsa:7169,TPM2,7169:up|hsa:7170,TPM3,7170:up|hsa:56203,LMOD3,56203:up|hsa:7135,TNNI1,7135:up|hsa:8736,MYOM1,8736:up|hsa:7111,TMOD1,7111:up|hsa:29765,TMOD4,29765:up|hsa:29766,TMOD3,29766:up|hsa:442721,LMOD2,442721:up|hsa:7138,TNNT1,7138:up|hsa:58,ACTA1,58:up|hsa:7139,TNNT2,7139:up|hsa:71…	http://amigo.geneontology.org/cgi-bin/amigo/term_details?term=GO:0036379
sarcoplasmic reticulum membrane	Cellular Component	GO:0033017	22	37	1853	16940	0.0118726	0.00218418	1.17274e-12	1.38663e-10	6261|10345|6588|10324|56704|57158|6262|845|4842|844|444|487|9472|3270|817|5350|488|55151|816|6263|79041|1760	http://amigo.geneontology.org/cgi-bin/amigo/term_details?term=GO:0033017	hsa:6261,RYR1,6261:up|hsa:10345,TRDN,10345:up|hsa:6588,SLN,6588:up|hsa:10324,KLHL41,10324:up|hsa:56704,JPH1,56704:up|hsa:57158,JPH2,57158:up|hsa:6262,RYR2,6262:up|hsa:845,CASQ2,845:up|hsa:4842,NOS1,4842:up|hsa:844,CASQ1,844:up|hsa:444,ASPH,444:up|hsa:487,ATP2A1,487:up|hsa:9472,AKAP6,9472:up|hsa:3270,HRC,3270:up|hsa:817,CAMK2D,817:up|hsa:5350,PLN,5350:up|hsa:488,ATP2A2,488:up|hsa:55151,TMEM38B,551…	http://amigo.geneontology.org/cgi-bin/amigo/term_details?term=GO:0033017
muscle myosin complex	Cellular Component	GO:0005859	14	18	1853	16940	0.00755532	0.00106257	6.70703e-11	5.72022e-09	4622|4625|29895|8735|4632|4621|4626|4624|8736|140465|4636|4619|4620|4629	http://amigo.geneontology.org/cgi-bin/amigo/term_details?term=GO:0005859	hsa:4622,MYH4,4622:up|hsa:4625,MYH7,4625:up|hsa:29895,MYLPF,29895:up|hsa:8735,MYH13,8735:up|hsa:4632,MYL1,4632:up|hsa:4621,MYH3,4621:up|hsa:4626,MYH8,4626:up|hsa:4624,MYH6,4624:up|hsa:8736,MYOM1,8736:up|hsa:140465,MYL6B,140465:up|hsa:4636,MYL5,4636:up|hsa:4619,MYH1,4619:up|hsa:4620,MYH2,4620:up|hsa:4629,MYH11,4629:up	http://amigo.geneontology.org/cgi-bin/amigo/term_details?term=GO:0005859
mitochondrial matrix	Cellular Component	GO:0005759	79	343	1853	16940	0.0426336	0.0202479	7.68844e-11	6.45147e-09	384|33|8802|64960|4191|5166|6648|3396|3418|4706|844|1632|2066|2806|2926|3032|1431|2108|8801|64975|4705|1738|4704|10105|51253|5160|23409|3419|3030|6182|2271|7417|84545|4967|7416|11238|92259|28973|8050|5162|513|7263|515|50|7915|4285|211|23417|28957|84300|1737|549|506|708|2109|8659|64976|4200|27034|51805|29088|8803|5096|10845|7923|3421|7284|1892|3029|2110|85476|3313|36|3033|10935|509|498|34|11112	http://amigo.geneontology.org/cgi-bin/amigo/term_details?term=GO:0005759	hsa:384,ARG2,384:up|hsa:33,ACADL,33:up|hsa:8802,SUCLG1,8802:up|hsa:64960,MRPS15,64960:up|hsa:4191,MDH2,4191:up|hsa:5166,PDK4,5166:up|hsa:6648,SOD2,6648:up|hsa:3396,ICT1,3396:up|hsa:3418,IDH2,3418:up|hsa:4706,NDUFAB1,4706:up|hsa:844,CASQ1,844:up|hsa:1632,ECI1,1632:up|hsa:2066,ERBB4,2066:up|hsa:2806,GOT2,2806:up|hsa:2926,GRSF1,2926:up|hsa:3032,HADHB,3032:up|hsa:1431,CS,1431:up|hsa:2108,ETFA,2108:up…	http://amigo.geneontology.org/cgi-bin/amigo/term_details?term=GO:0005759
extracellular vesicle	Cellular Component	GO:1903561	393	2694	1853	16940	0.212089	0.159032	9.77858e-11	8.07509e-09	2632|7803|11080|8483|6261|8218|5837|1410|1674|1950|1434|5862|8349|6590|2992|5284|101929842|8365|54749|805|4585|6518|4070|84279|7277|3920|9052|347|3312|643847|2271|135114|8997|51809|1303|4629|7263|5950|9144|4969|1615|226|58|3688|9377|5269|10512|8337|3315|1116|23788|1329|5479|3684|1573|284013|327|4697|23327|4671|6649|5222|140465|966|57026|5480|114990|4653|1152|8346|4684|9699|6611|1984|1759|10404|51…	http://amigo.geneontology.org/cgi-bin/amigo/term_details?term=GO:1903561	hsa:2632,GBE1,2632:up|hsa:7803,PTP4A1,7803:up|hsa:11080,DNAJB4,11080:up|hsa:8483,CILP,8483:up|hsa:6261,RYR1,6261:up|hsa:8218,CLTCL1,8218:up|hsa:5837,PYGM,5837:up|hsa:1410,CRYAB,1410:up|hsa:1674,DES,1674:up|hsa:1950,EGF,1950:up|hsa:1434,CSE1L,1434:up|hsa:5862,RAB2A,5862:up|hsa:8349,HIST2H2BE,8349:up|hsa:6590,SLPI,6590:down|hsa:2992,GYG1,2992:up|hsa:5284,PIGR,5284:down|hsa:101929842,-,101929842:dow…	http://amigo.geneontology.org/cgi-bin/amigo/term_details?term=GO:1903561
extracellular exosome	Cellular Component	GO:0070062	393	2694	1853	16940	0.212089	0.159032	9.77858e-11	8.07509e-09	2632|7803|11080|8483|6261|8218|5837|1410|1674|1950|1434|5862|8349|6590|2992|5284|101929842|8365|54749|805|4585|6518|4070|84279|7277|3920|9052|347|3312|643847|2271|135114|8997|51809|1303|4629|7263|5950|9144|4969|1615|226|58|3688|9377|5269|10512|8337|3315|1116|23788|1329|5479|3684|1573|284013|327|4697|23327|4671|6649|5222|140465|966|57026|5480|114990|4653|1152|8346|4684|9699|6611|1984|1759|10404|51…	http://amigo.geneontology.org/cgi-bin/amigo/term_details?term=GO:0070062	hsa:2632,GBE1,2632:up|hsa:7803,PTP4A1,7803:up|hsa:11080,DNAJB4,11080:up|hsa:8483,CILP,8483:up|hsa:6261,RYR1,6261:up|hsa:8218,CLTCL1,8218:up|hsa:5837,PYGM,5837:up|hsa:1410,CRYAB,1410:up|hsa:1674,DES,1674:up|hsa:1950,EGF,1950:up|hsa:1434,CSE1L,1434:up|hsa:5862,RAB2A,5862:up|hsa:8349,HIST2H2BE,8349:up|hsa:6590,SLPI,6590:down|hsa:2992,GYG1,2992:up|hsa:5284,PIGR,5284:down|hsa:101929842,-,101929842:dow…	http://amigo.geneontology.org/cgi-bin/amigo/term_details?term=GO:0070062
extracellular organelle	Cellular Component	GO:0043230	393	2695	1853	16940	0.212089	0.159091	1.02849e-10	8.36048e-09	2632|7803|11080|8483|6261|8218|5837|1410|1674|1950|1434|5862|8349|6590|2992|5284|101929842|8365|54749|805|4585|6518|4070|84279|7277|3920|9052|347|3312|643847|2271|135114|8997|51809|1303|4629|7263|5950|9144|4969|1615|226|58|3688|9377|5269|10512|8337|3315|1116|23788|1329|5479|3684|1573|284013|327|4697|23327|4671|6649|5222|140465|966|57026|5480|114990|4653|1152|8346|4684|9699|6611|1984|1759|10404|51…	http://amigo.geneontology.org/cgi-bin/amigo/term_details?term=GO:0043230	hsa:2632,GBE1,2632:up|hsa:7803,PTP4A1,7803:up|hsa:11080,DNAJB4,11080:up|hsa:8483,CILP,8483:up|hsa:6261,RYR1,6261:up|hsa:8218,CLTCL1,8218:up|hsa:5837,PYGM,5837:up|hsa:1410,CRYAB,1410:up|hsa:1674,DES,1674:up|hsa:1950,EGF,1950:up|hsa:1434,CSE1L,1434:up|hsa:5862,RAB2A,5862:up|hsa:8349,HIST2H2BE,8349:up|hsa:6590,SLPI,6590:down|hsa:2992,GYG1,2992:up|hsa:5284,PIGR,5284:down|hsa:101929842,-,101929842:dow…	http://amigo.geneontology.org/cgi-bin/amigo/term_details?term=GO:0043230
extracellular membrane-bounded organelle	Cellular Component	GO:0065010	393	2695	1853	16940	0.212089	0.159091	1.02849e-10	8.36048e-09	2632|7803|11080|8483|6261|8218|5837|1410|1674|1950|1434|5862|8349|6590|2992|5284|101929842|8365|54749|805|4585|6518|4070|84279|7277|3920|9052|347|3312|643847|2271|135114|8997|51809|1303|4629|7263|5950|9144|4969|1615|226|58|3688|9377|5269|10512|8337|3315|1116|23788|1329|5479|3684|1573|284013|327|4697|23327|4671|6649|5222|140465|966|57026|5480|114990|4653|1152|8346|4684|9699|6611|1984|1759|10404|51…	http://amigo.geneontology.org/cgi-bin/amigo/term_details?term=GO:0065010	hsa:2632,GBE1,2632:up|hsa:7803,PTP4A1,7803:up|hsa:11080,DNAJB4,11080:up|hsa:8483,CILP,8483:up|hsa:6261,RYR1,6261:up|hsa:8218,CLTCL1,8218:up|hsa:5837,PYGM,5837:up|hsa:1410,CRYAB,1410:up|hsa:1674,DES,1674:up|hsa:1950,EGF,1950:up|hsa:1434,CSE1L,1434:up|hsa:5862,RAB2A,5862:up|hsa:8349,HIST2H2BE,8349:up|hsa:6590,SLPI,6590:down|hsa:2992,GYG1,2992:up|hsa:5284,PIGR,5284:down|hsa:101929842,-,101929842:dow…	http://amigo.geneontology.org/cgi-bin/amigo/term_details?term=GO:0065010
myosin filament	Cellular Component	GO:0032982	15	21	1853	16940	0.00809498	0.00123967	1.04103e-10	8.39686e-09	4622|4625|4608|8735|4621|4626|4604|22989|4624|4606|8736|57644|4619|4620|4629	http://amigo.geneontology.org/cgi-bin/amigo/term_details?term=GO:0032982	hsa:4622,MYH4,4622:up|hsa:4625,MYH7,4625:up|hsa:4608,MYBPH,4608:up|hsa:8735,MYH13,8735:up|hsa:4621,MYH3,4621:up|hsa:4626,MYH8,4626:up|hsa:4604,MYBPC1,4604:up|hsa:22989,MYH15,22989:up|hsa:4624,MYH6,4624:up|hsa:4606,MYBPC2,4606:up|hsa:8736,MYOM1,8736:up|hsa:57644,MYH7B,57644:up|hsa:4619,MYH1,4619:up|hsa:4620,MYH2,4620:up|hsa:4629,MYH11,4629:up	http://amigo.geneontology.org/cgi-bin/amigo/term_details?term=GO:0032982
extracellular region part	Cellular Component	GO:0044421	501	3591	1853	16940	0.270372	0.211983	1.27977e-10	1.00878e-08	2632|7803|11080|8483|6261|8218|5744|5837|1410|1674|1950|1434|5862|8349|6590|90167|2992|5284|5143|101929842|8365|54749|1404|805|4585|6518|4070|84279|10472|5360|7277|3920|9052|347|3312|643847|2271|135114|8997|51809|948|10082|1303|4629|7263|53632|5502|5950|374|9144|4969|1615|226|58|3688|9377|5269|10512|8337|861|3315|5648|50859|1116|23788|1329|5479|92949|3684|1573|284013|327|23213|4697|23327|4671|664…	http://amigo.geneontology.org/cgi-bin/amigo/term_details?term=GO:0044421	hsa:2632,GBE1,2632:up|hsa:7803,PTP4A1,7803:up|hsa:11080,DNAJB4,11080:up|hsa:8483,CILP,8483:up|hsa:6261,RYR1,6261:up|hsa:8218,CLTCL1,8218:up|hsa:5744,PTHLH,5744:down|hsa:5837,PYGM,5837:up|hsa:1410,CRYAB,1410:up|hsa:1674,DES,1674:up|hsa:1950,EGF,1950:up|hsa:1434,CSE1L,1434:up|hsa:5862,RAB2A,5862:up|hsa:8349,HIST2H2BE,8349:up|hsa:6590,SLPI,6590:down|hsa:90167,FRMD7,90167:down|hsa:2992,GYG1,2992:up|h…	http://amigo.geneontology.org/cgi-bin/amigo/term_details?term=GO:0044421
T-tubule	Cellular Component	GO:0030315	20	39	1853	16940	0.0107933	0.00230224	4.79872e-10	3.51625e-08	274|6261|3759|825|288|5532|859|844|6253|9472|782|3781|6324|361|8291|779|3760|6326|477|781	http://amigo.geneontology.org/cgi-bin/amigo/term_details?term=GO:0030315	hsa:274,BIN1,274:up|hsa:6261,RYR1,6261:up|hsa:3759,KCNJ2,3759:up|hsa:825,CAPN3,825:up|hsa:288,ANK3,288:up|hsa:5532,PPP3CB,5532:up|hsa:859,CAV3,859:up|hsa:844,CASQ1,844:up|hsa:6253,RTN2,6253:up|hsa:9472,AKAP6,9472:up|hsa:782,CACNB1,782:up|hsa:3781,KCNN2,3781:up|hsa:6324,SCN1B,6324:up|hsa:361,AQP4,361:up|hsa:8291,DYSF,8291:up|hsa:779,CACNA1S,779:up|hsa:3760,KCNJ3,3760:up|hsa:6326,SCN2A,6326:down|hs…	http://amigo.geneontology.org/cgi-bin/amigo/term_details?term=GO:0030315
M band	Cellular Component	GO:0031430	14	20	1853	16940	0.00755532	0.00118064	6.86313e-10	4.95909e-08	7273|202333|286|23363|10324|6711|226|2274|6271|84033|127294|23676|8736|84676	http://amigo.geneontology.org/cgi-bin/amigo/term_details?term=GO:0031430	hsa:7273,TTN,7273:up|hsa:202333,CMYA5,202333:up|hsa:286,ANK1,286:up|hsa:23363,OBSL1,23363:up|hsa:10324,KLHL41,10324:up|hsa:6711,SPTBN1,6711:up|hsa:226,ALDOA,226:up|hsa:2274,FHL2,2274:up|hsa:6271,S100A1,6271:up|hsa:84033,OBSCN,84033:up|hsa:127294,MYOM3,127294:up|hsa:23676,SMPX,23676:up|hsa:8736,MYOM1,8736:up|hsa:84676,TRIM63,84676:up	http://amigo.geneontology.org/cgi-bin/amigo/term_details?term=GO:0031430
extracellular matrix	Cellular Component	GO:0031012	86	408	1853	16940	0.0464112	0.024085	1.30564e-09	9.17917e-08	8483|5654|8492|8076|7148|29995|6590|57124|7373|7474|7482|131873|1404|667|2331|4585|25890|1289|2817|1805|4015|7077|1292|1285|1277|79875|3908|81578|10082|1303|4314|79625|4969|3688|4023|861|1191|129804|50859|1116|5118|2335|165|92949|7079|6695|8532|7042|6649|54507|1281|8839|3491|4653|6678|1291|4313|341640|119587|4237|2262|9423|4670|9509|10117|4811|57188|7058|1302|2239|8840|2201|5315|4958|64066|151887…	http://amigo.geneontology.org/cgi-bin/amigo/term_details?term=GO:0031012	hsa:8483,CILP,8483:up|hsa:5654,HTRA1,5654:down|hsa:8492,PRSS12,8492:down|hsa:8076,MFAP5,8076:down|hsa:7148,TNXB,7148:down|hsa:29995,LMCD1,29995:up|hsa:6590,SLPI,6590:down|hsa:57124,CD248,57124:down|hsa:7373,COL14A1,7373:down|hsa:7474,WNT5A,7474:down|hsa:7482,WNT2B,7482:down|hsa:131873,COL6A6,131873:down|hsa:1404,HAPLN1,1404:down|hsa:667,DST,667:up|hsa:2331,FMOD,2331:down|hsa:4585,MUC4,4585:down|h…	http://amigo.geneontology.org/cgi-bin/amigo/term_details?term=GO:0031012
myosin complex	Cellular Component	GO:0016459	25	62	1853	16940	0.0134916	0.00365998	2.0944e-09	1.40595e-07	4622|4625|8735|4651|4632|4633|8736|140465|57644|4619|4629|4608|4635|29895|399687|4621|4626|4604|22989|4624|4646|84700|4606|4636|4620	http://amigo.geneontology.org/cgi-bin/amigo/term_details?term=GO:0016459	hsa:4622,MYH4,4622:up|hsa:4625,MYH7,4625:up|hsa:8735,MYH13,8735:up|hsa:4651,MYO10,4651:up|hsa:4632,MYL1,4632:up|hsa:4633,MYL2,4633:up|hsa:8736,MYOM1,8736:up|hsa:140465,MYL6B,140465:up|hsa:57644,MYH7B,57644:up|hsa:4619,MYH1,4619:up|hsa:4629,MYH11,4629:up|hsa:4608,MYBPH,4608:up|hsa:4635,MYL4,4635:up|hsa:29895,MYLPF,29895:up|hsa:399687,MYO18A,399687:up|hsa:4621,MYH3,4621:up|hsa:4626,MYH8,4626:up|hsa…	http://amigo.geneontology.org/cgi-bin/amigo/term_details?term=GO:0016459
extracellular region	Cellular Component	GO:0005576	560	4224	1853	16940	0.302213	0.249351	2.57692e-08	1.54988e-06	2632|7803|6261|5744|5837|79937|8492|1674|5862|8349|5284|54749|805|4585|7277|4909|3312|285313|135114|948|1303|4629|7263|5502|5950|388962|9144|4969|1615|226|58|9377|5269|8337|861|23671|3315|79057|11223|23788|3684|1573|4012|4671|6649|140465|966|57026|1152|4684|26521|10117|1759|51365|6262|2201|22994|4232|5213|653|8344|5792|950|10507|509|84034|8291|4190|1048|1278|114569|29085|25975|43|7498|685|57452|2…	http://amigo.geneontology.org/cgi-bin/amigo/term_details?term=GO:0005576	hsa:2632,GBE1,2632:up|hsa:7803,PTP4A1,7803:up|hsa:6261,RYR1,6261:up|hsa:5744,PTHLH,5744:down|hsa:5837,PYGM,5837:up|hsa:79937,CNTNAP3,79937:down|hsa:8492,PRSS12,8492:down|hsa:1674,DES,1674:up|hsa:5862,RAB2A,5862:up|hsa:8349,HIST2H2BE,8349:up|hsa:5284,PIGR,5284:down|hsa:54749,EPDR1,54749:up|hsa:805,CALM2,805:up|hsa:4585,MUC4,4585:down|hsa:7277,TUBA4A,7277:up|hsa:4909,NTF4,4909:up|hsa:3312,HSPA8,331…	http://amigo.geneontology.org/cgi-bin/amigo/term_details?term=GO:0005576
myosin II complex	Cellular Component	GO:0016460	14	25	1853	16940	0.00755532	0.0014758	4.63408e-08	2.63484e-06	4622|4625|29895|8735|4632|4621|4626|4624|8736|140465|4636|4619|4620|4629	http://amigo.geneontology.org/cgi-bin/amigo/term_details?term=GO:0016460	hsa:4622,MYH4,4622:up|hsa:4625,MYH7,4625:up|hsa:29895,MYLPF,29895:up|hsa:8735,MYH13,8735:up|hsa:4632,MYL1,4632:up|hsa:4621,MYH3,4621:up|hsa:4626,MYH8,4626:up|hsa:4624,MYH6,4624:up|hsa:8736,MYOM1,8736:up|hsa:140465,MYL6B,140465:up|hsa:4636,MYL5,4636:up|hsa:4619,MYH1,4619:up|hsa:4620,MYH2,4620:up|hsa:4629,MYH11,4629:up	http://amigo.geneontology.org/cgi-bin/amigo/term_details?term=GO:0016460
proteinaceous extracellular matrix	Cellular Component	GO:0005578	70	335	1853	16940	0.0377766	0.0197757	6.43293e-08	3.56036e-06	8483|8076|7148|57124|7373|7474|7482|131873|1404|667|2331|4585|25890|1289|2817|1805|4015|7077|1292|1285|1277|79875|3908|81578|10082|1303|4314|4969|3688|861|129804|50859|1116|92949|2335|7079|6695|8532|54507|1281|8839|3491|4653|6678|1291|4313|341640|4237|2262|9423|9509|10117|4811|57188|7058|1302|2239|8840|2201|4958|151887|2200|11095|81029|84034|255631|1278|4325|43|25975	http://amigo.geneontology.org/cgi-bin/amigo/term_details?term=GO:0005578	hsa:8483,CILP,8483:up|hsa:8076,MFAP5,8076:down|hsa:7148,TNXB,7148:down|hsa:57124,CD248,57124:down|hsa:7373,COL14A1,7373:down|hsa:7474,WNT5A,7474:down|hsa:7482,WNT2B,7482:down|hsa:131873,COL6A6,131873:down|hsa:1404,HAPLN1,1404:down|hsa:667,DST,667:up|hsa:2331,FMOD,2331:down|hsa:4585,MUC4,4585:down|hsa:25890,ABI3BP,25890:down|hsa:1289,COL5A1,1289:down|hsa:2817,GPC1,2817:up|hsa:1805,DPT,1805:down|hs…	http://amigo.geneontology.org/cgi-bin/amigo/term_details?term=GO:0005578
membrane protein complex	Cellular Component	GO:0098796	162	1013	1853	16940	0.0874258	0.0597993	2.90613e-07	1.44681e-05	80059|10527|8218|2898|7381|8516|29796|144453|1339|805|64130|517|3119|100287932|8379|7385|9132|4731|4715|3880|51016|779|5901|4700|4705|4720|92609|4717|6445|1140|515|27109|3775|3688|4722|7412|4702|3127|58528|4729|3684|808|845|4697|859|374291|8837|10060|1601|4708|56993|6332|9556|1984|516|1759|4514|801|6262|487|4716|6390|3836|5350|1305|509|3679|23439|388336|3760|498|6329|8775|51361|83460|4698|10580|1…	http://amigo.geneontology.org/cgi-bin/amigo/term_details?term=GO:0098796	hsa:80059,LRRTM4,80059:up|hsa:10527,IPO7,10527:up|hsa:8218,CLTCL1,8218:up|hsa:2898,GRIK2,2898:down|hsa:7381,UQCRB,7381:up|hsa:8516,ITGA8,8516:up|hsa:29796,UQCR10,29796:up|hsa:144453,BEST3,144453:up|hsa:1339,COX6A2,1339:up|hsa:805,CALM2,805:up|hsa:64130,LIN7B,64130:up|hsa:517,ATP5G2,517:up|hsa:3119,HLA-DQB1,3119:down|hsa:100287932,TIMM23,100287932:up|hsa:8379,MAD1L1,8379:up|hsa:7385,UQCRC2,7385:up…	http://amigo.geneontology.org/cgi-bin/amigo/term_details?term=GO:0098796
proton-transporting ATP synthase complex	Cellular Component	GO:0045259	12	21	1853	16940	0.00647598	0.00123967	3.23277e-07	1.58665e-05	10105|516|10632|517|518|27109|509|498|506|9556|513|515	http://amigo.geneontology.org/cgi-bin/amigo/term_details?term=GO:0045259	hsa:10105,PPIF,10105:up|hsa:516,ATP5G1,516:up|hsa:10632,ATP5L,10632:up|hsa:517,ATP5G2,517:up|hsa:518,ATP5G3,518:up|hsa:27109,ATP5S,27109:up|hsa:509,ATP5C1,509:up|hsa:498,ATP5A1,498:up|hsa:506,ATP5B,506:up|hsa:9556,C14orf2,9556:up|hsa:513,ATP5D,513:up|hsa:515,ATP5F1,515:up	http://amigo.geneontology.org/cgi-bin/amigo/term_details?term=GO:0045259
junctional sarcoplasmic reticulum membrane	Cellular Component	GO:0014701	8	10	1853	16940	0.00431732	0.000590319	7.42382e-07	3.4331e-05	9472|6261|10345|56704|57158|6262|845|444	http://amigo.geneontology.org/cgi-bin/amigo/term_details?term=GO:0014701	hsa:9472,AKAP6,9472:up|hsa:6261,RYR1,6261:up|hsa:10345,TRDN,10345:up|hsa:56704,JPH1,56704:up|hsa:57158,JPH2,57158:up|hsa:6262,RYR2,6262:up|hsa:845,CASQ2,845:up|hsa:444,ASPH,444:up	http://amigo.geneontology.org/cgi-bin/amigo/term_details?term=GO:0014701
vesicle	Cellular Component	GO:0031982	463	3505	1853	16940	0.249865	0.206907	1.21478e-06	5.24472e-05	23353|2632|7803|10456|11080|8483|6261|8218|5837|1410|8492|1674|1950|1434|5862|8349|6590|2992|5284|101929842|8365|54749|23604|805|4585|6518|4070|84279|1738|7277|3920|9052|8615|347|4909|3312|643847|2271|135114|8997|51809|948|1303|4629|7263|5950|9144|4969|1615|226|58|3688|9377|5269|10512|8337|3315|1116|23788|1329|5479|3684|1573|284013|4012|327|4697|23327|859|4671|6649|1780|5222|140465|966|57026|5480…	http://amigo.geneontology.org/cgi-bin/amigo/term_details?term=GO:0031982	hsa:23353,SUN1,23353:up|hsa:2632,GBE1,2632:up|hsa:7803,PTP4A1,7803:up|hsa:10456,HAX1,10456:up|hsa:11080,DNAJB4,11080:up|hsa:8483,CILP,8483:up|hsa:6261,RYR1,6261:up|hsa:8218,CLTCL1,8218:up|hsa:5837,PYGM,5837:up|hsa:1410,CRYAB,1410:up|hsa:8492,PRSS12,8492:down|hsa:1674,DES,1674:up|hsa:1950,EGF,1950:up|hsa:1434,CSE1L,1434:up|hsa:5862,RAB2A,5862:up|hsa:8349,HIST2H2BE,8349:up|hsa:6590,SLPI,6590:down|h…	http://amigo.geneontology.org/cgi-bin/amigo/term_details?term=GO:0031982
membrane-bounded vesicle	Cellular Component	GO:0031988	451	3403	1853	16940	0.243389	0.200885	1.2244e-06	5.26442e-05	23353|2632|7803|10456|11080|8483|6261|8218|5837|1410|1674|1950|1434|5862|8349|6590|2992|5284|101929842|8365|54749|805|4585|6518|4070|84279|1738|7277|3920|9052|8615|347|4909|3312|643847|2271|135114|8997|51809|948|1303|4629|7263|5950|9144|4969|1615|226|58|3688|9377|5269|10512|8337|3315|1116|23788|1329|5479|3684|1573|284013|4012|327|4697|23327|4671|6649|5222|140465|966|57026|5480|114990|4653|1152|83…	http://amigo.geneontology.org/cgi-bin/amigo/term_details?term=GO:0031988	hsa:23353,SUN1,23353:up|hsa:2632,GBE1,2632:up|hsa:7803,PTP4A1,7803:up|hsa:10456,HAX1,10456:up|hsa:11080,DNAJB4,11080:up|hsa:8483,CILP,8483:up|hsa:6261,RYR1,6261:up|hsa:8218,CLTCL1,8218:up|hsa:5837,PYGM,5837:up|hsa:1410,CRYAB,1410:up|hsa:1674,DES,1674:up|hsa:1950,EGF,1950:up|hsa:1434,CSE1L,1434:up|hsa:5862,RAB2A,5862:up|hsa:8349,HIST2H2BE,8349:up|hsa:6590,SLPI,6590:down|hsa:2992,GYG1,2992:up|hsa:5…	http://amigo.geneontology.org/cgi-bin/amigo/term_details?term=GO:0031988
troponin complex	Cellular Component	GO:0005861	7	8	1853	16940	0.00377766	0.000472255	1.34244e-06	5.70128e-05	7134|7140|7125|7136|7139|7135|7138	http://amigo.geneontology.org/cgi-bin/amigo/term_details?term=GO:0005861	hsa:7134,TNNC1,7134:up|hsa:7140,TNNT3,7140:up|hsa:7125,TNNC2,7125:up|hsa:7136,TNNI2,7136:up|hsa:7139,TNNT2,7139:up|hsa:7135,TNNI1,7135:up|hsa:7138,TNNT1,7138:up	http://amigo.geneontology.org/cgi-bin/amigo/term_details?term=GO:0005861
mitochondrial proton-transporting ATP synthase complex	Cellular Component	GO:0005753	11	20	1853	16940	0.00593632	0.00118064	1.70958e-06	7.0588e-05	10105|516|10632|517|518|509|506|498|9556|513|515	http://amigo.geneontology.org/cgi-bin/amigo/term_details?term=GO:0005753	hsa:10105,PPIF,10105:up|hsa:516,ATP5G1,516:up|hsa:10632,ATP5L,10632:up|hsa:517,ATP5G2,517:up|hsa:518,ATP5G3,518:up|hsa:509,ATP5C1,509:up|hsa:506,ATP5B,506:up|hsa:498,ATP5A1,498:up|hsa:9556,C14orf2,9556:up|hsa:513,ATP5D,513:up|hsa:515,ATP5F1,515:up	http://amigo.geneontology.org/cgi-bin/amigo/term_details?term=GO:0005753
organelle membrane	Cellular Component	GO:0031090	382	2842	1853	16940	0.206152	0.167769	2.72759e-06	0.000108738	23353|8549|10456|11046|6261|8218|64960|1346|1950|3396|5862|55744|23175|112770|84679|55326|517|5366|26031|57467|4705|3920|9052|8615|201475|4717|11227|3312|9200|84545|51196|11015|51809|948|7107|28973|7263|291|55717|399687|6263|9144|8707|4722|9377|7388|28957|6341|23788|4729|1329|2869|1573|4012|327|4697|54205|10237|859|374291|80314|137682|114990|63941|4653|51201|84814|1537|10975|64976|4684|894|9556|2…	http://amigo.geneontology.org/cgi-bin/amigo/term_details?term=GO:0031090	hsa:23353,SUN1,23353:up|hsa:8549,LGR5,8549:down|hsa:10456,HAX1,10456:up|hsa:11046,SLC35D2,11046:down|hsa:6261,RYR1,6261:up|hsa:8218,CLTCL1,8218:up|hsa:64960,MRPS15,64960:up|hsa:1346,COX7A1,1346:up|hsa:1950,EGF,1950:up|hsa:3396,ICT1,3396:up|hsa:5862,RAB2A,5862:up|hsa:55744,COA1,55744:up|hsa:23175,LPIN1,23175:up|hsa:112770,C1orf85,112770:down|hsa:84679,SLC9A7,84679:up|hsa:55326,AGPAT5,55326:up|hsa:…	http://amigo.geneontology.org/cgi-bin/amigo/term_details?term=GO:0031090
protein complex	Cellular Component	GO:0043234	505	3894	1853	16940	0.272531	0.22987	3.08925e-06	0.000121297	23353|10456|57718|8451|6261|8218|2898|8516|1674|5565|5356|80155|8349|144453|5284|53981|23175|8365|4617|805|517|8379|8801|9132|8665|4618|4705|140825|988|7277|5160|4717|3312|2271|9638|6445|55578|8736|84676|57644|1303|4629|53632|5950|399687|6263|58|3688|4722|4654|5269|8337|9282|4624|7168|4606|3315|79733|1737|4208|7134|4729|8522|3684|825|3276|4697|54205|4633|859|1780|140465|1281|374291|80314|8837|372…	http://amigo.geneontology.org/cgi-bin/amigo/term_details?term=GO:0043234	hsa:23353,SUN1,23353:up|hsa:10456,HAX1,10456:up|hsa:57718,PPP4R4,57718:up|hsa:8451,CUL4A,8451:up|hsa:6261,RYR1,6261:up|hsa:8218,CLTCL1,8218:up|hsa:2898,GRIK2,2898:down|hsa:8516,ITGA8,8516:up|hsa:1674,DES,1674:up|hsa:5565,PRKAB2,5565:up|hsa:5356,PLRG1,5356:up|hsa:80155,NAA15,80155:up|hsa:8349,HIST2H2BE,8349:up|hsa:144453,BEST3,144453:up|hsa:5284,PIGR,5284:down|hsa:53981,CPSF2,53981:up|hsa:23175,LP…	http://amigo.geneontology.org/cgi-bin/amigo/term_details?term=GO:0043234
intercalated disc	Cellular Component	GO:0014704	17	48	1853	16940	0.00917431	0.00283353	6.51809e-06	0.000241355	29119|3759|165904|1674|288|481|859|1832|200539|4619|4892|9472|488|23363|6324|3688|6326	http://amigo.geneontology.org/cgi-bin/amigo/term_details?term=GO:0014704	hsa:29119,CTNNA3,29119:up|hsa:3759,KCNJ2,3759:up|hsa:165904,XIRP1,165904:up|hsa:1674,DES,1674:up|hsa:288,ANK3,288:up|hsa:481,ATP1B1,481:up|hsa:859,CAV3,859:up|hsa:1832,DSP,1832:down|hsa:200539,ANKRD23,200539:up|hsa:4619,MYH1,4619:up|hsa:4892,NRAP,4892:up|hsa:9472,AKAP6,9472:up|hsa:488,ATP2A2,488:up|hsa:23363,OBSL1,23363:up|hsa:6324,SCN1B,6324:up|hsa:3688,ITGB1,3688:up|hsa:6326,SCN2A,6326:down	http://amigo.geneontology.org/cgi-bin/amigo/term_details?term=GO:0014704
junctional membrane complex	Cellular Component	GO:0030314	6	7	1853	16940	0.00323799	0.000413223	1.07922e-05	0.000374308	845|6261|10345|6263|56704|57158	http://amigo.geneontology.org/cgi-bin/amigo/term_details?term=GO:0030314	hsa:845,CASQ2,845:up|hsa:6261,RYR1,6261:up|hsa:10345,TRDN,10345:up|hsa:6263,RYR3,6263:up|hsa:56704,JPH1,56704:up|hsa:57158,JPH2,57158:up	http://amigo.geneontology.org/cgi-bin/amigo/term_details?term=GO:0030314
organelle	Cellular Component	GO:0043226	1388	11980	1853	16940	0.749056	0.707202	1.21782e-05	0.000415397	2632|23092|7803|10456|6261|154791|80155|8349|51110|4863|29089|4585|517|8379|7004|202333|23409|389136|54796|4909|4774|11015|9638|65260|7263|90523|399687|9144|1615|58|211|153|9377|54940|56849|861|9282|7168|3315|23788|825|4012|4501|4671|6649|91977|140465|966|282996|57026|8048|7337|57606|84814|10975|150094|9556|2328|51631|7923|83876|285343|3421|84305|2274|23560|55859|55700|387914|5213|10181|8344|3836…	http://amigo.geneontology.org/cgi-bin/amigo/term_details?term=GO:0043226	hsa:2632,GBE1,2632:up|hsa:23092,ARHGAP26,23092:down|hsa:7803,PTP4A1,7803:up|hsa:10456,HAX1,10456:up|hsa:6261,RYR1,6261:up|hsa:154791,C7orf55,154791:up|hsa:80155,NAA15,80155:up|hsa:8349,HIST2H2BE,8349:up|hsa:51110,LACTB2,51110:up|hsa:4863,NPAT,4863:down|hsa:29089,UBE2T,29089:up|hsa:4585,MUC4,4585:down|hsa:517,ATP5G2,517:up|hsa:8379,MAD1L1,8379:up|hsa:7004,TEAD4,7004:up|hsa:202333,CMYA5,202333:up|h…	http://amigo.geneontology.org/cgi-bin/amigo/term_details?term=GO:0043226
neuromuscular junction	Cellular Component	GO:0031594	17	50	1853	16940	0.00917431	0.00295159	1.22143e-05	0.000415397	1674|288|4038|6695|859|1134|8851|285489|4741|9759|3679|9144|3688|81493|5913|43|5573	http://amigo.geneontology.org/cgi-bin/amigo/term_details?term=GO:0031594	hsa:1674,DES,1674:up|hsa:288,ANK3,288:up|hsa:4038,LRP4,4038:up|hsa:6695,SPOCK1,6695:up|hsa:859,CAV3,859:up|hsa:1134,CHRNA1,1134:up|hsa:8851,CDK5R1,8851:up|hsa:285489,DOK7,285489:up|hsa:4741,NEFM,4741:up|hsa:9759,HDAC4,9759:up|hsa:3679,ITGA7,3679:up|hsa:9144,SYNGR2,9144:up|hsa:3688,ITGB1,3688:up|hsa:81493,SYNC,81493:up|hsa:5913,RAPSN,5913:up|hsa:43,ACHE,43:up|hsa:5573,PRKAR1A,5573:up	http://amigo.geneontology.org/cgi-bin/amigo/term_details?term=GO:0031594
cytochrome complex	Cellular Component	GO:0070069	9	16	1853	16940	0.00485699	0.00094451	1.22743e-05	0.000415397	7386|1355|4514|7381|29796|7385|7384|4697|1339	http://amigo.geneontology.org/cgi-bin/amigo/term_details?term=GO:0070069	hsa:7386,UQCRFS1,7386:up|hsa:1355,COX15,1355:up|hsa:4514,COX3,4514:up|hsa:7381,UQCRB,7381:up|hsa:29796,UQCR10,29796:up|hsa:7385,UQCRC2,7385:up|hsa:7384,UQCRC1,7384:up|hsa:4697,NDUFA4,4697:up|hsa:1339,COX6A2,1339:up	http://amigo.geneontology.org/cgi-bin/amigo/term_details?term=GO:0070069
transporter complex	Cellular Component	GO:1990351	58	304	1853	16940	0.0313006	0.0179457	1.63308e-05	0.00053603	80059|53405|2898|7381|10345|29796|5142|808|845|4842|144453|56479|90550|7386|9472|3737|805|10060|488|6324|2568|7385|9132|779|5144|6326|6332|3306|477|26521|2564|1804|3759|22941|801|3778|6262|3746|7384|22871|481|1140|444|487|1134|2892|817|782|3745|5350|3775|23439|388336|3760|6329|55800|9424|781	http://amigo.geneontology.org/cgi-bin/amigo/term_details?term=GO:1990351	hsa:80059,LRRTM4,80059:up|hsa:53405,CLIC5,53405:up|hsa:2898,GRIK2,2898:down|hsa:7381,UQCRB,7381:up|hsa:10345,TRDN,10345:up|hsa:29796,UQCR10,29796:up|hsa:5142,PDE4B,5142:up|hsa:808,CALM3,808:up|hsa:845,CASQ2,845:up|hsa:4842,NOS1,4842:up|hsa:144453,BEST3,144453:up|hsa:56479,KCNQ5,56479:up|hsa:90550,MCU,90550:up|hsa:7386,UQCRFS1,7386:up|hsa:9472,AKAP6,9472:up|hsa:3737,KCNA2,3737:up|hsa:805,CALM2,805…	http://amigo.geneontology.org/cgi-bin/amigo/term_details?term=GO:1990351
organelle part	Cellular Component	GO:0044422	914	7586	1853	16940	0.493254	0.447816	1.77646e-05	0.000577626	7803|7871|10456|6261|5744|1674|64960|5862|8349|4863|55744|79641|200539|6638|23604|805|9531|114907|29089|4585|517|5366|8379|7004|57467|137735|4618|7277|202333|201475|51778|4717|23409|54796|4909|3312|9200|84545|55531|51196|4774|135114|11015|9638|65260|948|8736|7107|84676|28973|1303|4629|7263|90523|55717|399687|9144|4969|58|226|211|4722|23417|9377|28957|8337|861|9282|4624|7168|3315|10005|4208|7134|2…	http://amigo.geneontology.org/cgi-bin/amigo/term_details?term=GO:0044422	hsa:7803,PTP4A1,7803:up|hsa:7871,SLMAP,7871:up|hsa:10456,HAX1,10456:up|hsa:6261,RYR1,6261:up|hsa:5744,PTHLH,5744:down|hsa:1674,DES,1674:up|hsa:64960,MRPS15,64960:up|hsa:5862,RAB2A,5862:up|hsa:8349,HIST2H2BE,8349:up|hsa:4863,NPAT,4863:down|hsa:55744,COA1,55744:up|hsa:79641,ROGDI,79641:up|hsa:200539,ANKRD23,200539:up|hsa:6638,SNRPN,6638:up|hsa:23604,DAPK2,23604:up|hsa:805,CALM2,805:up|hsa:9531,BAG3…	http://amigo.geneontology.org/cgi-bin/amigo/term_details?term=GO:0044422
transmembrane transporter complex	Cellular Component	GO:1902495	57	299	1853	16940	0.0307609	0.0176505	1.97236e-05	0.00063734	80059|53405|2898|7381|10345|29796|5142|808|845|4842|144453|56479|90550|7386|9472|3737|805|10060|488|6324|2568|7385|9132|779|5144|6326|6332|3306|477|2564|1804|3759|22941|801|3778|6262|3746|7384|22871|481|1140|444|487|1134|2892|817|782|3745|5350|3775|23439|388336|3760|6329|55800|9424|781	http://amigo.geneontology.org/cgi-bin/amigo/term_details?term=GO:1902495	hsa:80059,LRRTM4,80059:up|hsa:53405,CLIC5,53405:up|hsa:2898,GRIK2,2898:down|hsa:7381,UQCRB,7381:up|hsa:10345,TRDN,10345:up|hsa:29796,UQCR10,29796:up|hsa:5142,PDE4B,5142:up|hsa:808,CALM3,808:up|hsa:845,CASQ2,845:up|hsa:4842,NOS1,4842:up|hsa:144453,BEST3,144453:up|hsa:56479,KCNQ5,56479:up|hsa:90550,MCU,90550:up|hsa:7386,UQCRFS1,7386:up|hsa:9472,AKAP6,9472:up|hsa:3737,KCNA2,3737:up|hsa:805,CALM2,805…	http://amigo.geneontology.org/cgi-bin/amigo/term_details?term=GO:1902495
costamere	Cellular Component	GO:0043034	10	21	1853	16940	0.00539665	0.00123967	2.70504e-05	0.00084777	2318|9456|202333|23336|1756|288|6840|23676|3880|8087	http://amigo.geneontology.org/cgi-bin/amigo/term_details?term=GO:0043034	hsa:2318,FLNC,2318:up|hsa:9456,HOMER1,9456:up|hsa:202333,CMYA5,202333:up|hsa:23336,SYNM,23336:up|hsa:1756,DMD,1756:up|hsa:288,ANK3,288:up|hsa:6840,SVIL,6840:up|hsa:23676,SMPX,23676:up|hsa:3880,KRT19,3880:down|hsa:8087,FXR1,8087:up	http://amigo.geneontology.org/cgi-bin/amigo/term_details?term=GO:0043034
cell-cell contact zone	Cellular Component	GO:0044291	18	58	1853	16940	0.00971398	0.00342385	2.82749e-05	0.000875597	29119|3759|165904|1674|288|481|859|1832|200539|4619|4892|9472|488|23363|6324|3688|6326|5101	http://amigo.geneontology.org/cgi-bin/amigo/term_details?term=GO:0044291	hsa:29119,CTNNA3,29119:up|hsa:3759,KCNJ2,3759:up|hsa:165904,XIRP1,165904:up|hsa:1674,DES,1674:up|hsa:288,ANK3,288:up|hsa:481,ATP1B1,481:up|hsa:859,CAV3,859:up|hsa:1832,DSP,1832:down|hsa:200539,ANKRD23,200539:up|hsa:4619,MYH1,4619:up|hsa:4892,NRAP,4892:up|hsa:9472,AKAP6,9472:up|hsa:488,ATP2A2,488:up|hsa:23363,OBSL1,23363:up|hsa:6324,SCN1B,6324:up|hsa:3688,ITGB1,3688:up|hsa:6326,SCN2A,6326:down|hsa…	http://amigo.geneontology.org/cgi-bin/amigo/term_details?term=GO:0044291
extracellular matrix component	Cellular Component	GO:0044420	30	126	1853	16940	0.01619	0.00743802	2.89577e-05	0.000891436	7077|4811|2335|1285|1302|7058|8492|79875|1277|8076|7148|2201|3908|7373|1281|1303|667|151887|2200|6678|1289|1291|341640|3688|4237|861|1278|9423|25975|43	http://amigo.geneontology.org/cgi-bin/amigo/term_details?term=GO:0044420	hsa:7077,TIMP2,7077:down|hsa:4811,NID1,4811:down|hsa:2335,FN1,2335:down|hsa:1285,COL4A3,1285:up|hsa:1302,COL11A2,1302:down|hsa:7058,THBS2,7058:down|hsa:8492,PRSS12,8492:down|hsa:79875,THSD4,79875:down|hsa:1277,COL1A1,1277:down|hsa:8076,MFAP5,8076:down|hsa:7148,TNXB,7148:down|hsa:2201,FBN2,2201:down|hsa:3908,LAMA2,3908:up|hsa:7373,COL14A1,7373:down|hsa:1281,COL3A1,1281:down|hsa:1303,COL12A1,1303:d…	http://amigo.geneontology.org/cgi-bin/amigo/term_details?term=GO:0044420
sarcoplasmic reticulum lumen	Cellular Component	GO:0033018	6	8	1853	16940	0.00323799	0.000472255	3.91413e-05	0.00117891	6345|3270|845|844|10345|444	http://amigo.geneontology.org/cgi-bin/amigo/term_details?term=GO:0033018	hsa:6345,SRL,6345:up|hsa:3270,HRC,3270:up|hsa:845,CASQ2,845:up|hsa:844,CASQ1,844:up|hsa:10345,TRDN,10345:up|hsa:444,ASPH,444:up	http://amigo.geneontology.org/cgi-bin/amigo/term_details?term=GO:0033018
cation channel complex	Cellular Component	GO:0034703	35	159	1853	16940	0.0188883	0.00938607	3.92026e-05	0.00117891	10345|5142|808|845|4842|56479|90550|3737|805|9472|10060|6324|9132|779|5144|6326|6332|3306|1804|3759|801|3778|3746|6262|444|487|782|817|3745|3775|6329|3760|55800|781|9424	http://amigo.geneontology.org/cgi-bin/amigo/term_details?term=GO:0034703	hsa:10345,TRDN,10345:up|hsa:5142,PDE4B,5142:up|hsa:808,CALM3,808:up|hsa:845,CASQ2,845:up|hsa:4842,NOS1,4842:up|hsa:56479,KCNQ5,56479:up|hsa:90550,MCU,90550:up|hsa:3737,KCNA2,3737:up|hsa:805,CALM2,805:up|hsa:9472,AKAP6,9472:up|hsa:10060,ABCC9,10060:up|hsa:6324,SCN1B,6324:up|hsa:9132,KCNQ4,9132:up|hsa:779,CACNA1S,779:up|hsa:5144,PDE4D,5144:up|hsa:6326,SCN2A,6326:down|hsa:6332,SCN7A,6332:up|hsa:3306…	http://amigo.geneontology.org/cgi-bin/amigo/term_details?term=GO:0034703
macromolecular complex	Cellular Component	GO:0032991	567	4535	1853	16940	0.30599	0.26771	5.41167e-05	0.00156848	10456|6261|2898|8516|1674|64960|80155|8349|144453|5284|6638|8761|805|517|8379|8665|4618|7277|4717|3312|84545|9638|6445|8736|84676|28973|1303|4629|5950|399687|58|4722|5269|28957|8337|9282|4624|7168|3315|79733|4208|7134|4729|3684|825|3276|859|140465|3725|7337|23363|57606|10419|178|9556|51631|26521|1759|4514|4651|84305|5702|6262|6604|26095|55859|55700|5213|10181|8344|3836|53353|5350|509|84193|84034|…	http://amigo.geneontology.org/cgi-bin/amigo/term_details?term=GO:0032991	hsa:10456,HAX1,10456:up|hsa:6261,RYR1,6261:up|hsa:2898,GRIK2,2898:down|hsa:8516,ITGA8,8516:up|hsa:1674,DES,1674:up|hsa:64960,MRPS15,64960:up|hsa:80155,NAA15,80155:up|hsa:8349,HIST2H2BE,8349:up|hsa:144453,BEST3,144453:up|hsa:5284,PIGR,5284:down|hsa:6638,SNRPN,6638:up|hsa:8761,PABPC4,8761:up|hsa:805,CALM2,805:up|hsa:517,ATP5G2,517:up|hsa:8379,MAD1L1,8379:up|hsa:8665,EIF3F,8665:up|hsa:4618,MYF6,4618…	http://amigo.geneontology.org/cgi-bin/amigo/term_details?term=GO:0032991
calcium channel complex	Cellular Component	GO:0034704	18	61	1853	16940	0.00971398	0.00360094	5.98548e-05	0.00170627	10345|801|5142|6262|808|845|4842|487|444|90550|805|9472|782|817|5144|779|3306|781	http://amigo.geneontology.org/cgi-bin/amigo/term_details?term=GO:0034704	hsa:10345,TRDN,10345:up|hsa:801,CALM1,801:up|hsa:5142,PDE4B,5142:up|hsa:6262,RYR2,6262:up|hsa:808,CALM3,808:up|hsa:845,CASQ2,845:up|hsa:4842,NOS1,4842:up|hsa:487,ATP2A1,487:up|hsa:444,ASPH,444:up|hsa:90550,MCU,90550:up|hsa:805,CALM2,805:up|hsa:9472,AKAP6,9472:up|hsa:782,CACNB1,782:up|hsa:817,CAMK2D,817:up|hsa:5144,PDE4D,5144:up|hsa:779,CACNA1S,779:up|hsa:3306,HSPA2,3306:up|hsa:781,CACNA2D1,781:up	http://amigo.geneontology.org/cgi-bin/amigo/term_details?term=GO:0034704
collagen trimer	Cellular Component	GO:0005581	22	84	1853	16940	0.0118726	0.00495868	7.2089e-05	0.00196873	1292|114899|1285|1302|1277|7148|7373|81578|1281|1303|131873|8685|81035|1305|714|84034|1291|1289|255631|1278|51435|4015	http://amigo.geneontology.org/cgi-bin/amigo/term_details?term=GO:0005581	hsa:1292,COL6A2,1292:down|hsa:114899,C1QTNF3,114899:down|hsa:1285,COL4A3,1285:up|hsa:1302,COL11A2,1302:down|hsa:1277,COL1A1,1277:down|hsa:7148,TNXB,7148:down|hsa:7373,COL14A1,7373:down|hsa:81578,COL21A1,81578:up|hsa:1281,COL3A1,1281:down|hsa:1303,COL12A1,1303:down|hsa:131873,COL6A6,131873:down|hsa:8685,MARCO,8685:down|hsa:81035,COLEC12,81035:down|hsa:1305,COL13A1,1305:down|hsa:714,C1QC,714:down|h…	http://amigo.geneontology.org/cgi-bin/amigo/term_details?term=GO:0005581
mitochondrial respiratory chain complex III	Cellular Component	GO:0005750	5	6	1853	16940	0.00269833	0.000354191	8.50093e-05	0.00222242	7386|7384|7381|29796|7385	http://amigo.geneontology.org/cgi-bin/amigo/term_details?term=GO:0005750	hsa:7386,UQCRFS1,7386:up|hsa:7384,UQCRC1,7384:up|hsa:7381,UQCRB,7381:up|hsa:29796,UQCR10,29796:up|hsa:7385,UQCRC2,7385:up	http://amigo.geneontology.org/cgi-bin/amigo/term_details?term=GO:0005750
respiratory chain complex III	Cellular Component	GO:0045275	5	6	1853	16940	0.00269833	0.000354191	8.50093e-05	0.00222242	7386|7384|7381|29796|7385	http://amigo.geneontology.org/cgi-bin/amigo/term_details?term=GO:0045275	hsa:7386,UQCRFS1,7386:up|hsa:7384,UQCRC1,7384:up|hsa:7381,UQCRB,7381:up|hsa:29796,UQCR10,29796:up|hsa:7385,UQCRC2,7385:up	http://amigo.geneontology.org/cgi-bin/amigo/term_details?term=GO:0045275
intracellular	Cellular Component	GO:0005622	1451	12670	1853	16940	0.783055	0.747934	0.000103491	0.00266542	2632|23092|7803|10456|6261|2898|154791|80155|8349|51110|4863|29089|4585|517|8379|7004|202333|23409|389136|54796|4909|4774|11015|9638|65260|7263|90523|399687|9144|1615|92689|58|211|153|9377|54940|56849|861|9282|7168|3315|23788|825|7204|4012|80031|4501|29899|4671|6649|91977|140465|1123|282996|57026|8048|7337|57606|84814|10975|150094|9556|2328|51631|7923|83876|285343|3421|84305|2274|23560|55859|5570…	http://amigo.geneontology.org/cgi-bin/amigo/term_details?term=GO:0005622	hsa:2632,GBE1,2632:up|hsa:23092,ARHGAP26,23092:down|hsa:7803,PTP4A1,7803:up|hsa:10456,HAX1,10456:up|hsa:6261,RYR1,6261:up|hsa:2898,GRIK2,2898:down|hsa:154791,C7orf55,154791:up|hsa:80155,NAA15,80155:up|hsa:8349,HIST2H2BE,8349:up|hsa:51110,LACTB2,51110:up|hsa:4863,NPAT,4863:down|hsa:29089,UBE2T,29089:up|hsa:4585,MUC4,4585:down|hsa:517,ATP5G2,517:up|hsa:8379,MAD1L1,8379:up|hsa:7004,TEAD4,7004:up|hsa…	http://amigo.geneontology.org/cgi-bin/amigo/term_details?term=GO:0005622
MHC class II protein complex	Cellular Component	GO:0042613	8	16	1853	16940	0.00431732	0.00094451	0.000115667	0.00291183	3123|3118|3126|3119|3117|3125|100509457|3127	http://amigo.geneontology.org/cgi-bin/amigo/term_details?term=GO:0042613	hsa:3123,HLA-DRB1,3123:down|hsa:3118,HLA-DQA2,3118:up|hsa:3126,HLA-DRB4,3126:up|hsa:3119,HLA-DQB1,3119:down|hsa:3117,HLA-DQA1,3117:down|hsa:3125,HLA-DRB3,3125:down|hsa:100509457,-,100509457:up|hsa:3127,HLA-DRB5,3127:down	http://amigo.geneontology.org/cgi-bin/amigo/term_details?term=GO:0042613
intracellular part	Cellular Component	GO:0044424	1438	12550	1853	16940	0.776039	0.74085	0.000115858	0.00291183	2632|23092|7803|10456|6261|2898|154791|80155|8349|51110|4863|29089|4585|517|8379|7004|202333|23409|389136|54796|4909|4774|11015|9638|65260|7263|90523|399687|9144|1615|92689|58|211|153|9377|54940|56849|861|9282|7168|3315|23788|825|7204|4012|80031|4501|29899|4671|6649|91977|140465|1123|282996|57026|8048|7337|57606|84814|10975|150094|9556|2328|51631|7923|83876|285343|3421|84305|2274|23560|55859|5570…	http://amigo.geneontology.org/cgi-bin/amigo/term_details?term=GO:0044424	hsa:2632,GBE1,2632:up|hsa:23092,ARHGAP26,23092:down|hsa:7803,PTP4A1,7803:up|hsa:10456,HAX1,10456:up|hsa:6261,RYR1,6261:up|hsa:2898,GRIK2,2898:down|hsa:154791,C7orf55,154791:up|hsa:80155,NAA15,80155:up|hsa:8349,HIST2H2BE,8349:up|hsa:51110,LACTB2,51110:up|hsa:4863,NPAT,4863:down|hsa:29089,UBE2T,29089:up|hsa:4585,MUC4,4585:down|hsa:517,ATP5G2,517:up|hsa:8379,MAD1L1,8379:up|hsa:7004,TEAD4,7004:up|hsa…	http://amigo.geneontology.org/cgi-bin/amigo/term_details?term=GO:0044424
neuron projection	Cellular Component	GO:0043005	119	788	1853	16940	0.0642202	0.0465171	0.000147989	0.00365753	5800|26052|2898|8516|8492|288|143187|57447|253559|324|90167|5816|667|57565|805|4741|9531|64130|3781|998|108|6711|25814|1012|2805|6863|6326|477|7077|2823|7170|6547|81539|57120|347|22941|3746|57502|9638|3908|214|2892|6009|547|9758|3688|6001|6529|1191|5594|5101|11346|85439|4137|26059|274|54800|673|1756|80315|1524|8874|4038|6695|3831|808|22849|4842|88|4976|7042|5997|2047|5217|374291|3737|9456|286|262…	http://amigo.geneontology.org/cgi-bin/amigo/term_details?term=GO:0043005	hsa:5800,PTPRO,5800:up|hsa:26052,DNM3,26052:down|hsa:2898,GRIK2,2898:down|hsa:8516,ITGA8,8516:up|hsa:8492,PRSS12,8492:down|hsa:288,ANK3,288:up|hsa:143187,VTI1A,143187:up|hsa:57447,NDRG2,57447:up|hsa:253559,CADM2,253559:up|hsa:324,APC,324:up|hsa:90167,FRMD7,90167:down|hsa:5816,PVALB,5816:up|hsa:667,DST,667:up|hsa:57565,KLHL14,57565:down|hsa:805,CALM2,805:up|hsa:4741,NEFM,4741:up|hsa:9531,BAG3,9531…	http://amigo.geneontology.org/cgi-bin/amigo/term_details?term=GO:0043005
cytoskeleton	Cellular Component	GO:0005856	244	1815	1853	16940	0.131678	0.107143	0.000240115	0.00563972	23092|4622|7803|7871|10456|8218|1410|1674|79933|57447|55740|90167|148170|6710|200539|387119|667|805|4741|23336|998|7138|92241|4621|8379|137735|3880|10472|339855|4703|55604|4636|7277|2318|7136|51778|10801|57326|27067|55531|9590|8997|9638|134265|56203|6445|8736|84676|91624|57644|79140|4629|55717|399687|9758|226|58|908|84962|7412|4624|7168|4606|3315|7840|11346|23650|7134|26059|23586|7273|2275|55691|…	http://amigo.geneontology.org/cgi-bin/amigo/term_details?term=GO:0005856	hsa:23092,ARHGAP26,23092:down|hsa:4622,MYH4,4622:up|hsa:7803,PTP4A1,7803:up|hsa:7871,SLMAP,7871:up|hsa:10456,HAX1,10456:up|hsa:8218,CLTCL1,8218:up|hsa:1410,CRYAB,1410:up|hsa:1674,DES,1674:up|hsa:79933,SYNPO2L,79933:up|hsa:57447,NDRG2,57447:up|hsa:55740,ENAH,55740:up|hsa:90167,FRMD7,90167:down|hsa:148170,CDC42EP5,148170:down|hsa:6710,SPTB,6710:up|hsa:200539,ANKRD23,200539:up|hsa:387119,CEP85L,3871…	http://amigo.geneontology.org/cgi-bin/amigo/term_details?term=GO:0005856
endoplasmic reticulum lumen	Cellular Component	GO:0005788	37	189	1853	16940	0.0199676	0.011157	0.000310489	0.0070079	5479|92949|10345|51148|285362|845|844|7373|54507|1281|4189|7474|3270|1289|1291|871|55033|1292|412|4043|1285|79188|1302|1277|4909|1906|1066|444|81578|1303|6345|1305|81029|255631|57333|80310|1278	http://amigo.geneontology.org/cgi-bin/amigo/term_details?term=GO:0005788	hsa:5479,PPIB,5479:down|hsa:92949,ADAMTSL1,92949:down|hsa:10345,TRDN,10345:up|hsa:51148,CERCAM,51148:down|hsa:285362,SUMF1,285362:down|hsa:845,CASQ2,845:up|hsa:844,CASQ1,844:up|hsa:7373,COL14A1,7373:down|hsa:54507,ADAMTSL4,54507:down|hsa:1281,COL3A1,1281:down|hsa:4189,DNAJB9,4189:up|hsa:7474,WNT5A,7474:down|hsa:3270,HRC,3270:up|hsa:1289,COL5A1,1289:down|hsa:1291,COL6A1,1291:down|hsa:871,SERPINH1,…	http://amigo.geneontology.org/cgi-bin/amigo/term_details?term=GO:0005788
proton-transporting ATP synthase complex, coupling factor F(o)	Cellular Component	GO:0045263	6	11	1853	16940	0.00323799	0.000649351	0.000482062	0.0101536	516|10632|517|518|27109|515	http://amigo.geneontology.org/cgi-bin/amigo/term_details?term=GO:0045263	hsa:516,ATP5G1,516:up|hsa:10632,ATP5L,10632:up|hsa:517,ATP5G2,517:up|hsa:518,ATP5G3,518:up|hsa:27109,ATP5S,27109:up|hsa:515,ATP5F1,515:up	http://amigo.geneontology.org/cgi-bin/amigo/term_details?term=GO:0045263
extracellular space	Cellular Component	GO:0005615	166	1191	1853	16940	0.0895845	0.070307	0.000500199	0.0103061	8483|3934|5744|1950|29995|8349|90167|5284|5143|7482|2331|4585|25890|714|9241|231|4070|5360|9353|347|3312|7035|948|51118|10082|1303|7263|53632|5502|5950|4582|4314|51704|11167|374|4969|226|58|5269|10512|7412|1191|3315|5648|50859|1116|2170|2335|165|7079|23213|8621|6649|8347|1281|708|10135|966|650|22897|760|114990|4653|4313|2027|119587|80763|51575|8346|2262|8788|721|9211|26585|26521|7130|10404|1066|8…	http://amigo.geneontology.org/cgi-bin/amigo/term_details?term=GO:0005615	hsa:8483,CILP,8483:up|hsa:3934,LCN2,3934:down|hsa:5744,PTHLH,5744:down|hsa:1950,EGF,1950:up|hsa:29995,LMCD1,29995:up|hsa:8349,HIST2H2BE,8349:up|hsa:90167,FRMD7,90167:down|hsa:5284,PIGR,5284:down|hsa:5143,PDE4C,5143:down|hsa:7482,WNT2B,7482:down|hsa:2331,FMOD,2331:down|hsa:4585,MUC4,4585:down|hsa:25890,ABI3BP,25890:down|hsa:714,C1QC,714:down|hsa:9241,NOG,9241:up|hsa:231,AKR1B1,231:up|hsa:4070,TACS…	http://amigo.geneontology.org/cgi-bin/amigo/term_details?term=GO:0005615
muscle tendon junction	Cellular Component	GO:0005927	4	5	1853	16940	0.00215866	0.000295159	0.000651439	0.0128375	23676|3679|140825|4892	http://amigo.geneontology.org/cgi-bin/amigo/term_details?term=GO:0005927	hsa:23676,SMPX,23676:up|hsa:3679,ITGA7,3679:up|hsa:140825,NEURL2,140825:up|hsa:4892,NRAP,4892:up	http://amigo.geneontology.org/cgi-bin/amigo/term_details?term=GO:0005927
proton-transporting ATP synthase complex, catalytic core F(1)	Cellular Component	GO:0045261	4	5	1853	16940	0.00215866	0.000295159	0.000651439	0.0128375	498|506|509|513	http://amigo.geneontology.org/cgi-bin/amigo/term_details?term=GO:0045261	hsa:498,ATP5A1,498:up|hsa:506,ATP5B,506:up|hsa:509,ATP5C1,509:up|hsa:513,ATP5D,513:up	http://amigo.geneontology.org/cgi-bin/amigo/term_details?term=GO:0045261
endoplasmic reticulum	Cellular Component	GO:0005783	197	1454	1853	16940	0.106314	0.0858323	0.000670283	0.013159	7803|7871|10456|2180|6261|8516|5862|2131|11145|844|23175|667|57565|3781|6134|55326|3119|26031|3032|57467|51016|779|51435|8615|1285|347|27067|4909|56704|7035|9200|4779|11015|161247|6009|1303|8605|6263|7412|1191|3127|1116|5479|92949|1573|6588|84803|23213|845|57003|10237|859|54507|6253|1281|3270|23657|63941|4653|8626|51201|1291|84814|664|55711|178|2328|2222|3992|1984|412|10404|9926|79071|90527|1066|…	http://amigo.geneontology.org/cgi-bin/amigo/term_details?term=GO:0005783	hsa:7803,PTP4A1,7803:up|hsa:7871,SLMAP,7871:up|hsa:10456,HAX1,10456:up|hsa:2180,ACSL1,2180:up|hsa:6261,RYR1,6261:up|hsa:8516,ITGA8,8516:up|hsa:5862,RAB2A,5862:up|hsa:2131,EXT1,2131:down|hsa:11145,PLA2G16,11145:up|hsa:844,CASQ1,844:up|hsa:23175,LPIN1,23175:up|hsa:667,DST,667:up|hsa:57565,KLHL14,57565:down|hsa:3781,KCNN2,3781:up|hsa:6134,RPL10,6134:up|hsa:55326,AGPAT5,55326:up|hsa:3119,HLA-DQB1,311…	http://amigo.geneontology.org/cgi-bin/amigo/term_details?term=GO:0005783
ion channel complex	Cellular Component	GO:0034702	47	268	1853	16940	0.0253643	0.0158205	0.000730544	0.0142347	80059|53405|2898|10345|5142|808|845|4842|144453|56479|90550|9472|3737|805|10060|6324|2568|9132|779|5144|6326|6332|3306|2564|1804|3759|22941|801|3778|6262|3746|22871|1140|444|487|1134|2892|817|782|3745|3775|388336|3760|6329|55800|781|9424	http://amigo.geneontology.org/cgi-bin/amigo/term_details?term=GO:0034702	hsa:80059,LRRTM4,80059:up|hsa:53405,CLIC5,53405:up|hsa:2898,GRIK2,2898:down|hsa:10345,TRDN,10345:up|hsa:5142,PDE4B,5142:up|hsa:808,CALM3,808:up|hsa:845,CASQ2,845:up|hsa:4842,NOS1,4842:up|hsa:144453,BEST3,144453:up|hsa:56479,KCNQ5,56479:up|hsa:90550,MCU,90550:up|hsa:9472,AKAP6,9472:up|hsa:3737,KCNA2,3737:up|hsa:805,CALM2,805:up|hsa:10060,ABCC9,10060:up|hsa:6324,SCN1B,6324:up|hsa:2568,GABRP,2568:do…	http://amigo.geneontology.org/cgi-bin/amigo/term_details?term=GO:0034702
cellular_component	Cellular Component	GO:0005575	1792	16143	1853	16940	0.96708	0.952952	0.000929256	0.0172351	2632|23092|7803|10456|6261|2898|79937|8434|154791|80155|8349|51110|6535|4863|29089|4585|517|57863|8379|7004|202333|23409|389136|54796|4909|4774|11015|9638|65260|7263|388962|90523|399687|9144|1615|92689|58|211|153|9377|54940|56849|861|9282|7168|3315|79057|11223|23788|79368|825|7204|4012|80031|4501|29899|4671|6649|91977|140465|966|1123|282996|57026|8048|1816|7337|57606|84814|2587|5067|10975|150094|…	http://amigo.geneontology.org/cgi-bin/amigo/term_details?term=GO:0005575	hsa:2632,GBE1,2632:up|hsa:23092,ARHGAP26,23092:down|hsa:7803,PTP4A1,7803:up|hsa:10456,HAX1,10456:up|hsa:6261,RYR1,6261:up|hsa:2898,GRIK2,2898:down|hsa:79937,CNTNAP3,79937:down|hsa:8434,RECK,8434:down|hsa:154791,C7orf55,154791:up|hsa:80155,NAA15,80155:up|hsa:8349,HIST2H2BE,8349:up|hsa:51110,LACTB2,51110:up|hsa:6535,SLC6A8,6535:up|hsa:4863,NPAT,4863:down|hsa:29089,UBE2T,29089:up|hsa:4585,MUC4,4585:…	http://amigo.geneontology.org/cgi-bin/amigo/term_details?term=GO:0005575
proton-transporting two-sector ATPase complex	Cellular Component	GO:0016469	13	46	1853	16940	0.00701565	0.00271547	0.000973957	0.0178416	10105|516|10632|51382|517|518|27109|509|498|506|9556|513|515	http://amigo.geneontology.org/cgi-bin/amigo/term_details?term=GO:0016469	hsa:10105,PPIF,10105:up|hsa:516,ATP5G1,516:up|hsa:10632,ATP5L,10632:up|hsa:51382,ATP6V1D,51382:up|hsa:517,ATP5G2,517:up|hsa:518,ATP5G3,518:up|hsa:27109,ATP5S,27109:up|hsa:509,ATP5C1,509:up|hsa:498,ATP5A1,498:up|hsa:506,ATP5B,506:up|hsa:9556,C14orf2,9556:up|hsa:513,ATP5D,513:up|hsa:515,ATP5F1,515:up	http://amigo.geneontology.org/cgi-bin/amigo/term_details?term=GO:0016469
dystrophin-associated glycoprotein complex	Cellular Component	GO:0016010	8	21	1853	16940	0.00431732	0.00123967	0.00110716	0.0200697	6442|1756|6444|6445|3880|6641|859|6443	http://amigo.geneontology.org/cgi-bin/amigo/term_details?term=GO:0016010	hsa:6442,SGCA,6442:up|hsa:1756,DMD,1756:up|hsa:6444,SGCD,6444:up|hsa:6445,SGCG,6445:up|hsa:3880,KRT19,3880:down|hsa:6641,SNTB1,6641:up|hsa:859,CAV3,859:up|hsa:6443,SGCB,6443:up	http://amigo.geneontology.org/cgi-bin/amigo/term_details?term=GO:0016010
mitochondrial outer membrane	Cellular Component	GO:0005741	28	140	1853	16940	0.0151106	0.00826446	0.00112553	0.0203672	23788|2180|55847|65991|7417|84134|1375|55333|4976|7416|23175|51100|8165|64112|55326|517|518|5366|4653|3032|7419|56993|664|3098|84709|5241|10651|1760	http://amigo.geneontology.org/cgi-bin/amigo/term_details?term=GO:0005741	hsa:23788,MTCH2,23788:up|hsa:2180,ACSL1,2180:up|hsa:55847,CISD1,55847:up|hsa:65991,FUNDC2,65991:up|hsa:7417,VDAC2,7417:up|hsa:84134,TOMM40L,84134:up|hsa:1375,CPT1B,1375:up|hsa:55333,SYNJ2BP,55333:up|hsa:4976,OPA1,4976:up|hsa:7416,VDAC1,7416:up|hsa:23175,LPIN1,23175:up|hsa:51100,SH3GLB1,51100:up|hsa:8165,AKAP1,8165:up|hsa:64112,MOAP1,64112:up|hsa:55326,AGPAT5,55326:up|hsa:517,ATP5G2,517:up|hsa:518…	http://amigo.geneontology.org/cgi-bin/amigo/term_details?term=GO:0005741
non-membrane-bounded organelle	Cellular Component	GO:0043228	431	3473	1853	16940	0.232596	0.205018	0.00115156	0.0207301	23092|7803|7871|10456|6261|8218|1410|1674|64960|79933|5356|3396|8349|55740|90167|148170|200539|8761|8365|805|9531|114907|6134|8379|137735|10472|339855|988|7277|202333|8615|51778|347|3312|57674|84545|55531|135114|9590|8997|9638|6445|55578|8736|84676|28973|91624|57644|4629|55717|399687|9758|226|58|4654|28957|8337|6341|4624|7168|4606|3315|11346|23650|7134|23586|55691|8522|825|4633|859|1780|91977|140…	http://amigo.geneontology.org/cgi-bin/amigo/term_details?term=GO:0043228	hsa:23092,ARHGAP26,23092:down|hsa:7803,PTP4A1,7803:up|hsa:7871,SLMAP,7871:up|hsa:10456,HAX1,10456:up|hsa:6261,RYR1,6261:up|hsa:8218,CLTCL1,8218:up|hsa:1410,CRYAB,1410:up|hsa:1674,DES,1674:up|hsa:64960,MRPS15,64960:up|hsa:79933,SYNPO2L,79933:up|hsa:5356,PLRG1,5356:up|hsa:3396,ICT1,3396:up|hsa:8349,HIST2H2BE,8349:up|hsa:55740,ENAH,55740:up|hsa:90167,FRMD7,90167:down|hsa:148170,CDC42EP5,148170:down|…	http://amigo.geneontology.org/cgi-bin/amigo/term_details?term=GO:0043228
intracellular non-membrane-bounded organelle	Cellular Component	GO:0043232	431	3473	1853	16940	0.232596	0.205018	0.00115156	0.0207301	23092|7803|7871|10456|6261|8218|1410|1674|64960|79933|5356|3396|8349|55740|90167|148170|200539|8761|8365|805|9531|114907|6134|8379|137735|10472|339855|988|7277|202333|8615|51778|347|3312|57674|84545|55531|135114|9590|8997|9638|6445|55578|8736|84676|28973|91624|57644|4629|55717|399687|9758|226|58|4654|28957|8337|6341|4624|7168|4606|3315|11346|23650|7134|23586|55691|8522|825|4633|859|1780|91977|140…	http://amigo.geneontology.org/cgi-bin/amigo/term_details?term=GO:0043232	hsa:23092,ARHGAP26,23092:down|hsa:7803,PTP4A1,7803:up|hsa:7871,SLMAP,7871:up|hsa:10456,HAX1,10456:up|hsa:6261,RYR1,6261:up|hsa:8218,CLTCL1,8218:up|hsa:1410,CRYAB,1410:up|hsa:1674,DES,1674:up|hsa:64960,MRPS15,64960:up|hsa:79933,SYNPO2L,79933:up|hsa:5356,PLRG1,5356:up|hsa:3396,ICT1,3396:up|hsa:8349,HIST2H2BE,8349:up|hsa:55740,ENAH,55740:up|hsa:90167,FRMD7,90167:down|hsa:148170,CDC42EP5,148170:down|…	http://amigo.geneontology.org/cgi-bin/amigo/term_details?term=GO:0043232
adherens junction	Cellular Component	GO:0005912	70	449	1853	16940	0.0377766	0.0265053	0.0014207	0.0240365	23092|4008|10580|8516|1674|4921|324|55740|6382|4892|667|23011|64130|23336|998|1012|22801|140825|2318|6160|3312|9590|1832|214|91624|7532|4301|3688|5500|1803|84962|4624|129804|3315|5594|8650|2275|5479|9902|81873|2869|29119|70|7094|8874|88|23676|117178|966|2261|1601|960|9260|4625|55827|171024|165904|2274|3981|55591|6641|83478|29780|7070|950|3313|3679|8613|6840|2273	http://amigo.geneontology.org/cgi-bin/amigo/term_details?term=GO:0005912	hsa:23092,ARHGAP26,23092:down|hsa:4008,LMO7,4008:up|hsa:10580,SORBS1,10580:up|hsa:8516,ITGA8,8516:up|hsa:1674,DES,1674:up|hsa:4921,DDR2,4921:down|hsa:324,APC,324:up|hsa:55740,ENAH,55740:up|hsa:6382,SDC1,6382:down|hsa:4892,NRAP,4892:up|hsa:667,DST,667:up|hsa:23011,RAB21,23011:up|hsa:64130,LIN7B,64130:up|hsa:23336,SYNM,23336:up|hsa:998,CDC42,998:up|hsa:1012,CDH13,1012:up|hsa:22801,ITGA11,22801:down…	http://amigo.geneontology.org/cgi-bin/amigo/term_details?term=GO:0005912
banded collagen fibril	Cellular Component	GO:0098643	6	13	1853	16940	0.00323799	0.000767414	0.00147504	0.0246749	1278|1302|1277|1281|1289|7148	http://amigo.geneontology.org/cgi-bin/amigo/term_details?term=GO:0098643	hsa:1278,COL1A2,1278:down|hsa:1302,COL11A2,1302:down|hsa:1277,COL1A1,1277:down|hsa:1281,COL3A1,1281:down|hsa:1289,COL5A1,1289:down|hsa:7148,TNXB,7148:down	http://amigo.geneontology.org/cgi-bin/amigo/term_details?term=GO:0098643
fibrillar collagen trimer	Cellular Component	GO:0005583	6	13	1853	16940	0.00323799	0.000767414	0.00147504	0.0246749	1278|1302|1277|1281|1289|7148	http://amigo.geneontology.org/cgi-bin/amigo/term_details?term=GO:0005583	hsa:1278,COL1A2,1278:down|hsa:1302,COL11A2,1302:down|hsa:1277,COL1A1,1277:down|hsa:1281,COL3A1,1281:down|hsa:1289,COL5A1,1289:down|hsa:7148,TNXB,7148:down	http://amigo.geneontology.org/cgi-bin/amigo/term_details?term=GO:0005583
actomyosin	Cellular Component	GO:0042641	16	66	1853	16940	0.00863465	0.0038961	0.00164524	0.0272942	9260|4625|2275|10580|70|10801|7170|55740|4629|9759|58|399687|4624|7168|154796|11346	http://amigo.geneontology.org/cgi-bin/amigo/term_details?term=GO:0042641	hsa:9260,PDLIM7,9260:up|hsa:4625,MYH7,4625:up|hsa:2275,FHL3,2275:up|hsa:10580,SORBS1,10580:up|hsa:70,ACTC1,70:up|hsa:10801,SEPT9,10801:down|hsa:7170,TPM3,7170:up|hsa:55740,ENAH,55740:up|hsa:4629,MYH11,4629:up|hsa:9759,HDAC4,9759:up|hsa:58,ACTA1,58:up|hsa:399687,MYO18A,399687:up|hsa:4624,MYH6,4624:up|hsa:7168,TPM1,7168:up|hsa:154796,AMOT,154796:up|hsa:11346,SYNPO,11346:up	http://amigo.geneontology.org/cgi-bin/amigo/term_details?term=GO:0042641
sarcoglycan complex	Cellular Component	GO:0016012	4	6	1853	16940	0.00215866	0.000354191	0.0017843	0.0290542	6442|6445|6443|6444	http://amigo.geneontology.org/cgi-bin/amigo/term_details?term=GO:0016012	hsa:6442,SGCA,6442:up|hsa:6445,SGCG,6445:up|hsa:6443,SGCB,6443:up|hsa:6444,SGCD,6444:up	http://amigo.geneontology.org/cgi-bin/amigo/term_details?term=GO:0016012
complex of collagen trimers	Cellular Component	GO:0098644	8	23	1853	16940	0.00431732	0.00135773	0.00218507	0.0343438	1285|1302|1277|1289|1291|7148|1278|1281	http://amigo.geneontology.org/cgi-bin/amigo/term_details?term=GO:0098644	hsa:1285,COL4A3,1285:up|hsa:1302,COL11A2,1302:down|hsa:1277,COL1A1,1277:down|hsa:1289,COL5A1,1289:down|hsa:1291,COL6A1,1291:down|hsa:7148,TNXB,7148:down|hsa:1278,COL1A2,1278:down|hsa:1281,COL3A1,1281:down	http://amigo.geneontology.org/cgi-bin/amigo/term_details?term=GO:0098644
membrane-bounded organelle	Cellular Component	GO:0043227	1279	11192	1853	16940	0.690232	0.660685	0.00227927	0.0356629	2632|7803|10456|6261|154791|80155|8349|51110|4863|29089|4585|517|8379|7004|23409|389136|54796|4909|4774|11015|9638|65260|7263|90523|399687|9144|1615|58|211|153|9377|54940|56849|861|9282|3315|23788|825|4012|4501|4671|6649|140465|966|282996|57026|8048|7337|57606|84814|10975|150094|9556|2328|51631|7923|83876|285343|3421|84305|2274|23560|55859|387914|5213|10181|8344|3836|6936|27347|98|1048|1278|43|17…	http://amigo.geneontology.org/cgi-bin/amigo/term_details?term=GO:0043227	hsa:2632,GBE1,2632:up|hsa:7803,PTP4A1,7803:up|hsa:10456,HAX1,10456:up|hsa:6261,RYR1,6261:up|hsa:154791,C7orf55,154791:up|hsa:80155,NAA15,80155:up|hsa:8349,HIST2H2BE,8349:up|hsa:51110,LACTB2,51110:up|hsa:4863,NPAT,4863:down|hsa:29089,UBE2T,29089:up|hsa:4585,MUC4,4585:down|hsa:517,ATP5G2,517:up|hsa:8379,MAD1L1,8379:up|hsa:7004,TEAD4,7004:up|hsa:23409,SIRT4,23409:up|hsa:389136,VGLL3,389136:up|hsa:54…	http://amigo.geneontology.org/cgi-bin/amigo/term_details?term=GO:0043227
integral component of mitochondrial membrane	Cellular Component	GO:0032592	11	39	1853	16940	0.00593632	0.00230224	0.00239192	0.0369258	2110|54968|100287932|65991|10440|664|55333|84709|55744|90550|1760	http://amigo.geneontology.org/cgi-bin/amigo/term_details?term=GO:0032592	hsa:2110,ETFDH,2110:up|hsa:54968,TMEM70,54968:up|hsa:100287932,TIMM23,100287932:up|hsa:65991,FUNDC2,65991:up|hsa:10440,TIMM17A,10440:up|hsa:664,BNIP3,664:up|hsa:55333,SYNJ2BP,55333:up|hsa:84709,MGARP,84709:down|hsa:55744,COA1,55744:up|hsa:90550,MCU,90550:up|hsa:1760,DMPK,1760:up	http://amigo.geneontology.org/cgi-bin/amigo/term_details?term=GO:0032592
microfibril	Cellular Component	GO:0001527	5	10	1853	16940	0.00269833	0.000590319	0.00244533	0.0374723	4237|2201|2200|79875|8076	http://amigo.geneontology.org/cgi-bin/amigo/term_details?term=GO:0001527	hsa:4237,MFAP2,4237:down|hsa:2201,FBN2,2201:down|hsa:2200,FBN1,2200:down|hsa:79875,THSD4,79875:down|hsa:8076,MFAP5,8076:down	http://amigo.geneontology.org/cgi-bin/amigo/term_details?term=GO:0001527
growth cone	Cellular Component	GO:0030426	25	127	1853	16940	0.0134916	0.00749705	0.00252796	0.0385681	26059|5800|7077|2823|7170|267|22941|801|50861|57447|3831|808|324|90167|8851|805|7070|7852|2596|4747|22902|4915|5101|4137|57698	http://amigo.geneontology.org/cgi-bin/amigo/term_details?term=GO:0030426	hsa:26059,ERC2,26059:down|hsa:5800,PTPRO,5800:up|hsa:7077,TIMP2,7077:down|hsa:2823,GPM6A,2823:up|hsa:7170,TPM3,7170:up|hsa:267,AMFR,267:up|hsa:22941,SHANK2,22941:down|hsa:801,CALM1,801:up|hsa:50861,STMN3,50861:down|hsa:57447,NDRG2,57447:up|hsa:3831,KLC1,3831:up|hsa:808,CALM3,808:up|hsa:324,APC,324:up|hsa:90167,FRMD7,90167:down|hsa:8851,CDK5R1,8851:up|hsa:805,CALM2,805:up|hsa:7070,THY1,7070:down|h…	http://amigo.geneontology.org/cgi-bin/amigo/term_details?term=GO:0030426
outer membrane	Cellular Component	GO:0019867	31	170	1853	16940	0.0167296	0.0100354	0.00295722	0.043729	23788|2180|55847|65991|56172|7417|84134|1375|55333|4976|7416|23175|51100|8165|64112|55326|517|518|5366|4653|3032|7419|56993|23345|664|3098|84709|5241|10651|1760|89795	http://amigo.geneontology.org/cgi-bin/amigo/term_details?term=GO:0019867	hsa:23788,MTCH2,23788:up|hsa:2180,ACSL1,2180:up|hsa:55847,CISD1,55847:up|hsa:65991,FUNDC2,65991:up|hsa:56172,ANKH,56172:up|hsa:7417,VDAC2,7417:up|hsa:84134,TOMM40L,84134:up|hsa:1375,CPT1B,1375:up|hsa:55333,SYNJ2BP,55333:up|hsa:4976,OPA1,4976:up|hsa:7416,VDAC1,7416:up|hsa:23175,LPIN1,23175:up|hsa:51100,SH3GLB1,51100:up|hsa:8165,AKAP1,8165:up|hsa:64112,MOAP1,64112:up|hsa:55326,AGPAT5,55326:up|hsa:5…	http://amigo.geneontology.org/cgi-bin/amigo/term_details?term=GO:0019867
organelle outer membrane	Cellular Component	GO:0031968	30	163	1853	16940	0.01619	0.0096222	0.00296488	0.043729	23788|2180|55847|65991|7417|84134|1375|55333|4976|7416|23175|51100|8165|64112|55326|517|518|5366|4653|3032|7419|56993|23345|664|3098|84709|5241|10651|1760|89795	http://amigo.geneontology.org/cgi-bin/amigo/term_details?term=GO:0031968	hsa:23788,MTCH2,23788:up|hsa:2180,ACSL1,2180:up|hsa:55847,CISD1,55847:up|hsa:65991,FUNDC2,65991:up|hsa:7417,VDAC2,7417:up|hsa:84134,TOMM40L,84134:up|hsa:1375,CPT1B,1375:up|hsa:55333,SYNJ2BP,55333:up|hsa:4976,OPA1,4976:up|hsa:7416,VDAC1,7416:up|hsa:23175,LPIN1,23175:up|hsa:51100,SH3GLB1,51100:up|hsa:8165,AKAP1,8165:up|hsa:64112,MOAP1,64112:up|hsa:55326,AGPAT5,55326:up|hsa:517,ATP5G2,517:up|hsa:518…	http://amigo.geneontology.org/cgi-bin/amigo/term_details?term=GO:0031968
cell surface	Cellular Component	GO:0009986	95	660	1853	16940	0.0512682	0.038961	0.00304244	0.0445241	79827|8516|1410|4360|11211|288|460|6382|6710|7474|23011|8406|1012|84059|3694|9353|3306|7077|4043|1604|7170|3326|7035|57502|115019|55333|100509457|948|214|290|4582|100133941|51704|374|969|3688|6529|1803|4023|7412|949|6272|1756|7094|3684|4038|23213|506|859|10267|4735|708|3123|966|650|148738|57026|2261|23657|114990|6678|361|2205|4045|960|4684|50863|154796|8788|3321|26585|3117|2239|30835|8497|22871|1…	http://amigo.geneontology.org/cgi-bin/amigo/term_details?term=GO:0009986	hsa:79827,CLMP,79827:down|hsa:8516,ITGA8,8516:up|hsa:1410,CRYAB,1410:up|hsa:4360,MRC1,4360:down|hsa:11211,FZD10,11211:up|hsa:288,ANK3,288:up|hsa:460,ASTN1,460:down|hsa:6382,SDC1,6382:down|hsa:6710,SPTB,6710:up|hsa:7474,WNT5A,7474:down|hsa:23011,RAB21,23011:up|hsa:8406,SRPX,8406:down|hsa:1012,CDH13,1012:up|hsa:84059,GPR98,84059:up|hsa:3694,ITGB6,3694:up|hsa:9353,SLIT2,9353:down|hsa:3306,HSPA2,3306…	http://amigo.geneontology.org/cgi-bin/amigo/term_details?term=GO:0009986
actin filament bundle	Cellular Component	GO:0032432	14	58	1853	16940	0.00755532	0.00342385	0.00327359	0.0471768	9260|4625|2275|10580|10801|7170|1410|58|55740|4624|7168|154796|11346|4629	http://amigo.geneontology.org/cgi-bin/amigo/term_details?term=GO:0032432	hsa:9260,PDLIM7,9260:up|hsa:4625,MYH7,4625:up|hsa:2275,FHL3,2275:up|hsa:10580,SORBS1,10580:up|hsa:10801,SEPT9,10801:down|hsa:7170,TPM3,7170:up|hsa:1410,CRYAB,1410:up|hsa:58,ACTA1,58:up|hsa:55740,ENAH,55740:up|hsa:4624,MYH6,4624:up|hsa:7168,TPM1,7168:up|hsa:154796,AMOT,154796:up|hsa:11346,SYNPO,11346:up|hsa:4629,MYH11,4629:up	http://amigo.geneontology.org/cgi-bin/amigo/term_details?term=GO:0032432
dendritic spine	Cellular Component	GO:0043197	20	96	1853	16940	0.0107933	0.00566706	0.00331812	0.0477525	54873|5800|23380|2823|26052|6547|3759|8516|22941|4842|3908|88|8851|3781|9758|6001|3688|4915|477|11346	http://amigo.geneontology.org/cgi-bin/amigo/term_details?term=GO:0043197	hsa:54873,PALMD,54873:up|hsa:5800,PTPRO,5800:up|hsa:23380,SRGAP2,23380:down|hsa:2823,GPM6A,2823:up|hsa:26052,DNM3,26052:down|hsa:6547,SLC8A3,6547:up|hsa:3759,KCNJ2,3759:up|hsa:8516,ITGA8,8516:up|hsa:22941,SHANK2,22941:down|hsa:4842,NOS1,4842:up|hsa:3908,LAMA2,3908:up|hsa:88,ACTN2,88:up|hsa:8851,CDK5R1,8851:up|hsa:3781,KCNN2,3781:up|hsa:9758,FRMPD4,9758:down|hsa:6001,RGS10,6001:down|hsa:3688,ITGB1…	http://amigo.geneontology.org/cgi-bin/amigo/term_details?term=GO:0043197
cell-substrate junction	Cellular Component	GO:0030055	60	387	1853	16940	0.0323799	0.0228453	0.00339033	0.0483901	23092|4008|5479|2275|9902|2869|81873|10580|70|1756|8516|7094|8874|4921|55740|23676|88|6382|4892|667|966|23011|2261|1601|998|1012|22801|960|140825|2318|9260|4625|171024|55827|6160|3312|2274|3981|9590|6641|214|91624|7532|83478|950|7070|29780|3313|3679|3688|6840|5500|1803|84962|4624|2273|129804|3315|5594|8650	http://amigo.geneontology.org/cgi-bin/amigo/term_details?term=GO:0030055	hsa:23092,ARHGAP26,23092:down|hsa:4008,LMO7,4008:up|hsa:5479,PPIB,5479:down|hsa:2275,FHL3,2275:up|hsa:9902,MRC2,9902:down|hsa:2869,GRK5,2869:down|hsa:81873,ARPC5L,81873:up|hsa:10580,SORBS1,10580:up|hsa:70,ACTC1,70:up|hsa:1756,DMD,1756:up|hsa:8516,ITGA8,8516:up|hsa:7094,TLN1,7094:up|hsa:8874,ARHGEF7,8874:down|hsa:4921,DDR2,4921:down|hsa:55740,ENAH,55740:up|hsa:23676,SMPX,23676:up|hsa:88,ACTN2,88:u…	http://amigo.geneontology.org/cgi-bin/amigo/term_details?term=GO:0030055
site of polarized growth	Cellular Component	GO:0030427	25	130	1853	16940	0.0134916	0.00767414	0.00349966	0.0497459	26059|5800|7077|2823|7170|267|22941|801|50861|57447|3831|808|324|90167|8851|805|7070|7852|2596|4747|22902|4915|5101|4137|57698	http://amigo.geneontology.org/cgi-bin/amigo/term_details?term=GO:0030427	hsa:26059,ERC2,26059:down|hsa:5800,PTPRO,5800:up|hsa:7077,TIMP2,7077:down|hsa:2823,GPM6A,2823:up|hsa:7170,TPM3,7170:up|hsa:267,AMFR,267:up|hsa:22941,SHANK2,22941:down|hsa:801,CALM1,801:up|hsa:50861,STMN3,50861:down|hsa:57447,NDRG2,57447:up|hsa:3831,KLC1,3831:up|hsa:808,CALM3,808:up|hsa:324,APC,324:up|hsa:90167,FRMD7,90167:down|hsa:8851,CDK5R1,8851:up|hsa:805,CALM2,805:up|hsa:7070,THY1,7070:down|h…	http://amigo.geneontology.org/cgi-bin/amigo/term_details?term=GO:0030427
nucleoid	Cellular Component	GO:0009295	11	41	1853	16940	0.00593632	0.00242031	0.00367518	0.0513981	10845|3313|2926|3030|3032|6648|7284|7417|506|7416|84300	http://amigo.geneontology.org/cgi-bin/amigo/term_details?term=GO:0009295	hsa:10845,CLPX,10845:up|hsa:3313,HSPA9,3313:up|hsa:2926,GRSF1,2926:up|hsa:3030,HADHA,3030:up|hsa:3032,HADHB,3032:up|hsa:6648,SOD2,6648:up|hsa:7284,TUFM,7284:up|hsa:7417,VDAC2,7417:up|hsa:506,ATP5B,506:up|hsa:7416,VDAC1,7416:up|hsa:84300,UQCC2,84300:up	http://amigo.geneontology.org/cgi-bin/amigo/term_details?term=GO:0009295
intrinsic component of mitochondrial membrane	Cellular Component	GO:0098573	11	41	1853	16940	0.00593632	0.00242031	0.00367518	0.0513981	2110|54968|100287932|65991|10440|664|55333|84709|55744|90550|1760	http://amigo.geneontology.org/cgi-bin/amigo/term_details?term=GO:0098573	hsa:2110,ETFDH,2110:up|hsa:54968,TMEM70,54968:up|hsa:100287932,TIMM23,100287932:up|hsa:65991,FUNDC2,65991:up|hsa:10440,TIMM17A,10440:up|hsa:664,BNIP3,664:up|hsa:55333,SYNJ2BP,55333:up|hsa:84709,MGARP,84709:down|hsa:55744,COA1,55744:up|hsa:90550,MCU,90550:up|hsa:1760,DMPK,1760:up	http://amigo.geneontology.org/cgi-bin/amigo/term_details?term=GO:0098573
mitochondrial nucleoid	Cellular Component	GO:0042645	11	41	1853	16940	0.00593632	0.00242031	0.00367518	0.0513981	10845|3313|2926|3030|3032|6648|7284|7417|506|7416|84300	http://amigo.geneontology.org/cgi-bin/amigo/term_details?term=GO:0042645	hsa:10845,CLPX,10845:up|hsa:3313,HSPA9,3313:up|hsa:2926,GRSF1,2926:up|hsa:3030,HADHA,3030:up|hsa:3032,HADHB,3032:up|hsa:6648,SOD2,6648:up|hsa:7284,TUFM,7284:up|hsa:7417,VDAC2,7417:up|hsa:506,ATP5B,506:up|hsa:7416,VDAC1,7416:up|hsa:84300,UQCC2,84300:up	http://amigo.geneontology.org/cgi-bin/amigo/term_details?term=GO:0042645
dystroglycan complex	Cellular Component	GO:0016011	4	7	1853	16940	0.00215866	0.000413223	0.00380262	0.0517207	6442|6445|6443|6444	http://amigo.geneontology.org/cgi-bin/amigo/term_details?term=GO:0016011	hsa:6442,SGCA,6442:up|hsa:6445,SGCG,6445:up|hsa:6443,SGCB,6443:up|hsa:6444,SGCD,6444:up	http://amigo.geneontology.org/cgi-bin/amigo/term_details?term=GO:0016011
anchoring junction	Cellular Component	GO:0070161	70	467	1853	16940	0.0377766	0.0275679	0.00387236	0.0524634	23092|4008|10580|8516|1674|4921|324|55740|6382|4892|667|23011|64130|23336|998|1012|22801|140825|2318|6160|3312|9590|1832|214|91624|7532|4301|3688|5500|1803|84962|4624|129804|3315|5594|8650|2275|5479|9902|81873|2869|29119|70|7094|8874|88|23676|117178|966|2261|1601|960|9260|4625|55827|171024|165904|2274|3981|55591|6641|83478|29780|7070|950|3313|3679|8613|6840|2273	http://amigo.geneontology.org/cgi-bin/amigo/term_details?term=GO:0070161	hsa:23092,ARHGAP26,23092:down|hsa:4008,LMO7,4008:up|hsa:10580,SORBS1,10580:up|hsa:8516,ITGA8,8516:up|hsa:1674,DES,1674:up|hsa:4921,DDR2,4921:down|hsa:324,APC,324:up|hsa:55740,ENAH,55740:up|hsa:6382,SDC1,6382:down|hsa:4892,NRAP,4892:up|hsa:667,DST,667:up|hsa:23011,RAB21,23011:up|hsa:64130,LIN7B,64130:up|hsa:23336,SYNM,23336:up|hsa:998,CDC42,998:up|hsa:1012,CDH13,1012:up|hsa:22801,ITGA11,22801:down…	http://amigo.geneontology.org/cgi-bin/amigo/term_details?term=GO:0070161
neuronal cell body membrane	Cellular Component	GO:0032809	5	11	1853	16940	0.00269833	0.000649351	0.00408139	0.0539605	3746|3737|253559|3745|1524	http://amigo.geneontology.org/cgi-bin/amigo/term_details?term=GO:0032809	hsa:3746,KCNC1,3746:up|hsa:3737,KCNA2,3737:up|hsa:253559,CADM2,253559:up|hsa:3745,KCNB1,3745:up|hsa:1524,CX3CR1,1524:up	http://amigo.geneontology.org/cgi-bin/amigo/term_details?term=GO:0032809
cell body membrane	Cellular Component	GO:0044298	5	11	1853	16940	0.00269833	0.000649351	0.00408139	0.0539605	3746|3737|253559|3745|1524	http://amigo.geneontology.org/cgi-bin/amigo/term_details?term=GO:0044298	hsa:3746,KCNC1,3746:up|hsa:3737,KCNA2,3737:up|hsa:253559,CADM2,253559:up|hsa:3745,KCNB1,3745:up|hsa:1524,CX3CR1,1524:up	http://amigo.geneontology.org/cgi-bin/amigo/term_details?term=GO:0044298
cell-substrate adherens junction	Cellular Component	GO:0005924	59	383	1853	16940	0.0318403	0.0226092	0.00420272	0.0554054	23092|4008|5479|2275|9902|2869|81873|10580|70|8516|7094|8874|4921|55740|23676|88|6382|4892|667|966|23011|2261|1601|998|1012|22801|960|140825|2318|9260|4625|171024|55827|6160|3312|2274|3981|9590|6641|214|91624|7532|83478|950|7070|29780|3313|3679|3688|6840|5500|1803|84962|2273|4624|129804|3315|5594|8650	http://amigo.geneontology.org/cgi-bin/amigo/term_details?term=GO:0005924	hsa:23092,ARHGAP26,23092:down|hsa:4008,LMO7,4008:up|hsa:5479,PPIB,5479:down|hsa:2275,FHL3,2275:up|hsa:9902,MRC2,9902:down|hsa:2869,GRK5,2869:down|hsa:81873,ARPC5L,81873:up|hsa:10580,SORBS1,10580:up|hsa:70,ACTC1,70:up|hsa:8516,ITGA8,8516:up|hsa:7094,TLN1,7094:up|hsa:8874,ARHGEF7,8874:down|hsa:4921,DDR2,4921:down|hsa:55740,ENAH,55740:up|hsa:23676,SMPX,23676:up|hsa:88,ACTN2,88:up|hsa:6382,SDC1,6382:…	http://amigo.geneontology.org/cgi-bin/amigo/term_details?term=GO:0005924
intracellular organelle part	Cellular Component	GO:0044446	862	7390	1853	16940	0.465192	0.436246	0.00422865	0.0555715	7803|7871|10456|6261|5744|1674|64960|5862|8349|4863|55744|79641|200539|6638|23604|805|114907|29089|4585|517|5366|8379|7004|57467|4618|7277|201475|4717|23409|54796|4909|3312|9200|84545|55531|51196|4774|135114|11015|9638|65260|948|8736|7107|84676|28973|1303|4629|7263|90523|55717|399687|9144|4969|58|226|211|4722|23417|9377|28957|8337|861|9282|4624|7168|3315|10005|4208|7134|23788|4729|1573|4012|3276|…	http://amigo.geneontology.org/cgi-bin/amigo/term_details?term=GO:0044446	hsa:7803,PTP4A1,7803:up|hsa:7871,SLMAP,7871:up|hsa:10456,HAX1,10456:up|hsa:6261,RYR1,6261:up|hsa:5744,PTHLH,5744:down|hsa:1674,DES,1674:up|hsa:64960,MRPS15,64960:up|hsa:5862,RAB2A,5862:up|hsa:8349,HIST2H2BE,8349:up|hsa:4863,NPAT,4863:down|hsa:55744,COA1,55744:up|hsa:79641,ROGDI,79641:up|hsa:200539,ANKRD23,200539:up|hsa:6638,SNRPN,6638:up|hsa:23604,DAPK2,23604:up|hsa:805,CALM2,805:up|hsa:114907,FB…	http://amigo.geneontology.org/cgi-bin/amigo/term_details?term=GO:0044446
membrane raft	Cellular Component	GO:0045121	39	232	1853	16940	0.021047	0.0136954	0.00422995	0.0555715	8436|10580|1756|4038|23213|4842|859|2047|55824|8837|9472|108|1012|2817|477|23433|1604|3778|192668|481|64750|55600|948|6442|7070|2534|100133941|51704|91663|5740|3688|1803|3991|3098|114569|949|4118|5594|150696	http://amigo.geneontology.org/cgi-bin/amigo/term_details?term=GO:0045121	hsa:8436,SDPR,8436:up|hsa:10580,SORBS1,10580:up|hsa:1756,DMD,1756:up|hsa:4038,LRP4,4038:up|hsa:23213,SULF1,23213:down|hsa:4842,NOS1,4842:up|hsa:859,CAV3,859:up|hsa:2047,EPHB1,2047:up|hsa:55824,PAG1,55824:up|hsa:8837,CFLAR,8837:up|hsa:9472,AKAP6,9472:up|hsa:108,ADCY2,108:up|hsa:1012,CDH13,1012:up|hsa:2817,GPC1,2817:up|hsa:477,ATP1A2,477:up|hsa:23433,RHOQ,23433:up|hsa:1604,CD55,1604:down|hsa:3778,K…	http://amigo.geneontology.org/cgi-bin/amigo/term_details?term=GO:0045121
neuron spine	Cellular Component	GO:0044309	20	98	1853	16940	0.0107933	0.00578512	0.00424955	0.0557586	54873|5800|23380|2823|26052|6547|3759|8516|22941|4842|3908|88|8851|3781|9758|6001|3688|4915|477|11346	http://amigo.geneontology.org/cgi-bin/amigo/term_details?term=GO:0044309	hsa:54873,PALMD,54873:up|hsa:5800,PTPRO,5800:up|hsa:23380,SRGAP2,23380:down|hsa:2823,GPM6A,2823:up|hsa:26052,DNM3,26052:down|hsa:6547,SLC8A3,6547:up|hsa:3759,KCNJ2,3759:up|hsa:8516,ITGA8,8516:up|hsa:22941,SHANK2,22941:down|hsa:4842,NOS1,4842:up|hsa:3908,LAMA2,3908:up|hsa:88,ACTN2,88:up|hsa:8851,CDK5R1,8851:up|hsa:3781,KCNN2,3781:up|hsa:9758,FRMPD4,9758:down|hsa:6001,RGS10,6001:down|hsa:3688,ITGB1…	http://amigo.geneontology.org/cgi-bin/amigo/term_details?term=GO:0044309
somatodendritic compartment	Cellular Component	GO:0036477	81	556	1853	16940	0.0437129	0.0328217	0.00432412	0.056311	5800|26052|1728|2898|8516|55273|8492|288|143187|253559|90167|5816|2173|57565|3781|998|108|25814|63826|6863|477|7077|2823|6547|57120|347|22941|3746|57502|9638|3908|214|2892|6009|547|9758|3688|6001|1191|5594|11346|54800|80315|1524|8874|4038|6383|3831|4842|22849|88|4976|2047|7042|374291|3737|9456|26278|8626|1917|664|4045|4646|50863|1131|54873|23380|3759|6654|4651|267|22871|8851|7070|3745|3836|4905|3…	http://amigo.geneontology.org/cgi-bin/amigo/term_details?term=GO:0036477	hsa:5800,PTPRO,5800:up|hsa:26052,DNM3,26052:down|hsa:1728,NQO1,1728:up|hsa:2898,GRIK2,2898:down|hsa:8516,ITGA8,8516:up|hsa:55273,TMEM100,55273:down|hsa:8492,PRSS12,8492:down|hsa:288,ANK3,288:up|hsa:143187,VTI1A,143187:up|hsa:253559,CADM2,253559:up|hsa:90167,FRMD7,90167:down|hsa:5816,PVALB,5816:up|hsa:2173,FABP7,2173:up|hsa:57565,KLHL14,57565:down|hsa:3781,KCNN2,3781:up|hsa:998,CDC42,998:up|hsa:10…	http://amigo.geneontology.org/cgi-bin/amigo/term_details?term=GO:0036477
terminal cisterna	Cellular Component	GO:0014802	3	4	1853	16940	0.001619	0.000236128	0.00479954	0.0597359	6261|844|6253	http://amigo.geneontology.org/cgi-bin/amigo/term_details?term=GO:0014802	hsa:6261,RYR1,6261:up|hsa:844,CASQ1,844:up|hsa:6253,RTN2,6253:up	http://amigo.geneontology.org/cgi-bin/amigo/term_details?term=GO:0014802
mitochondrial proton-transporting ATP synthase complex, catalytic core F(1)	Cellular Component	GO:0000275	3	4	1853	16940	0.001619	0.000236128	0.00479954	0.0597359	506|509|513	http://amigo.geneontology.org/cgi-bin/amigo/term_details?term=GO:0000275	hsa:506,ATP5B,506:up|hsa:509,ATP5C1,509:up|hsa:513,ATP5D,513:up	http://amigo.geneontology.org/cgi-bin/amigo/term_details?term=GO:0000275
mitochondrial respiratory chain complex II, succinate dehydrogenase complex (ubiquinone)	Cellular Component	GO:0005749	3	4	1853	16940	0.001619	0.000236128	0.00479954	0.0597359	6390|6391|6389	http://amigo.geneontology.org/cgi-bin/amigo/term_details?term=GO:0005749	hsa:6390,SDHB,6390:up|hsa:6391,SDHC,6391:up|hsa:6389,SDHA,6389:up	http://amigo.geneontology.org/cgi-bin/amigo/term_details?term=GO:0005749
succinate dehydrogenase complex	Cellular Component	GO:0045281	3	4	1853	16940	0.001619	0.000236128	0.00479954	0.0597359	6390|6391|6389	http://amigo.geneontology.org/cgi-bin/amigo/term_details?term=GO:0045281	hsa:6390,SDHB,6390:up|hsa:6391,SDHC,6391:up|hsa:6389,SDHA,6389:up	http://amigo.geneontology.org/cgi-bin/amigo/term_details?term=GO:0045281
fumarate reductase complex	Cellular Component	GO:0045283	3	4	1853	16940	0.001619	0.000236128	0.00479954	0.0597359	6390|6391|6389	http://amigo.geneontology.org/cgi-bin/amigo/term_details?term=GO:0045283	hsa:6390,SDHB,6390:up|hsa:6391,SDHC,6391:up|hsa:6389,SDHA,6389:up	http://amigo.geneontology.org/cgi-bin/amigo/term_details?term=GO:0045283
respiratory chain complex II	Cellular Component	GO:0045273	3	4	1853	16940	0.001619	0.000236128	0.00479954	0.0597359	6390|6391|6389	http://amigo.geneontology.org/cgi-bin/amigo/term_details?term=GO:0045273	hsa:6390,SDHB,6390:up|hsa:6391,SDHC,6391:up|hsa:6389,SDHA,6389:up	http://amigo.geneontology.org/cgi-bin/amigo/term_details?term=GO:0045273
muscle thin filament tropomyosin	Cellular Component	GO:0005862	3	4	1853	16940	0.001619	0.000236128	0.00479954	0.0597359	7169|7168|7170	http://amigo.geneontology.org/cgi-bin/amigo/term_details?term=GO:0005862	hsa:7169,TPM2,7169:up|hsa:7168,TPM1,7168:up|hsa:7170,TPM3,7170:up	http://amigo.geneontology.org/cgi-bin/amigo/term_details?term=GO:0005862
succinate dehydrogenase complex (ubiquinone)	Cellular Component	GO:0045257	3	4	1853	16940	0.001619	0.000236128	0.00479954	0.0597359	6390|6391|6389	http://amigo.geneontology.org/cgi-bin/amigo/term_details?term=GO:0045257	hsa:6390,SDHB,6390:up|hsa:6391,SDHC,6391:up|hsa:6389,SDHA,6389:up	http://amigo.geneontology.org/cgi-bin/amigo/term_details?term=GO:0045257
node of Ranvier	Cellular Component	GO:0033268	6	16	1853	16940	0.00323799	0.00094451	0.00515635	0.063334	274|6326|6324|4653|288|6695	http://amigo.geneontology.org/cgi-bin/amigo/term_details?term=GO:0033268	hsa:274,BIN1,274:up|hsa:6326,SCN2A,6326:down|hsa:6324,SCN1B,6324:up|hsa:4653,MYOC,4653:up|hsa:288,ANK3,288:up|hsa:6695,SPOCK1,6695:up	http://amigo.geneontology.org/cgi-bin/amigo/term_details?term=GO:0033268
MHC protein complex	Cellular Component	GO:0042611	8	26	1853	16940	0.00431732	0.00153483	0.00516787	0.063334	3123|3118|3126|3119|3117|3125|100509457|3127	http://amigo.geneontology.org/cgi-bin/amigo/term_details?term=GO:0042611	hsa:3123,HLA-DRB1,3123:down|hsa:3118,HLA-DQA2,3118:up|hsa:3126,HLA-DRB4,3126:up|hsa:3119,HLA-DQB1,3119:down|hsa:3117,HLA-DQA1,3117:down|hsa:3125,HLA-DRB3,3125:down|hsa:100509457,-,100509457:up|hsa:3127,HLA-DRB5,3127:down	http://amigo.geneontology.org/cgi-bin/amigo/term_details?term=GO:0042611
stress fiber	Cellular Component	GO:0001725	13	56	1853	16940	0.00701565	0.00330579	0.00642545	0.0754591	9260|4625|2275|10580|10801|7170|58|55740|4624|7168|154796|11346|4629	http://amigo.geneontology.org/cgi-bin/amigo/term_details?term=GO:0001725	hsa:9260,PDLIM7,9260:up|hsa:4625,MYH7,4625:up|hsa:2275,FHL3,2275:up|hsa:10580,SORBS1,10580:up|hsa:10801,SEPT9,10801:down|hsa:7170,TPM3,7170:up|hsa:58,ACTA1,58:up|hsa:55740,ENAH,55740:up|hsa:4624,MYH6,4624:up|hsa:7168,TPM1,7168:up|hsa:154796,AMOT,154796:up|hsa:11346,SYNPO,11346:up|hsa:4629,MYH11,4629:up	http://amigo.geneontology.org/cgi-bin/amigo/term_details?term=GO:0001725
ER to Golgi transport vesicle membrane	Cellular Component	GO:0012507	11	44	1853	16940	0.00593632	0.0025974	0.0065712	0.076997	3123|51128|3118|8615|3126|3119|3117|143187|3125|100509457|3127	http://amigo.geneontology.org/cgi-bin/amigo/term_details?term=GO:0012507	hsa:3123,HLA-DRB1,3123:down|hsa:51128,SAR1B,51128:up|hsa:3118,HLA-DQA2,3118:up|hsa:8615,USO1,8615:up|hsa:3126,HLA-DRB4,3126:up|hsa:3119,HLA-DQB1,3119:down|hsa:3117,HLA-DQA1,3117:down|hsa:143187,VTI1A,143187:up|hsa:3125,HLA-DRB3,3125:down|hsa:100509457,-,100509457:up|hsa:3127,HLA-DRB5,3127:down	http://amigo.geneontology.org/cgi-bin/amigo/term_details?term=GO:0012507
spectrin-associated cytoskeleton	Cellular Component	GO:0014731	4	8	1853	16940	0.00215866	0.000472255	0.00694901	0.0804277	286|6710|6711|288	http://amigo.geneontology.org/cgi-bin/amigo/term_details?term=GO:0014731	hsa:286,ANK1,286:up|hsa:6710,SPTB,6710:up|hsa:6711,SPTBN1,6711:up|hsa:288,ANK3,288:up	http://amigo.geneontology.org/cgi-bin/amigo/term_details?term=GO:0014731
plasma membrane region	Cellular Component	GO:0098590	90	639	1853	16940	0.0485699	0.0377214	0.00698068	0.0806149	10456|5800|8516|288|4921|324|84466|2066|667|64130|6711|11254|1012|6518|84059|9132|4070|5144|477|6584|1604|6563|3326|3177|22941|192668|3746|360|115019|481|1832|10207|53905|4582|100133941|3775|5740|3688|9497|3248|1803|4118|949|7168|5594|8650|23586|8436|23043|2335|1756|7094|4038|859|4671|4735|9057|3737|9472|57026|1601|286|1816|760|2596|361|2065|4646|2978|960|10253|1131|4651|3778|55600|23499|5213|101…	http://amigo.geneontology.org/cgi-bin/amigo/term_details?term=GO:0098590	hsa:10456,HAX1,10456:up|hsa:5800,PTPRO,5800:up|hsa:8516,ITGA8,8516:up|hsa:288,ANK3,288:up|hsa:4921,DDR2,4921:down|hsa:324,APC,324:up|hsa:84466,MEGF10,84466:up|hsa:2066,ERBB4,2066:up|hsa:667,DST,667:up|hsa:64130,LIN7B,64130:up|hsa:6711,SPTBN1,6711:up|hsa:11254,SLC6A14,11254:down|hsa:1012,CDH13,1012:up|hsa:6518,SLC2A5,6518:up|hsa:84059,GPR98,84059:up|hsa:9132,KCNQ4,9132:up|hsa:4070,TACSTD2,4070:dow…	http://amigo.geneontology.org/cgi-bin/amigo/term_details?term=GO:0098590
cell junction	Cellular Component	GO:0030054	145	1097	1853	16940	0.0782515	0.064758	0.00821457	0.0914145	23092|80059|2898|8516|1674|253559|55740|112476|6382|200539|667|64130|51138|23336|998|57863|140825|2318|54468|6160|3312|4774|9590|134265|1140|28973|91624|129446|285489|3688|84962|1803|4624|3315|11346|8650|26059|23586|2275|5479|9902|2869|55691|11149|7094|859|117178|5010|966|1601|23363|2596|361|4045|5913|9699|1131|9211|4625|165904|2274|3981|55591|10235|950|29780|23732|1305|8613|3679|10611|43|79827|4…	http://amigo.geneontology.org/cgi-bin/amigo/term_details?term=GO:0030054	hsa:23092,ARHGAP26,23092:down|hsa:80059,LRRTM4,80059:up|hsa:2898,GRIK2,2898:down|hsa:8516,ITGA8,8516:up|hsa:1674,DES,1674:up|hsa:253559,CADM2,253559:up|hsa:55740,ENAH,55740:up|hsa:112476,PRRT2,112476:down|hsa:6382,SDC1,6382:down|hsa:200539,ANKRD23,200539:up|hsa:667,DST,667:up|hsa:64130,LIN7B,64130:up|hsa:51138,COPS4,51138:up|hsa:23336,SYNM,23336:up|hsa:998,CDC42,998:up|hsa:57863,CADM3,57863:down|…	http://amigo.geneontology.org/cgi-bin/amigo/term_details?term=GO:0030054
membrane	Cellular Component	GO:0016020	935	8102	1853	16940	0.504587	0.478276	0.00872729	0.0961944	7803|7871|10456|6261|2898|79937|8516|8492|1674|64960|8434|80155|5862|253559|144453|5284|6535|55744|3037|805|9531|4585|517|5366|84988|57863|9934|8379|57467|137735|8665|100652748|728577|7100|201475|4717|54796|10486|3312|9200|84545|51196|11015|9590|9638|6445|81706|948|7107|28973|7263|23302|55717|399687|9144|1615|226|153|4722|6529|9377|54940|28957|9282|7168|23671|3315|79057|23788|4729|79368|3684|1573…	http://amigo.geneontology.org/cgi-bin/amigo/term_details?term=GO:0016020	hsa:7803,PTP4A1,7803:up|hsa:7871,SLMAP,7871:up|hsa:10456,HAX1,10456:up|hsa:6261,RYR1,6261:up|hsa:2898,GRIK2,2898:down|hsa:79937,CNTNAP3,79937:down|hsa:8516,ITGA8,8516:up|hsa:8492,PRSS12,8492:down|hsa:1674,DES,1674:up|hsa:64960,MRPS15,64960:up|hsa:8434,RECK,8434:down|hsa:80155,NAA15,80155:up|hsa:5862,RAB2A,5862:up|hsa:253559,CADM2,253559:up|hsa:144453,BEST3,144453:up|hsa:5284,PIGR,5284:down|hsa:65…	http://amigo.geneontology.org/cgi-bin/amigo/term_details?term=GO:0016020
organelle envelope lumen	Cellular Component	GO:0031970	16	78	1853	16940	0.00863465	0.00460449	0.00943019	0.100864	26521|4719|57486|54205|400916|65260|4976|10063|100287932|4653|51499|4702|84300|9536|57110|1340	http://amigo.geneontology.org/cgi-bin/amigo/term_details?term=GO:0031970	hsa:26521,TIMM8B,26521:up|hsa:4719,NDUFS1,4719:up|hsa:57486,NLN,57486:down|hsa:54205,CYCS,54205:up|hsa:400916,CHCHD10,400916:up|hsa:65260,COA7,65260:up|hsa:4976,OPA1,4976:up|hsa:10063,COX17,10063:up|hsa:100287932,TIMM23,100287932:up|hsa:4653,MYOC,4653:up|hsa:51499,TRIAP1,51499:up|hsa:4702,NDUFA8,4702:up|hsa:84300,UQCC2,84300:up|hsa:9536,PTGES,9536:down|hsa:57110,HRASLS,57110:up|hsa:1340,COX6B1,13…	http://amigo.geneontology.org/cgi-bin/amigo/term_details?term=GO:0031970
fascia adherens	Cellular Component	GO:0005916	5	13	1853	16940	0.00269833	0.000767414	0.0094321	0.100864	29119|1832|165904|1674|4892	http://amigo.geneontology.org/cgi-bin/amigo/term_details?term=GO:0005916	hsa:29119,CTNNA3,29119:up|hsa:1832,DSP,1832:down|hsa:165904,XIRP1,165904:up|hsa:1674,DES,1674:up|hsa:4892,NRAP,4892:up	http://amigo.geneontology.org/cgi-bin/amigo/term_details?term=GO:0005916
fibril	Cellular Component	GO:0043205	5	13	1853	16940	0.00269833	0.000767414	0.0094321	0.100864	4237|2201|2200|79875|8076	http://amigo.geneontology.org/cgi-bin/amigo/term_details?term=GO:0043205	hsa:4237,MFAP2,4237:down|hsa:2201,FBN2,2201:down|hsa:2200,FBN1,2200:down|hsa:79875,THSD4,79875:down|hsa:8076,MFAP5,8076:down	http://amigo.geneontology.org/cgi-bin/amigo/term_details?term=GO:0043205
intracellular organelle	Cellular Component	GO:0043229	1245	10966	1853	16940	0.671883	0.647344	0.0100063	0.106134	23092|7803|10456|6261|154791|80155|8349|51110|4863|29089|4585|517|8379|7004|202333|23409|389136|54796|4909|4774|11015|9638|65260|7263|90523|399687|9144|58|211|153|9377|54940|56849|861|9282|7168|3315|23788|825|4012|4501|4671|6649|91977|140465|282996|57026|8048|7337|57606|84814|10975|150094|9556|2328|51631|7923|83876|285343|3421|84305|2274|23560|55859|55700|387914|10181|8344|3836|29922|6936|27347|9…	http://amigo.geneontology.org/cgi-bin/amigo/term_details?term=GO:0043229	hsa:23092,ARHGAP26,23092:down|hsa:7803,PTP4A1,7803:up|hsa:10456,HAX1,10456:up|hsa:6261,RYR1,6261:up|hsa:154791,C7orf55,154791:up|hsa:80155,NAA15,80155:up|hsa:8349,HIST2H2BE,8349:up|hsa:51110,LACTB2,51110:up|hsa:4863,NPAT,4863:down|hsa:29089,UBE2T,29089:up|hsa:4585,MUC4,4585:down|hsa:517,ATP5G2,517:up|hsa:8379,MAD1L1,8379:up|hsa:7004,TEAD4,7004:up|hsa:202333,CMYA5,202333:up|hsa:23409,SIRT4,23409:u…	http://amigo.geneontology.org/cgi-bin/amigo/term_details?term=GO:0043229
cell	Cellular Component	GO:0005623	1615	14458	1853	16940	0.87156	0.853483	0.0100065	0.106134	2632|23092|7803|10456|6261|2898|79937|8434|154791|80155|8349|51110|6535|4863|29089|4585|517|57863|8379|7004|202333|23409|389136|54796|4909|4774|11015|9638|65260|7263|90523|399687|9144|1615|92689|58|211|153|9377|54940|56849|861|9282|7168|3315|23788|79368|825|7204|4012|80031|4501|29899|4671|6649|91977|140465|966|1123|282996|57026|8048|1816|7337|57606|84814|2587|5067|10975|150094|9556|2328|51631|792…	http://amigo.geneontology.org/cgi-bin/amigo/term_details?term=GO:0005623	hsa:2632,GBE1,2632:up|hsa:23092,ARHGAP26,23092:down|hsa:7803,PTP4A1,7803:up|hsa:10456,HAX1,10456:up|hsa:6261,RYR1,6261:up|hsa:2898,GRIK2,2898:down|hsa:79937,CNTNAP3,79937:down|hsa:8434,RECK,8434:down|hsa:154791,C7orf55,154791:up|hsa:80155,NAA15,80155:up|hsa:8349,HIST2H2BE,8349:up|hsa:51110,LACTB2,51110:up|hsa:6535,SLC6A8,6535:up|hsa:4863,NPAT,4863:down|hsa:29089,UBE2T,29089:up|hsa:4585,MUC4,4585:…	http://amigo.geneontology.org/cgi-bin/amigo/term_details?term=GO:0005623
cell part	Cellular Component	GO:0044464	1615	14458	1853	16940	0.87156	0.853483	0.0100065	0.106134	2632|23092|7803|10456|6261|2898|79937|8434|154791|80155|8349|51110|6535|4863|29089|4585|517|57863|8379|7004|202333|23409|389136|54796|4909|4774|11015|9638|65260|7263|90523|399687|9144|1615|92689|58|211|153|9377|54940|56849|861|9282|7168|3315|23788|79368|825|7204|4012|80031|4501|29899|4671|6649|91977|140465|966|1123|282996|57026|8048|1816|7337|57606|84814|2587|5067|10975|150094|9556|2328|51631|792…	http://amigo.geneontology.org/cgi-bin/amigo/term_details?term=GO:0044464	hsa:2632,GBE1,2632:up|hsa:23092,ARHGAP26,23092:down|hsa:7803,PTP4A1,7803:up|hsa:10456,HAX1,10456:up|hsa:6261,RYR1,6261:up|hsa:2898,GRIK2,2898:down|hsa:79937,CNTNAP3,79937:down|hsa:8434,RECK,8434:down|hsa:154791,C7orf55,154791:up|hsa:80155,NAA15,80155:up|hsa:8349,HIST2H2BE,8349:up|hsa:51110,LACTB2,51110:up|hsa:6535,SLC6A8,6535:up|hsa:4863,NPAT,4863:down|hsa:29089,UBE2T,29089:up|hsa:4585,MUC4,4585:…	http://amigo.geneontology.org/cgi-bin/amigo/term_details?term=GO:0044464
lumenal side of membrane	Cellular Component	GO:0098576	8	29	1853	16940	0.00431732	0.00171192	0.0105565	0.110907	3123|3118|3126|3119|3117|3125|100509457|3127	http://amigo.geneontology.org/cgi-bin/amigo/term_details?term=GO:0098576	hsa:3123,HLA-DRB1,3123:down|hsa:3118,HLA-DQA2,3118:up|hsa:3126,HLA-DRB4,3126:up|hsa:3119,HLA-DQB1,3119:down|hsa:3117,HLA-DQA1,3117:down|hsa:3125,HLA-DRB3,3125:down|hsa:100509457,-,100509457:up|hsa:3127,HLA-DRB5,3127:down	http://amigo.geneontology.org/cgi-bin/amigo/term_details?term=GO:0098576
lumenal side of endoplasmic reticulum membrane	Cellular Component	GO:0098553	8	29	1853	16940	0.00431732	0.00171192	0.0105565	0.110907	3123|3118|3126|3119|3117|3125|100509457|3127	http://amigo.geneontology.org/cgi-bin/amigo/term_details?term=GO:0098553	hsa:3123,HLA-DRB1,3123:down|hsa:3118,HLA-DQA2,3118:up|hsa:3126,HLA-DRB4,3126:up|hsa:3119,HLA-DQB1,3119:down|hsa:3117,HLA-DQA1,3117:down|hsa:3125,HLA-DRB3,3125:down|hsa:100509457,-,100509457:up|hsa:3127,HLA-DRB5,3127:down	http://amigo.geneontology.org/cgi-bin/amigo/term_details?term=GO:0098553
integral component of lumenal side of endoplasmic reticulum membrane	Cellular Component	GO:0071556	8	29	1853	16940	0.00431732	0.00171192	0.0105565	0.110907	3123|3118|3126|3119|3117|3125|100509457|3127	http://amigo.geneontology.org/cgi-bin/amigo/term_details?term=GO:0071556	hsa:3123,HLA-DRB1,3123:down|hsa:3118,HLA-DQA2,3118:up|hsa:3126,HLA-DRB4,3126:up|hsa:3119,HLA-DQB1,3119:down|hsa:3117,HLA-DQA1,3117:down|hsa:3125,HLA-DRB3,3125:down|hsa:100509457,-,100509457:up|hsa:3127,HLA-DRB5,3127:down	http://amigo.geneontology.org/cgi-bin/amigo/term_details?term=GO:0071556
neuron part	Cellular Component	GO:0097458	136	1030	1853	16940	0.0733945	0.0608028	0.0106307	0.110907	2898|8516|8492|57447|253559|90167|5816|667|2173|57565|805|4741|9531|64130|51138|23336|3781|998|2823|81539|347|9638|3908|6009|9144|9758|3688|6529|1191|11346|26059|6383|3831|808|5997|284612|5217|374291|760|4653|8626|2596|664|4045|2978|9699|1131|4651|801|6604|8497|8851|10235|3836|4905|6271|3782|2821|339479|22902|4915|10611|57698|5800|26052|1728|55273|288|143187|324|27445|108|6711|1012|25814|63826|28…	http://amigo.geneontology.org/cgi-bin/amigo/term_details?term=GO:0097458	hsa:2898,GRIK2,2898:down|hsa:8516,ITGA8,8516:up|hsa:8492,PRSS12,8492:down|hsa:57447,NDRG2,57447:up|hsa:253559,CADM2,253559:up|hsa:90167,FRMD7,90167:down|hsa:5816,PVALB,5816:up|hsa:667,DST,667:up|hsa:2173,FABP7,2173:up|hsa:57565,KLHL14,57565:down|hsa:805,CALM2,805:up|hsa:4741,NEFM,4741:up|hsa:9531,BAG3,9531:up|hsa:64130,LIN7B,64130:up|hsa:51138,COPS4,51138:up|hsa:23336,SYNM,23336:up|hsa:3781,KCNN2…	http://amigo.geneontology.org/cgi-bin/amigo/term_details?term=GO:0097458
clathrin-coated endocytic vesicle	Cellular Component	GO:0045334	11	47	1853	16940	0.00593632	0.0027745	0.0110053	0.110907	3123|3118|3126|3119|3117|3125|100509457|4646|7855|3127|7474	http://amigo.geneontology.org/cgi-bin/amigo/term_details?term=GO:0045334	hsa:3123,HLA-DRB1,3123:down|hsa:3118,HLA-DQA2,3118:up|hsa:3126,HLA-DRB4,3126:up|hsa:3119,HLA-DQB1,3119:down|hsa:3117,HLA-DQA1,3117:down|hsa:3125,HLA-DRB3,3125:down|hsa:100509457,-,100509457:up|hsa:4646,MYO6,4646:down|hsa:7855,FZD5,7855:up|hsa:3127,HLA-DRB5,3127:down|hsa:7474,WNT5A,7474:down	http://amigo.geneontology.org/cgi-bin/amigo/term_details?term=GO:0045334
pyruvate dehydrogenase complex	Cellular Component	GO:0045254	3	5	1853	16940	0.001619	0.000295159	0.0110217	0.110907	5160|5162|1737	http://amigo.geneontology.org/cgi-bin/amigo/term_details?term=GO:0045254	hsa:5160,PDHA1,5160:up|hsa:5162,PDHB,5162:up|hsa:1737,DLAT,1737:up	http://amigo.geneontology.org/cgi-bin/amigo/term_details?term=GO:0045254
clathrin-coated endocytic vesicle membrane	Cellular Component	GO:0030669	10	41	1853	16940	0.00539665	0.00242031	0.0112038	0.110907	3123|3118|3126|3119|3117|3125|100509457|7855|3127|7474	http://amigo.geneontology.org/cgi-bin/amigo/term_details?term=GO:0030669	hsa:3123,HLA-DRB1,3123:down|hsa:3118,HLA-DQA2,3118:up|hsa:3126,HLA-DRB4,3126:up|hsa:3119,HLA-DQB1,3119:down|hsa:3117,HLA-DQA1,3117:down|hsa:3125,HLA-DRB3,3125:down|hsa:100509457,-,100509457:up|hsa:7855,FZD5,7855:up|hsa:3127,HLA-DRB5,3127:down|hsa:7474,WNT5A,7474:down	http://amigo.geneontology.org/cgi-bin/amigo/term_details?term=GO:0030669
succinate-CoA ligase complex (GDP-forming)	Cellular Component	GO:0045244	2	2	1853	16940	0.00107933	0.000118064	0.0119596	0.110907	8801|8802	http://amigo.geneontology.org/cgi-bin/amigo/term_details?term=GO:0045244	hsa:8801,SUCLG2,8801:up|hsa:8802,SUCLG1,8802:up	http://amigo.geneontology.org/cgi-bin/amigo/term_details?term=GO:0045244
fatty acid beta-oxidation multienzyme complex	Cellular Component	GO:0036125	2	2	1853	16940	0.00107933	0.000118064	0.0119596	0.110907	3030|3032	http://amigo.geneontology.org/cgi-bin/amigo/term_details?term=GO:0036125	hsa:3030,HADHA,3030:up|hsa:3032,HADHB,3032:up	http://amigo.geneontology.org/cgi-bin/amigo/term_details?term=GO:0036125
calcium ion-transporting ATPase complex	Cellular Component	GO:0090534	2	2	1853	16940	0.00107933	0.000118064	0.0119596	0.110907	5350|488	http://amigo.geneontology.org/cgi-bin/amigo/term_details?term=GO:0090534	hsa:5350,PLN,5350:up|hsa:488,ATP2A2,488:up	http://amigo.geneontology.org/cgi-bin/amigo/term_details?term=GO:0090534
H zone	Cellular Component	GO:0031673	2	2	1853	16940	0.00107933	0.000118064	0.0119596	0.110907	667|487	http://amigo.geneontology.org/cgi-bin/amigo/term_details?term=GO:0031673	hsa:667,DST,667:up|hsa:487,ATP2A1,487:up	http://amigo.geneontology.org/cgi-bin/amigo/term_details?term=GO:0031673
mitochondrial fatty acid beta-oxidation multienzyme complex	Cellular Component	GO:0016507	2	2	1853	16940	0.00107933	0.000118064	0.0119596	0.110907	3030|3032	http://amigo.geneontology.org/cgi-bin/amigo/term_details?term=GO:0016507	hsa:3030,HADHA,3030:up|hsa:3032,HADHB,3032:up	http://amigo.geneontology.org/cgi-bin/amigo/term_details?term=GO:0016507
collagen type I trimer	Cellular Component	GO:0005584	2	2	1853	16940	0.00107933	0.000118064	0.0119596	0.110907	1278|1277	http://amigo.geneontology.org/cgi-bin/amigo/term_details?term=GO:0005584	hsa:1278,COL1A2,1278:down|hsa:1277,COL1A1,1277:down	http://amigo.geneontology.org/cgi-bin/amigo/term_details?term=GO:0005584
rough endoplasmic reticulum lumen	Cellular Component	GO:0048237	2	2	1853	16940	0.00107933	0.000118064	0.0119596	0.110907	4043|1906	http://amigo.geneontology.org/cgi-bin/amigo/term_details?term=GO:0048237	hsa:4043,LRPAP1,4043:down|hsa:1906,EDN1,1906:up	http://amigo.geneontology.org/cgi-bin/amigo/term_details?term=GO:0048237
succinate-CoA ligase complex	Cellular Component	GO:0042709	2	2	1853	16940	0.00107933	0.000118064	0.0119596	0.110907	8801|8802	http://amigo.geneontology.org/cgi-bin/amigo/term_details?term=GO:0042709	hsa:8801,SUCLG2,8801:up|hsa:8802,SUCLG1,8802:up	http://amigo.geneontology.org/cgi-bin/amigo/term_details?term=GO:0042709
integrin alpha11-beta1 complex	Cellular Component	GO:0034681	2	2	1853	16940	0.00107933	0.000118064	0.0119596	0.110907	22801|3688	http://amigo.geneontology.org/cgi-bin/amigo/term_details?term=GO:0034681	hsa:22801,ITGA11,22801:down|hsa:3688,ITGB1,3688:up	http://amigo.geneontology.org/cgi-bin/amigo/term_details?term=GO:0034681
integrin alpha7-beta1 complex	Cellular Component	GO:0034677	2	2	1853	16940	0.00107933	0.000118064	0.0119596	0.110907	3679|3688	http://amigo.geneontology.org/cgi-bin/amigo/term_details?term=GO:0034677	hsa:3679,ITGA7,3679:up|hsa:3688,ITGB1,3688:up	http://amigo.geneontology.org/cgi-bin/amigo/term_details?term=GO:0034677
membrane region	Cellular Component	GO:0098589	209	1654	1853	16940	0.11279	0.0976387	0.0121401	0.112282	10456|2180|6261|8218|8516|5862|2131|844|84466|23175|667|57565|64130|55326|3119|6518|57467|9132|4070|51016|51435|1604|6563|3177|56704|9200|4779|11015|948|161247|6009|4582|100133941|8605|51704|3775|6263|3688|1803|7168|3127|8650|23586|8436|2335|7094|1573|6588|84803|23213|845|10237|859|4735|4671|6253|8837|3270|57026|1816|1601|760|63941|2596|361|84814|2978|55711|2328|1131|2222|3992|1984|23433|412|4651…	http://amigo.geneontology.org/cgi-bin/amigo/term_details?term=GO:0098589	hsa:10456,HAX1,10456:up|hsa:2180,ACSL1,2180:up|hsa:6261,RYR1,6261:up|hsa:8218,CLTCL1,8218:up|hsa:8516,ITGA8,8516:up|hsa:5862,RAB2A,5862:up|hsa:2131,EXT1,2131:down|hsa:844,CASQ1,844:up|hsa:84466,MEGF10,84466:up|hsa:23175,LPIN1,23175:up|hsa:667,DST,667:up|hsa:57565,KLHL14,57565:down|hsa:64130,LIN7B,64130:up|hsa:55326,AGPAT5,55326:up|hsa:3119,HLA-DQB1,3119:down|hsa:6518,SLC2A5,6518:up|hsa:57467,HHAT…	http://amigo.geneontology.org/cgi-bin/amigo/term_details?term=GO:0098589
ER to Golgi transport vesicle	Cellular Component	GO:0030134	12	54	1853	16940	0.00647598	0.00318772	0.0123255	0.11368	3123|51128|3118|8615|3126|3119|3117|143187|3125|100509457|23392|3127	http://amigo.geneontology.org/cgi-bin/amigo/term_details?term=GO:0030134	hsa:3123,HLA-DRB1,3123:down|hsa:51128,SAR1B,51128:up|hsa:3118,HLA-DQA2,3118:up|hsa:8615,USO1,8615:up|hsa:3126,HLA-DRB4,3126:up|hsa:3119,HLA-DQB1,3119:down|hsa:3117,HLA-DQA1,3117:down|hsa:143187,VTI1A,143187:up|hsa:3125,HLA-DRB3,3125:down|hsa:100509457,-,100509457:up|hsa:23392,ECM29,23392:up|hsa:3127,HLA-DRB5,3127:down	http://amigo.geneontology.org/cgi-bin/amigo/term_details?term=GO:0030134
plasma membrane protein complex	Cellular Component	GO:0098797	68	476	1853	16940	0.0366972	0.0280992	0.0128713	0.117789	80059|10580|8218|2898|8516|10345|6444|56479|64130|3119|9132|22801|3880|779|5144|6326|3694|3306|477|1804|22941|3746|100509457|6445|481|1140|2892|6442|3126|3775|3688|7412|3127|1756|3684|4038|5142|4842|845|859|8837|3737|3123|10060|1601|6324|3125|6332|6443|3118|3759|3117|3778|22871|6641|1134|782|3745|1305|3679|23439|388336|6329|3760|55800|781|9424|11124	http://amigo.geneontology.org/cgi-bin/amigo/term_details?term=GO:0098797	hsa:80059,LRRTM4,80059:up|hsa:10580,SORBS1,10580:up|hsa:8218,CLTCL1,8218:up|hsa:2898,GRIK2,2898:down|hsa:8516,ITGA8,8516:up|hsa:10345,TRDN,10345:up|hsa:6444,SGCD,6444:up|hsa:56479,KCNQ5,56479:up|hsa:64130,LIN7B,64130:up|hsa:3119,HLA-DQB1,3119:down|hsa:9132,KCNQ4,9132:up|hsa:22801,ITGA11,22801:down|hsa:3880,KRT19,3880:down|hsa:779,CACNA1S,779:up|hsa:5144,PDE4D,5144:up|hsa:6326,SCN2A,6326:down|hsa:…	http://amigo.geneontology.org/cgi-bin/amigo/term_details?term=GO:0098797
anchored component of membrane	Cellular Component	GO:0031225	24	137	1853	16940	0.012952	0.00808737	0.0133567	0.119824	4680|1604|8434|2239|7035|419|55600|10082|966|148738|7070|100133941|1012|4023|5067|1048|2262|4045|4684|1087|50863|2817|43|1272	http://amigo.geneontology.org/cgi-bin/amigo/term_details?term=GO:0031225	hsa:4680,CEACAM6,4680:down|hsa:1604,CD55,1604:down|hsa:8434,RECK,8434:down|hsa:2239,GPC4,2239:up|hsa:7035,TFPI,7035:up|hsa:419,ART3,419:up|hsa:55600,ITLN1,55600:up|hsa:10082,GPC6,10082:down|hsa:966,CD59,966:up|hsa:148738,HFE2,148738:up|hsa:7070,THY1,7070:down|hsa:100133941,CD24,100133941:down|hsa:1012,CDH13,1012:up|hsa:4023,LPL,4023:up|hsa:5067,CNTN3,5067:down|hsa:1048,CEACAM5,1048:down|hsa:2262,…	http://amigo.geneontology.org/cgi-bin/amigo/term_details?term=GO:0031225
voltage-gated sodium channel complex	Cellular Component	GO:0001518	5	14	1853	16940	0.00269833	0.000826446	0.0133701	0.119824	6329|6326|6324|6332|55800	http://amigo.geneontology.org/cgi-bin/amigo/term_details?term=GO:0001518	hsa:6329,SCN4A,6329:up|hsa:6326,SCN2A,6326:down|hsa:6324,SCN1B,6324:up|hsa:6332,SCN7A,6332:up|hsa:55800,SCN3B,55800:up	http://amigo.geneontology.org/cgi-bin/amigo/term_details?term=GO:0001518
postsynaptic density	Cellular Component	GO:0014069	23	130	1853	16940	0.0124123	0.00767414	0.0135827	0.121312	23380|26052|80315|6654|2898|8516|57120|22941|4038|6695|23362|57502|22871|27445|8851|9456|2534|64130|4905|2596|4915|10611|11346	http://amigo.geneontology.org/cgi-bin/amigo/term_details?term=GO:0014069	hsa:23380,SRGAP2,23380:down|hsa:26052,DNM3,26052:down|hsa:80315,CPEB4,80315:up|hsa:6654,SOS1,6654:down|hsa:2898,GRIK2,2898:down|hsa:8516,ITGA8,8516:up|hsa:57120,GOPC,57120:down|hsa:22941,SHANK2,22941:down|hsa:4038,LRP4,4038:up|hsa:6695,SPOCK1,6695:up|hsa:23362,PSD3,23362:down|hsa:57502,NLGN4X,57502:up|hsa:22871,NLGN1,22871:down|hsa:27445,PCLO,27445:up|hsa:8851,CDK5R1,8851:up|hsa:9456,HOMER1,9456:…	http://amigo.geneontology.org/cgi-bin/amigo/term_details?term=GO:0014069
mitochondrial intermembrane space	Cellular Component	GO:0005758	14	69	1853	16940	0.00755532	0.0040732	0.0160084	0.139154	10063|26521|4719|100287932|4653|51499|57486|54205|400916|65260|4976|84300|4702|1340	http://amigo.geneontology.org/cgi-bin/amigo/term_details?term=GO:0005758	hsa:10063,COX17,10063:up|hsa:26521,TIMM8B,26521:up|hsa:4719,NDUFS1,4719:up|hsa:100287932,TIMM23,100287932:up|hsa:4653,MYOC,4653:up|hsa:51499,TRIAP1,51499:up|hsa:57486,NLN,57486:down|hsa:54205,CYCS,54205:up|hsa:400916,CHCHD10,400916:up|hsa:65260,COA7,65260:up|hsa:4976,OPA1,4976:up|hsa:84300,UQCC2,84300:up|hsa:4702,NDUFA8,4702:up|hsa:1340,COX6B1,1340:up	http://amigo.geneontology.org/cgi-bin/amigo/term_details?term=GO:0005758
focal adhesion	Cellular Component	GO:0005925	55	378	1853	16940	0.0296816	0.022314	0.0168518	0.144911	23092|4008|5479|2275|9902|2869|81873|10580|70|8516|7094|8874|4921|55740|88|6382|667|966|23011|2261|1601|998|1012|22801|960|2318|9260|4625|171024|55827|6160|3312|2274|3981|9590|6641|214|91624|7532|83478|950|7070|29780|3313|3688|6840|5500|1803|84962|2273|4624|129804|3315|5594|8650	http://amigo.geneontology.org/cgi-bin/amigo/term_details?term=GO:0005925	hsa:23092,ARHGAP26,23092:down|hsa:4008,LMO7,4008:up|hsa:5479,PPIB,5479:down|hsa:2275,FHL3,2275:up|hsa:9902,MRC2,9902:down|hsa:2869,GRK5,2869:down|hsa:81873,ARPC5L,81873:up|hsa:10580,SORBS1,10580:up|hsa:70,ACTC1,70:up|hsa:8516,ITGA8,8516:up|hsa:7094,TLN1,7094:up|hsa:8874,ARHGEF7,8874:down|hsa:4921,DDR2,4921:down|hsa:55740,ENAH,55740:up|hsa:88,ACTN2,88:up|hsa:6382,SDC1,6382:down|hsa:667,DST,667:up|…	http://amigo.geneontology.org/cgi-bin/amigo/term_details?term=GO:0005925
invadopodium	Cellular Component	GO:0071437	4	10	1853	16940	0.00215866	0.000590319	0.0174256	0.147786	6840|1803|134265|3688	http://amigo.geneontology.org/cgi-bin/amigo/term_details?term=GO:0071437	hsa:6840,SVIL,6840:up|hsa:1803,DPP4,1803:down|hsa:134265,AFAP1L1,134265:up|hsa:3688,ITGB1,3688:up	http://amigo.geneontology.org/cgi-bin/amigo/term_details?term=GO:0071437
endoplasmic reticulum part	Cellular Component	GO:0044432	135	1039	1853	16940	0.0728548	0.0613341	0.0178463	0.150968	2180|6261|5862|2131|844|23175|667|57565|55326|3119|26031|57467|51016|51435|1285|4909|56704|9200|4779|11015|161247|6009|1303|8605|6263|3127|5479|92949|1573|6588|84803|845|10237|54507|6253|1281|3270|63941|1291|84814|55711|2328|2222|3992|1984|412|79071|90527|9926|1066|6262|387914|64066|4232|487|5320|285533|5350|2677|1305|255631|5337|1278|114880|83460|1760|10345|51148|143187|7373|51302|3895|7474|2301…	http://amigo.geneontology.org/cgi-bin/amigo/term_details?term=GO:0044432	hsa:2180,ACSL1,2180:up|hsa:6261,RYR1,6261:up|hsa:5862,RAB2A,5862:up|hsa:2131,EXT1,2131:down|hsa:844,CASQ1,844:up|hsa:23175,LPIN1,23175:up|hsa:667,DST,667:up|hsa:57565,KLHL14,57565:down|hsa:55326,AGPAT5,55326:up|hsa:3119,HLA-DQB1,3119:down|hsa:26031,OSBPL3,26031:up|hsa:57467,HHATL,57467:up|hsa:51016,EMC9,51016:up|hsa:51435,SCARA3,51435:down|hsa:1285,COL4A3,1285:up|hsa:4909,NTF4,4909:up|hsa:56704,J…	http://amigo.geneontology.org/cgi-bin/amigo/term_details?term=GO:0044432
integral component of mitochondrial inner membrane	Cellular Component	GO:0031305	5	15	1853	16940	0.00269833	0.000885478	0.0182813	0.15254	2110|55744|100287932|10440|90550	http://amigo.geneontology.org/cgi-bin/amigo/term_details?term=GO:0031305	hsa:2110,ETFDH,2110:up|hsa:55744,COA1,55744:up|hsa:100287932,TIMM23,100287932:up|hsa:10440,TIMM17A,10440:up|hsa:90550,MCU,90550:up	http://amigo.geneontology.org/cgi-bin/amigo/term_details?term=GO:0031305
trans-Golgi network membrane	Cellular Component	GO:0032588	10	44	1853	16940	0.00539665	0.0025974	0.0183549	0.152786	3123|8549|3118|3126|3119|3117|3125|100509457|3127|59352	http://amigo.geneontology.org/cgi-bin/amigo/term_details?term=GO:0032588	hsa:3123,HLA-DRB1,3123:down|hsa:8549,LGR5,8549:down|hsa:3118,HLA-DQA2,3118:up|hsa:3126,HLA-DRB4,3126:up|hsa:3119,HLA-DQB1,3119:down|hsa:3117,HLA-DQA1,3117:down|hsa:3125,HLA-DRB3,3125:down|hsa:100509457,-,100509457:up|hsa:3127,HLA-DRB5,3127:down|hsa:59352,LGR6,59352:up	http://amigo.geneontology.org/cgi-bin/amigo/term_details?term=GO:0032588
axon	Cellular Component	GO:0030424	47	317	1853	16940	0.0253643	0.0187131	0.0188786	0.155528	54800|274|5800|2898|8492|288|6695|3831|253559|324|7042|2047|5217|5816|667|3737|4741|9456|26278|286|760|6324|6711|4653|2596|4747|2805|6863|6326|4646|1131|2823|81539|1837|50861|9638|3746|214|8851|6001|6529|34|4915|127933|5594|4137|57698	http://amigo.geneontology.org/cgi-bin/amigo/term_details?term=GO:0030424	hsa:54800,KLHL24,54800:up|hsa:274,BIN1,274:up|hsa:5800,PTPRO,5800:up|hsa:2898,GRIK2,2898:down|hsa:8492,PRSS12,8492:down|hsa:288,ANK3,288:up|hsa:6695,SPOCK1,6695:up|hsa:3831,KLC1,3831:up|hsa:253559,CADM2,253559:up|hsa:324,APC,324:up|hsa:7042,TGFB2,7042:up|hsa:2047,EPHB1,2047:up|hsa:5217,PFN2,5217:up|hsa:5816,PVALB,5816:up|hsa:667,DST,667:up|hsa:3737,KCNA2,3737:up|hsa:4741,NEFM,4741:up|hsa:9456,HOM…	http://amigo.geneontology.org/cgi-bin/amigo/term_details?term=GO:0030424
cytoskeletal part	Cellular Component	GO:0044430	164	1291	1853	16940	0.0885051	0.0762102	0.0208657	0.165188	4622|7803|7871|8218|1410|1674|57447|55740|6710|387119|667|805|4741|23336|998|7138|92241|4621|8379|3880|55604|4636|7277|7136|10801|57326|27067|9638|134265|56203|8736|84676|57644|79140|4629|399687|58|908|84962|7412|4624|7168|4606|3315|7840|11346|7134|7273|2275|8522|7094|3831|808|4633|4735|1780|140465|117178|22897|4635|4608|29766|23363|57606|5913|125113|1759|4625|23433|4651|801|157922|26095|55700|22…	http://amigo.geneontology.org/cgi-bin/amigo/term_details?term=GO:0044430	hsa:4622,MYH4,4622:up|hsa:7803,PTP4A1,7803:up|hsa:7871,SLMAP,7871:up|hsa:8218,CLTCL1,8218:up|hsa:1410,CRYAB,1410:up|hsa:1674,DES,1674:up|hsa:57447,NDRG2,57447:up|hsa:55740,ENAH,55740:up|hsa:6710,SPTB,6710:up|hsa:387119,CEP85L,387119:up|hsa:667,DST,667:up|hsa:805,CALM2,805:up|hsa:4741,NEFM,4741:up|hsa:23336,SYNM,23336:up|hsa:998,CDC42,998:up|hsa:7138,TNNT1,7138:up|hsa:92241,RCSD1,92241:up|hsa:4621…	http://amigo.geneontology.org/cgi-bin/amigo/term_details?term=GO:0044430
basement membrane	Cellular Component	GO:0005604	17	92	1853	16940	0.00917431	0.00543093	0.0208926	0.165188	7077|4811|2335|1285|7058|3908|667|151887|2200|6678|1289|3688|341640|861|9423|43|25975	http://amigo.geneontology.org/cgi-bin/amigo/term_details?term=GO:0005604	hsa:7077,TIMP2,7077:down|hsa:4811,NID1,4811:down|hsa:2335,FN1,2335:down|hsa:1285,COL4A3,1285:up|hsa:7058,THBS2,7058:down|hsa:3908,LAMA2,3908:up|hsa:667,DST,667:up|hsa:151887,CCDC80,151887:down|hsa:2200,FBN1,2200:down|hsa:6678,SPARC,6678:down|hsa:1289,COL5A1,1289:down|hsa:3688,ITGB1,3688:up|hsa:341640,FREM2,341640:up|hsa:861,RUNX1,861:up|hsa:9423,NTN1,9423:down|hsa:43,ACHE,43:up|hsa:25975,EGFL6,25…	http://amigo.geneontology.org/cgi-bin/amigo/term_details?term=GO:0005604
catalytic complex	Cellular Component	GO:1902494	117	894	1853	16940	0.0631409	0.0527745	0.0215952	0.169388	142678|4008|56647|4698|57718|8451|10580|8802|7381|5565|29796|80155|4711|25898|2766|4706|1026|54539|6389|4709|7386|488|284058|2820|7385|8801|4731|55294|4715|102725016|4700|4705|23171|4720|477|140825|4704|5160|4717|255488|10324|3312|8452|4701|481|4967|55578|4707|5162|53632|51230|9759|11329|4722|5500|4798|10891|4702|8816|1737|5573|4729|2730|4719|90293|6391|9903|54205|8621|4697|5532|1780|374291|80314…	http://amigo.geneontology.org/cgi-bin/amigo/term_details?term=GO:1902494	hsa:142678,MIB2,142678:up|hsa:4008,LMO7,4008:up|hsa:56647,BCCIP,56647:up|hsa:4698,NDUFA5,4698:up|hsa:57718,PPP4R4,57718:up|hsa:8451,CUL4A,8451:up|hsa:10580,SORBS1,10580:up|hsa:8802,SUCLG1,8802:up|hsa:7381,UQCRB,7381:up|hsa:5565,PRKAB2,5565:up|hsa:29796,UQCR10,29796:up|hsa:80155,NAA15,80155:up|hsa:4711,NDUFB5,4711:up|hsa:25898,RCHY1,25898:up|hsa:2766,GMPR,2766:up|hsa:4706,NDUFAB1,4706:up|hsa:1026,…	http://amigo.geneontology.org/cgi-bin/amigo/term_details?term=GO:1902494
proton-transporting two-sector ATPase complex, proton-transporting domain	Cellular Component	GO:0033177	6	21	1853	16940	0.00323799	0.00123967	0.0217006	0.169388	516|10632|517|518|27109|515	http://amigo.geneontology.org/cgi-bin/amigo/term_details?term=GO:0033177	hsa:516,ATP5G1,516:up|hsa:10632,ATP5L,10632:up|hsa:517,ATP5G2,517:up|hsa:518,ATP5G3,518:up|hsa:27109,ATP5S,27109:up|hsa:515,ATP5F1,515:up	http://amigo.geneontology.org/cgi-bin/amigo/term_details?term=GO:0033177
voltage-gated calcium channel complex	Cellular Component	GO:0005891	9	39	1853	16940	0.00485699	0.00230224	0.0224101	0.173624	782|10345|5142|845|4842|5144|779|3306|781	http://amigo.geneontology.org/cgi-bin/amigo/term_details?term=GO:0005891	hsa:782,CACNB1,782:up|hsa:10345,TRDN,10345:up|hsa:5142,PDE4B,5142:up|hsa:845,CASQ2,845:up|hsa:4842,NOS1,4842:up|hsa:5144,PDE4D,5144:up|hsa:779,CACNA1S,779:up|hsa:3306,HSPA2,3306:up|hsa:781,CACNA2D1,781:up	http://amigo.geneontology.org/cgi-bin/amigo/term_details?term=GO:0005891
postsynapse	Cellular Component	GO:0098794	37	243	1853	16940	0.0199676	0.0143447	0.0237163	0.181982	80059|26052|80315|1756|2898|8516|288|4038|6695|23362|64084|27445|9456|64130|286|2568|2596|5913|1131|23380|2564|6654|57120|22941|57502|22871|1140|1134|8851|2892|2534|3745|4905|23345|4915|10611|11346	http://amigo.geneontology.org/cgi-bin/amigo/term_details?term=GO:0098794	hsa:80059,LRRTM4,80059:up|hsa:26052,DNM3,26052:down|hsa:80315,CPEB4,80315:up|hsa:1756,DMD,1756:up|hsa:2898,GRIK2,2898:down|hsa:8516,ITGA8,8516:up|hsa:288,ANK3,288:up|hsa:4038,LRP4,4038:up|hsa:6695,SPOCK1,6695:up|hsa:23362,PSD3,23362:down|hsa:64084,CLSTN2,64084:up|hsa:27445,PCLO,27445:up|hsa:9456,HOMER1,9456:up|hsa:64130,LIN7B,64130:up|hsa:286,ANK1,286:up|hsa:2568,GABRP,2568:down|hsa:2596,GAP43,25…	http://amigo.geneontology.org/cgi-bin/amigo/term_details?term=GO:0098794
intrinsic component of mitochondrial inner membrane	Cellular Component	GO:0031304	5	16	1853	16940	0.00269833	0.00094451	0.0242472	0.184156	2110|55744|100287932|10440|90550	http://amigo.geneontology.org/cgi-bin/amigo/term_details?term=GO:0031304	hsa:2110,ETFDH,2110:up|hsa:55744,COA1,55744:up|hsa:100287932,TIMM23,100287932:up|hsa:10440,TIMM17A,10440:up|hsa:90550,MCU,90550:up	http://amigo.geneontology.org/cgi-bin/amigo/term_details?term=GO:0031304
pseudopodium	Cellular Component	GO:0031143	5	16	1853	16940	0.00269833	0.00094451	0.0242472	0.184156	58529|88|5594|11155|10324	http://amigo.geneontology.org/cgi-bin/amigo/term_details?term=GO:0031143	hsa:58529,MYOZ1,58529:up|hsa:88,ACTN2,88:up|hsa:5594,MAPK1,5594:up|hsa:11155,LDB3,11155:up|hsa:10324,KLHL41,10324:up	http://amigo.geneontology.org/cgi-bin/amigo/term_details?term=GO:0031143
cation-transporting ATPase complex	Cellular Component	GO:0090533	5	16	1853	16940	0.00269833	0.00094451	0.0242472	0.184156	481|5350|488|477|23439	http://amigo.geneontology.org/cgi-bin/amigo/term_details?term=GO:0090533	hsa:481,ATP1B1,481:up|hsa:5350,PLN,5350:up|hsa:488,ATP2A2,488:up|hsa:477,ATP1A2,477:up|hsa:23439,ATP1B4,23439:up	http://amigo.geneontology.org/cgi-bin/amigo/term_details?term=GO:0090533
cytosol	Cellular Component	GO:0005829	341	2837	1853	16940	0.184026	0.167473	0.0242474	0.184156	2632|23092|11080|5837|1410|56911|1674|5565|27249|55740|2992|11145|5143|23175|112770|805|9531|6134|5366|10193|26031|8379|8665|4070|7277|2954|8615|347|3312|51196|8997|377677|4629|53632|5950|8569|1615|226|58|5269|4624|7168|4606|3315|4208|7134|23586|23216|1725|825|7204|4012|3276|54205|23327|4633|122622|1780|140465|8837|10643|3725|1123|57026|23016|7337|4609|8626|1152|10419|894|178|6611|1984|4651|801|5…	http://amigo.geneontology.org/cgi-bin/amigo/term_details?term=GO:0005829	hsa:2632,GBE1,2632:up|hsa:23092,ARHGAP26,23092:down|hsa:11080,DNAJB4,11080:up|hsa:5837,PYGM,5837:up|hsa:1410,CRYAB,1410:up|hsa:56911,MAP3K7CL,56911:up|hsa:1674,DES,1674:up|hsa:5565,PRKAB2,5565:up|hsa:27249,MMADHC,27249:up|hsa:55740,ENAH,55740:up|hsa:2992,GYG1,2992:up|hsa:11145,PLA2G16,11145:up|hsa:5143,PDE4C,5143:down|hsa:23175,LPIN1,23175:up|hsa:112770,C1orf85,112770:down|hsa:805,CALM2,805:up|hs…	http://amigo.geneontology.org/cgi-bin/amigo/term_details?term=GO:0005829
tricarboxylic acid cycle enzyme complex	Cellular Component	GO:0045239	4	11	1853	16940	0.00215866	0.000649351	0.0250508	0.187016	8801|4967|8802|2271	http://amigo.geneontology.org/cgi-bin/amigo/term_details?term=GO:0045239	hsa:8801,SUCLG2,8801:up|hsa:4967,OGDH,4967:up|hsa:8802,SUCLG1,8802:up|hsa:2271,FH,2271:up	http://amigo.geneontology.org/cgi-bin/amigo/term_details?term=GO:0045239
basolateral plasma membrane	Cellular Component	GO:0016323	29	183	1853	16940	0.0156503	0.0108028	0.0260211	0.192842	6563|3326|3177|288|360|481|4671|1832|84466|2066|9057|667|64130|286|760|361|3248|9132|9497|27347|4070|1048|2065|960|8650|117247|1131|150696|6584	http://amigo.geneontology.org/cgi-bin/amigo/term_details?term=GO:0016323	hsa:6563,SLC14A1,6563:up|hsa:3326,HSP90AB1,3326:up|hsa:3177,SLC29A2,3177:up|hsa:288,ANK3,288:up|hsa:360,AQP3,360:down|hsa:481,ATP1B1,481:up|hsa:4671,NAIP,4671:down|hsa:1832,DSP,1832:down|hsa:84466,MEGF10,84466:up|hsa:2066,ERBB4,2066:up|hsa:9057,SLC7A6,9057:up|hsa:667,DST,667:up|hsa:64130,LIN7B,64130:up|hsa:286,ANK1,286:up|hsa:760,CA2,760:up|hsa:361,AQP4,361:up|hsa:3248,HPGD,3248:up|hsa:9132,KCNQ4…	http://amigo.geneontology.org/cgi-bin/amigo/term_details?term=GO:0016323
neuronal cell body	Cellular Component	GO:0043025	50	348	1853	16940	0.0269833	0.0205431	0.0268704	0.198007	54800|1728|1524|2898|8516|55273|8874|4038|143187|6383|3831|253559|90167|7042|374291|5816|2173|3737|57565|9456|3781|998|1917|25814|63826|6863|4646|4045|50863|7077|2823|6547|3759|6654|4651|347|267|22941|3746|214|8851|6009|3745|547|6001|3782|339479|4915|5594|11346	http://amigo.geneontology.org/cgi-bin/amigo/term_details?term=GO:0043025	hsa:54800,KLHL24,54800:up|hsa:1728,NQO1,1728:up|hsa:1524,CX3CR1,1524:up|hsa:2898,GRIK2,2898:down|hsa:8516,ITGA8,8516:up|hsa:55273,TMEM100,55273:down|hsa:8874,ARHGEF7,8874:down|hsa:4038,LRP4,4038:up|hsa:143187,VTI1A,143187:up|hsa:6383,SDC2,6383:down|hsa:3831,KLC1,3831:up|hsa:253559,CADM2,253559:up|hsa:90167,FRMD7,90167:down|hsa:7042,TGFB2,7042:up|hsa:374291,NDUFS7,374291:up|hsa:5816,PVALB,5816:up|…	http://amigo.geneontology.org/cgi-bin/amigo/term_details?term=GO:0043025
cell projection	Cellular Component	GO:0042995	194	1563	1853	16940	0.104695	0.0922668	0.0291298	0.211069	10456|2898|8516|8492|57447|253559|55740|90167|5143|84466|5816|667|2173|57565|805|4741|9531|64130|3781|998|1738|55604|2823|81539|347|9638|134265|3908|6009|203|100133941|55717|3775|9758|3688|6529|84962|1803|7412|1191|7168|7840|11346|26059|23586|8522|7094|3831|808|5997|4735|5217|374291|117178|22897|57026|1816|760|4653|8626|2596|664|2978|4045|6332|1131|4651|801|5315|22994|55600|5213|8851|10235|29780|…	http://amigo.geneontology.org/cgi-bin/amigo/term_details?term=GO:0042995	hsa:10456,HAX1,10456:up|hsa:2898,GRIK2,2898:down|hsa:8516,ITGA8,8516:up|hsa:8492,PRSS12,8492:down|hsa:57447,NDRG2,57447:up|hsa:253559,CADM2,253559:up|hsa:55740,ENAH,55740:up|hsa:90167,FRMD7,90167:down|hsa:5143,PDE4C,5143:down|hsa:84466,MEGF10,84466:up|hsa:5816,PVALB,5816:up|hsa:667,DST,667:up|hsa:2173,FABP7,2173:up|hsa:57565,KLHL14,57565:down|hsa:805,CALM2,805:up|hsa:4741,NEFM,4741:up|hsa:9531,BA…	http://amigo.geneontology.org/cgi-bin/amigo/term_details?term=GO:0042995
integral component of mitochondrial outer membrane	Cellular Component	GO:0031307	5	17	1853	16940	0.00269833	0.00100354	0.0313331	0.220031	664|55333|84709|65991|1760	http://amigo.geneontology.org/cgi-bin/amigo/term_details?term=GO:0031307	hsa:664,BNIP3,664:up|hsa:55333,SYNJ2BP,55333:up|hsa:84709,MGARP,84709:down|hsa:65991,FUNDC2,65991:up|hsa:1760,DMPK,1760:up	http://amigo.geneontology.org/cgi-bin/amigo/term_details?term=GO:0031307
sodium channel complex	Cellular Component	GO:0034706	5	17	1853	16940	0.00269833	0.00100354	0.0313331	0.220031	6329|6326|6324|6332|55800	http://amigo.geneontology.org/cgi-bin/amigo/term_details?term=GO:0034706	hsa:6329,SCN4A,6329:up|hsa:6326,SCN2A,6326:down|hsa:6324,SCN1B,6324:up|hsa:6332,SCN7A,6332:up|hsa:55800,SCN3B,55800:up	http://amigo.geneontology.org/cgi-bin/amigo/term_details?term=GO:0034706
respiratory chain complex IV	Cellular Component	GO:0045277	3	7	1853	16940	0.001619	0.000413223	0.0326014	0.220031	4697|1339|4514	http://amigo.geneontology.org/cgi-bin/amigo/term_details?term=GO:0045277	hsa:4697,NDUFA4,4697:up|hsa:1339,COX6A2,1339:up|hsa:4514,COX3,4514:up	http://amigo.geneontology.org/cgi-bin/amigo/term_details?term=GO:0045277
integrin alpha8-beta1 complex	Cellular Component	GO:0034678	2	3	1853	16940	0.00107933	0.000177096	0.0332648	0.220031	8516|3688	http://amigo.geneontology.org/cgi-bin/amigo/term_details?term=GO:0034678	hsa:8516,ITGA8,8516:up|hsa:3688,ITGB1,3688:up	http://amigo.geneontology.org/cgi-bin/amigo/term_details?term=GO:0034678
anchoring collagen complex	Cellular Component	GO:0030934	2	3	1853	16940	0.00107933	0.000177096	0.0332648	0.220031	7373|1303	http://amigo.geneontology.org/cgi-bin/amigo/term_details?term=GO:0030934	hsa:7373,COL14A1,7373:down|hsa:1303,COL12A1,1303:down	http://amigo.geneontology.org/cgi-bin/amigo/term_details?term=GO:0030934
glycerol-3-phosphate dehydrogenase complex	Cellular Component	GO:0009331	2	3	1853	16940	0.00107933	0.000177096	0.0332648	0.220031	23171|2820	http://amigo.geneontology.org/cgi-bin/amigo/term_details?term=GO:0009331	hsa:23171,GPD1L,23171:up|hsa:2820,GPD2,2820:up	http://amigo.geneontology.org/cgi-bin/amigo/term_details?term=GO:0009331
clathrin-coated vesicle	Cellular Component	GO:0030136	22	134	1853	16940	0.0118726	0.00791027	0.0339068	0.222587	10456|3118|6272|8218|3117|57120|3312|1906|143187|100509457|7474|3123|1601|3126|3119|23677|3125|7855|4646|85439|3127|8650	http://amigo.geneontology.org/cgi-bin/amigo/term_details?term=GO:0030136	hsa:10456,HAX1,10456:up|hsa:3118,HLA-DQA2,3118:up|hsa:6272,SORT1,6272:up|hsa:8218,CLTCL1,8218:up|hsa:3117,HLA-DQA1,3117:down|hsa:57120,GOPC,57120:down|hsa:3312,HSPA8,3312:up|hsa:1906,EDN1,1906:up|hsa:143187,VTI1A,143187:up|hsa:100509457,-,100509457:up|hsa:7474,WNT5A,7474:down|hsa:3123,HLA-DRB1,3123:down|hsa:1601,DAB2,1601:down|hsa:3126,HLA-DRB4,3126:up|hsa:3119,HLA-DQB1,3119:down|hsa:23677,SH3BP4…	http://amigo.geneontology.org/cgi-bin/amigo/term_details?term=GO:0030136
Golgi lumen	Cellular Component	GO:0005796	15	83	1853	16940	0.00809498	0.00489965	0.0344675	0.224078	2331|4582|4585|81029|2239|4969|6383|4958|2262|6382|6649|2817|4325|10082|7474	http://amigo.geneontology.org/cgi-bin/amigo/term_details?term=GO:0005796	hsa:2331,FMOD,2331:down|hsa:4582,MUC1,4582:down|hsa:4585,MUC4,4585:down|hsa:81029,WNT5B,81029:down|hsa:2239,GPC4,2239:up|hsa:4969,OGN,4969:down|hsa:6383,SDC2,6383:down|hsa:4958,OMD,4958:down|hsa:2262,GPC5,2262:down|hsa:6382,SDC1,6382:down|hsa:6649,SOD3,6649:down|hsa:2817,GPC1,2817:up|hsa:4325,MMP16,4325:down|hsa:10082,GPC6,10082:down|hsa:7474,WNT5A,7474:down	http://amigo.geneontology.org/cgi-bin/amigo/term_details?term=GO:0005796
nuclear envelope	Cellular Component	GO:0005635	53	378	1853	16940	0.0286023	0.022314	0.0348388	0.225715	23353|10456|10527|2869|6272|1047|64960|3843|327|56894|79641|23175|80314|667|25|9472|55326|84812|26031|8379|9805|84814|664|5901|4646|894|57110|89795|1984|2597|79188|3177|23560|10553|22994|4928|9782|51230|3836|8605|3839|55151|90523|5730|4085|80351|23439|79041|23345|9536|114880|11124|1760	http://amigo.geneontology.org/cgi-bin/amigo/term_details?term=GO:0005635	hsa:23353,SUN1,23353:up|hsa:10456,HAX1,10456:up|hsa:10527,IPO7,10527:up|hsa:2869,GRK5,2869:down|hsa:6272,SORT1,6272:up|hsa:1047,CLGN,1047:up|hsa:64960,MRPS15,64960:up|hsa:3843,IPO5,3843:up|hsa:327,APEH,327:up|hsa:56894,AGPAT3,56894:up|hsa:79641,ROGDI,79641:up|hsa:23175,LPIN1,23175:up|hsa:80314,EPC1,80314:up|hsa:667,DST,667:up|hsa:25,ABL1,25:down|hsa:9472,AKAP6,9472:up|hsa:55326,AGPAT5,55326:up|hs…	http://amigo.geneontology.org/cgi-bin/amigo/term_details?term=GO:0005635
membrane part	Cellular Component	GO:0044425	677	5868	1853	16940	0.365353	0.346399	0.0369866	0.238442	7803|7871|10456|6261|2898|79937|8516|8434|5862|253559|144453|5284|6535|55744|3037|805|4585|517|57863|9934|8379|57467|100652748|728577|7100|4717|9200|11015|6445|948|7107|23302|55717|9144|153|4722|6529|7168|23671|79057|23788|4729|79368|3684|1573|825|4012|80031|859|4671|966|57026|1816|84814|2587|5067|10975|4684|9556|1131|2328|3992|1759|4514|4651|6262|387914|4232|5213|7504|5792|253017|950|3836|53353|…	http://amigo.geneontology.org/cgi-bin/amigo/term_details?term=GO:0044425	hsa:7803,PTP4A1,7803:up|hsa:7871,SLMAP,7871:up|hsa:10456,HAX1,10456:up|hsa:6261,RYR1,6261:up|hsa:2898,GRIK2,2898:down|hsa:79937,CNTNAP3,79937:down|hsa:8516,ITGA8,8516:up|hsa:8434,RECK,8434:down|hsa:5862,RAB2A,5862:up|hsa:253559,CADM2,253559:up|hsa:144453,BEST3,144453:up|hsa:5284,PIGR,5284:down|hsa:6535,SLC6A8,6535:up|hsa:55744,COA1,55744:up|hsa:3037,HAS2,3037:down|hsa:805,CALM2,805:up|hsa:4585,MU…	http://amigo.geneontology.org/cgi-bin/amigo/term_details?term=GO:0044425
clathrin-coated vesicle membrane	Cellular Component	GO:0030665	14	77	1853	16940	0.00755532	0.00454545	0.0383633	0.245341	3123|3118|3126|1601|8218|3119|3117|3312|3125|100509457|4646|7855|3127|7474	http://amigo.geneontology.org/cgi-bin/amigo/term_details?term=GO:0030665	hsa:3123,HLA-DRB1,3123:down|hsa:3118,HLA-DQA2,3118:up|hsa:3126,HLA-DRB4,3126:up|hsa:1601,DAB2,1601:down|hsa:8218,CLTCL1,8218:up|hsa:3119,HLA-DQB1,3119:down|hsa:3117,HLA-DQA1,3117:down|hsa:3312,HSPA8,3312:up|hsa:3125,HLA-DRB3,3125:down|hsa:100509457,-,100509457:up|hsa:4646,MYO6,4646:down|hsa:7855,FZD5,7855:up|hsa:3127,HLA-DRB5,3127:down|hsa:7474,WNT5A,7474:down	http://amigo.geneontology.org/cgi-bin/amigo/term_details?term=GO:0030665
smooth endoplasmic reticulum	Cellular Component	GO:0005790	7	30	1853	16940	0.00377766	0.00177096	0.0395477	0.250096	6262|7871|5479|6261|3781|3759|844	http://amigo.geneontology.org/cgi-bin/amigo/term_details?term=GO:0005790	hsa:6262,RYR2,6262:up|hsa:7871,SLMAP,7871:up|hsa:5479,PPIB,5479:down|hsa:6261,RYR1,6261:up|hsa:3781,KCNN2,3781:up|hsa:3759,KCNJ2,3759:up|hsa:844,CASQ1,844:up	http://amigo.geneontology.org/cgi-bin/amigo/term_details?term=GO:0005790
intrinsic component of mitochondrial outer membrane	Cellular Component	GO:0031306	5	18	1853	16940	0.00269833	0.00106257	0.0395875	0.250096	664|55333|84709|65991|1760	http://amigo.geneontology.org/cgi-bin/amigo/term_details?term=GO:0031306	hsa:664,BNIP3,664:up|hsa:55333,SYNJ2BP,55333:up|hsa:84709,MGARP,84709:down|hsa:65991,FUNDC2,65991:up|hsa:1760,DMPK,1760:up	http://amigo.geneontology.org/cgi-bin/amigo/term_details?term=GO:0031306
microtubule end	Cellular Component	GO:1990752	5	18	1853	16940	0.00269833	0.00106257	0.0395875	0.250096	667|6840|57606|324|6249	http://amigo.geneontology.org/cgi-bin/amigo/term_details?term=GO:1990752	hsa:667,DST,667:up|hsa:6840,SVIL,6840:up|hsa:57606,SLAIN2,57606:up|hsa:324,APC,324:up|hsa:6249,CLIP1,6249:up	http://amigo.geneontology.org/cgi-bin/amigo/term_details?term=GO:1990752
dendrite	Cellular Component	GO:0030425	52	375	1853	16940	0.0280626	0.022137	0.0431269	0.269835	5800|26052|80315|2898|8516|8492|288|4038|22849|4842|88|4976|2047|3737|9456|26278|3781|108|8626|25814|664|477|1131|54873|23380|2823|6547|3759|57120|347|267|22941|9638|57502|22871|3908|2892|8851|6009|7070|3836|3745|4905|9758|6001|3688|1191|339479|4915|127933|5594|11346	http://amigo.geneontology.org/cgi-bin/amigo/term_details?term=GO:0030425	hsa:5800,PTPRO,5800:up|hsa:26052,DNM3,26052:down|hsa:80315,CPEB4,80315:up|hsa:2898,GRIK2,2898:down|hsa:8516,ITGA8,8516:up|hsa:8492,PRSS12,8492:down|hsa:288,ANK3,288:up|hsa:4038,LRP4,4038:up|hsa:22849,CPEB3,22849:up|hsa:4842,NOS1,4842:up|hsa:88,ACTN2,88:up|hsa:4976,OPA1,4976:up|hsa:2047,EPHB1,2047:up|hsa:3737,KCNA2,3737:up|hsa:9456,HOMER1,9456:up|hsa:26278,SACS,26278:up|hsa:3781,KCNN2,3781:up|hsa:…	http://amigo.geneontology.org/cgi-bin/amigo/term_details?term=GO:0030425
endocytic vesicle membrane	Cellular Component	GO:0030666	21	131	1853	16940	0.011333	0.00773318	0.0469188	0.28617	3920|3118|3117|23166|100509457|948|2892|7474|8685|3123|817|3126|81035|4193|3119|816|3125|949|9332|7855|3127	http://amigo.geneontology.org/cgi-bin/amigo/term_details?term=GO:0030666	hsa:3920,LAMP2,3920:up|hsa:3118,HLA-DQA2,3118:up|hsa:3117,HLA-DQA1,3117:down|hsa:23166,STAB1,23166:down|hsa:100509457,-,100509457:up|hsa:948,CD36,948:down|hsa:2892,GRIA3,2892:up|hsa:7474,WNT5A,7474:down|hsa:8685,MARCO,8685:down|hsa:3123,HLA-DRB1,3123:down|hsa:817,CAMK2D,817:up|hsa:3126,HLA-DRB4,3126:up|hsa:81035,COLEC12,81035:down|hsa:4193,MDM2,4193:up|hsa:3119,HLA-DQB1,3119:down|hsa:816,CAMK2B,8…	http://amigo.geneontology.org/cgi-bin/amigo/term_details?term=GO:0030666
main axon	Cellular Component	GO:0044304	10	51	1853	16940	0.00539665	0.00301063	0.0471208	0.28617	274|3737|286|6324|6711|4653|288|6695|3746|6326	http://amigo.geneontology.org/cgi-bin/amigo/term_details?term=GO:0044304	hsa:274,BIN1,274:up|hsa:3737,KCNA2,3737:up|hsa:286,ANK1,286:up|hsa:6324,SCN1B,6324:up|hsa:6711,SPTBN1,6711:up|hsa:4653,MYOC,4653:up|hsa:288,ANK3,288:up|hsa:6695,SPOCK1,6695:up|hsa:3746,KCNC1,3746:up|hsa:6326,SCN2A,6326:down	http://amigo.geneontology.org/cgi-bin/amigo/term_details?term=GO:0044304
unconventional myosin complex	Cellular Component	GO:0016461	3	8	1853	16940	0.001619	0.000472255	0.0479929	0.28617	4646|84700|140465	http://amigo.geneontology.org/cgi-bin/amigo/term_details?term=GO:0016461	hsa:4646,MYO6,4646:down|hsa:84700,MYO18B,84700:up|hsa:140465,MYL6B,140465:up	http://amigo.geneontology.org/cgi-bin/amigo/term_details?term=GO:0016461
mitochondrial inner membrane presequence translocase complex	Cellular Component	GO:0005744	3	8	1853	16940	0.001619	0.000472255	0.0479929	0.28617	100287932|10440|92609	http://amigo.geneontology.org/cgi-bin/amigo/term_details?term=GO:0005744	hsa:100287932,TIMM23,100287932:up|hsa:10440,TIMM17A,10440:up|hsa:92609,TIMM50,92609:up	http://amigo.geneontology.org/cgi-bin/amigo/term_details?term=GO:0005744
whole membrane	Cellular Component	GO:0098805	279	2334	1853	16940	0.150567	0.13778	0.049959	0.293485	23353|10456|6261|8218|8516|1950|5862|84466|23175|112770|84679|55326|517|5366|6518|57467|9132|4070|3920|8615|201475|3312|9200|11015|948|7107|55717|6263|3688|7168|23788|23586|1573|4012|23213|10237|859|4671|8837|57026|1816|114990|63941|4653|2596|361|51201|84814|1131|2328|2222|3992|1984|412|4651|9926|51365|6262|387914|64066|4232|10149|5213|5320|8165|7348|950|285533|2677|5350|4905|27347|5194|3991|1048…	http://amigo.geneontology.org/cgi-bin/amigo/term_details?term=GO:0098805	hsa:23353,SUN1,23353:up|hsa:10456,HAX1,10456:up|hsa:6261,RYR1,6261:up|hsa:8218,CLTCL1,8218:up|hsa:8516,ITGA8,8516:up|hsa:1950,EGF,1950:up|hsa:5862,RAB2A,5862:up|hsa:84466,MEGF10,84466:up|hsa:23175,LPIN1,23175:up|hsa:112770,C1orf85,112770:down|hsa:84679,SLC9A7,84679:up|hsa:55326,AGPAT5,55326:up|hsa:517,ATP5G2,517:up|hsa:5366,PMAIP1,5366:up|hsa:6518,SLC2A5,6518:up|hsa:57467,HHATL,57467:up|hsa:9132,…	http://amigo.geneontology.org/cgi-bin/amigo/term_details?term=GO:0098805
cell body	Cellular Component	GO:0044297	54	397	1853	16940	0.0291419	0.0234357	0.0538009	0.312393	54800|673|1728|1524|2898|8516|55273|8874|4038|143187|6383|3831|253559|90167|7042|374291|5816|2173|3737|57565|9456|3781|998|1917|25814|63826|6863|4646|4045|50863|7077|2823|6547|3759|6654|4651|347|267|5783|22941|3746|214|8851|6009|3745|6950|547|6001|908|3782|339479|4915|5594|11346	http://amigo.geneontology.org/cgi-bin/amigo/term_details?term=GO:0044297	hsa:54800,KLHL24,54800:up|hsa:673,BRAF,673:up|hsa:1728,NQO1,1728:up|hsa:1524,CX3CR1,1524:up|hsa:2898,GRIK2,2898:down|hsa:8516,ITGA8,8516:up|hsa:55273,TMEM100,55273:down|hsa:8874,ARHGEF7,8874:down|hsa:4038,LRP4,4038:up|hsa:143187,VTI1A,143187:up|hsa:6383,SDC2,6383:down|hsa:3831,KLC1,3831:up|hsa:253559,CADM2,253559:up|hsa:90167,FRMD7,90167:down|hsa:7042,TGFB2,7042:up|hsa:374291,NDUFS7,374291:up|hsa…	http://amigo.geneontology.org/cgi-bin/amigo/term_details?term=GO:0044297
synapse	Cellular Component	GO:0045202	75	573	1853	16940	0.0404749	0.0338253	0.0563689	0.324761	80059|26052|2898|8516|8492|1674|288|143187|253559|55740|112476|27445|4741|64130|4193|51138|477|57120|22941|57502|1140|2892|285489|2534|9759|9144|3688|23345|81493|11346|85439|5573|274|26059|1756|80315|4038|6383|6695|64084|23362|4842|22849|859|4735|5217|284612|374291|3737|9456|286|5127|2568|2596|5913|1131|9699|9211|23380|2564|6654|1837|8497|22871|6641|1134|8851|10235|3745|23732|4905|3679|4915|10611…	http://amigo.geneontology.org/cgi-bin/amigo/term_details?term=GO:0045202	hsa:80059,LRRTM4,80059:up|hsa:26052,DNM3,26052:down|hsa:2898,GRIK2,2898:down|hsa:8516,ITGA8,8516:up|hsa:8492,PRSS12,8492:down|hsa:1674,DES,1674:up|hsa:288,ANK3,288:up|hsa:143187,VTI1A,143187:up|hsa:253559,CADM2,253559:up|hsa:55740,ENAH,55740:up|hsa:112476,PRRT2,112476:down|hsa:27445,PCLO,27445:up|hsa:4741,NEFM,4741:up|hsa:64130,LIN7B,64130:up|hsa:4193,MDM2,4193:up|hsa:51138,COPS4,51138:up|hsa:477…	http://amigo.geneontology.org/cgi-bin/amigo/term_details?term=GO:0045202
cell-cell adherens junction	Cellular Component	GO:0005913	9	46	1853	16940	0.00485699	0.00271547	0.0585917	0.331871	4301|10580|29119|165904|1674|324|1832|117178|4892	http://amigo.geneontology.org/cgi-bin/amigo/term_details?term=GO:0005913	hsa:4301,MLLT4,4301:up|hsa:10580,SORBS1,10580:up|hsa:29119,CTNNA3,29119:up|hsa:165904,XIRP1,165904:up|hsa:1674,DES,1674:up|hsa:324,APC,324:up|hsa:1832,DSP,1832:down|hsa:117178,SSX2IP,117178:up|hsa:4892,NRAP,4892:up	http://amigo.geneontology.org/cgi-bin/amigo/term_details?term=GO:0005913
neurofibrillary tangle	Cellular Component	GO:0097418	2	4	1853	16940	0.00107933	0.000236128	0.06173	0.332282	4741|1191	http://amigo.geneontology.org/cgi-bin/amigo/term_details?term=GO:0097418	hsa:4741,NEFM,4741:up|hsa:1191,CLU,1191:down	http://amigo.geneontology.org/cgi-bin/amigo/term_details?term=GO:0097418
stereocilia ankle link complex	Cellular Component	GO:0002142	2	4	1853	16940	0.00107933	0.000236128	0.06173	0.332282	55591|84059	http://amigo.geneontology.org/cgi-bin/amigo/term_details?term=GO:0002142	hsa:55591,VEZT,55591:up|hsa:84059,GPR98,84059:up	http://amigo.geneontology.org/cgi-bin/amigo/term_details?term=GO:0002142
stereocilia coupling link	Cellular Component	GO:0002139	2	4	1853	16940	0.00107933	0.000236128	0.06173	0.332282	55591|84059	http://amigo.geneontology.org/cgi-bin/amigo/term_details?term=GO:0002139	hsa:55591,VEZT,55591:up|hsa:84059,GPR98,84059:up	http://amigo.geneontology.org/cgi-bin/amigo/term_details?term=GO:0002139
stereocilia ankle link	Cellular Component	GO:0002141	2	4	1853	16940	0.00107933	0.000236128	0.06173	0.332282	55591|84059	http://amigo.geneontology.org/cgi-bin/amigo/term_details?term=GO:0002141	hsa:55591,VEZT,55591:up|hsa:84059,GPR98,84059:up	http://amigo.geneontology.org/cgi-bin/amigo/term_details?term=GO:0002141
caveola	Cellular Component	GO:0005901	12	68	1853	16940	0.00647598	0.00401417	0.0636876	0.341583	9472|8436|5740|4038|1012|3778|3991|949|481|859|5594|477	http://amigo.geneontology.org/cgi-bin/amigo/term_details?term=GO:0005901	hsa:9472,AKAP6,9472:up|hsa:8436,SDPR,8436:up|hsa:5740,PTGIS,5740:up|hsa:4038,LRP4,4038:up|hsa:1012,CDH13,1012:up|hsa:3778,KCNMA1,3778:up|hsa:3991,LIPE,3991:up|hsa:949,SCARB1,949:down|hsa:481,ATP1B1,481:up|hsa:859,CAV3,859:up|hsa:5594,MAPK1,5594:up|hsa:477,ATP1A2,477:up	http://amigo.geneontology.org/cgi-bin/amigo/term_details?term=GO:0005901
cell projection part	Cellular Component	GO:0044463	99	781	1853	16940	0.0534269	0.0461039	0.064644	0.345998	5800|1540|26052|5116|2898|8516|8492|288|143187|57447|324|90167|805|3781|6711|11254|84059|2805|6326|477|6584|7077|2823|7170|6547|3326|22941|192668|3746|3908|203|100133941|3775|9758|3688|6001|1803|949|7168|5594|5101|11346|4137|5573|26059|274|23586|1756|7094|6695|3831|808|4842|88|57562|4735|5217|117178|3737|22897|57026|9456|286|1816|6324|4653|2596|4747|4646|2978|1512|10253|1131|54873|23380|3759|4651…	http://amigo.geneontology.org/cgi-bin/amigo/term_details?term=GO:0044463	hsa:5800,PTPRO,5800:up|hsa:1540,CYLD,1540:up|hsa:26052,DNM3,26052:down|hsa:5116,PCNT,5116:up|hsa:2898,GRIK2,2898:down|hsa:8516,ITGA8,8516:up|hsa:8492,PRSS12,8492:down|hsa:288,ANK3,288:up|hsa:143187,VTI1A,143187:up|hsa:57447,NDRG2,57447:up|hsa:324,APC,324:up|hsa:90167,FRMD7,90167:down|hsa:805,CALM2,805:up|hsa:3781,KCNN2,3781:up|hsa:6711,SPTBN1,6711:up|hsa:11254,SLC6A14,11254:down|hsa:84059,GPR98,8…	http://amigo.geneontology.org/cgi-bin/amigo/term_details?term=GO:0044463
organellar ribosome	Cellular Component	GO:0000313	11	61	1853	16940	0.00593632	0.00360094	0.0649019	0.346133	51253|64960|6182|84545|3396|28957|64976|64975|92259|28973|29088	http://amigo.geneontology.org/cgi-bin/amigo/term_details?term=GO:0000313	hsa:51253,MRPL37,51253:up|hsa:64960,MRPS15,64960:up|hsa:6182,MRPL12,6182:up|hsa:84545,MRPL43,84545:up|hsa:3396,ICT1,3396:up|hsa:28957,MRPS28,28957:up|hsa:64976,MRPL40,64976:up|hsa:64975,MRPL41,64975:up|hsa:92259,MRPS36,92259:up|hsa:28973,MRPS18B,28973:up|hsa:29088,MRPL15,29088:up	http://amigo.geneontology.org/cgi-bin/amigo/term_details?term=GO:0000313
mitochondrial ribosome	Cellular Component	GO:0005761	11	61	1853	16940	0.00593632	0.00360094	0.0649019	0.346133	51253|64960|6182|84545|3396|28957|64976|64975|92259|28973|29088	http://amigo.geneontology.org/cgi-bin/amigo/term_details?term=GO:0005761	hsa:51253,MRPL37,51253:up|hsa:64960,MRPS15,64960:up|hsa:6182,MRPL12,6182:up|hsa:84545,MRPL43,84545:up|hsa:3396,ICT1,3396:up|hsa:28957,MRPS28,28957:up|hsa:64976,MRPL40,64976:up|hsa:64975,MRPL41,64975:up|hsa:92259,MRPS36,92259:up|hsa:28973,MRPS18B,28973:up|hsa:29088,MRPL15,29088:up	http://amigo.geneontology.org/cgi-bin/amigo/term_details?term=GO:0005761
neurofilament	Cellular Component	GO:0005883	3	9	1853	16940	0.001619	0.000531287	0.0662725	0.34683	4741|22941|4747	http://amigo.geneontology.org/cgi-bin/amigo/term_details?term=GO:0005883	hsa:4741,NEFM,4741:up|hsa:22941,SHANK2,22941:down|hsa:4747,NEFL,4747:up	http://amigo.geneontology.org/cgi-bin/amigo/term_details?term=GO:0005883
AMP-activated protein kinase complex	Cellular Component	GO:0031588	3	9	1853	16940	0.001619	0.000531287	0.0662725	0.34683	5565|53632|5573	http://amigo.geneontology.org/cgi-bin/amigo/term_details?term=GO:0031588	hsa:5565,PRKAB2,5565:up|hsa:53632,PRKAG3,53632:up|hsa:5573,PRKAR1A,5573:up	http://amigo.geneontology.org/cgi-bin/amigo/term_details?term=GO:0031588
integral component of organelle membrane	Cellular Component	GO:0031301	33	231	1853	16940	0.017809	0.0136364	0.0662993	0.34683	23353|65991|2131|284612|55744|6253|90550|3123|3119|100287932|3125|664|51016|84709|8128|55831|3118|3117|79188|79071|267|100509457|55333|444|161247|2110|54968|3126|10440|5194|3127|83460|1760	http://amigo.geneontology.org/cgi-bin/amigo/term_details?term=GO:0031301	hsa:23353,SUN1,23353:up|hsa:65991,FUNDC2,65991:up|hsa:2131,EXT1,2131:down|hsa:284612,SYPL2,284612:up|hsa:55744,COA1,55744:up|hsa:6253,RTN2,6253:up|hsa:90550,MCU,90550:up|hsa:3123,HLA-DRB1,3123:down|hsa:3119,HLA-DQB1,3119:down|hsa:100287932,TIMM23,100287932:up|hsa:3125,HLA-DRB3,3125:down|hsa:664,BNIP3,664:up|hsa:51016,EMC9,51016:up|hsa:84709,MGARP,84709:down|hsa:8128,ST8SIA2,8128:up|hsa:55831,EMC3…	http://amigo.geneontology.org/cgi-bin/amigo/term_details?term=GO:0031301
plasma membrane part	Cellular Component	GO:0044459	265	2229	1853	16940	0.143011	0.131582	0.0671444	0.350722	7803|8549|7871|10456|6261|8218|2898|8516|8987|253559|5284|6535|3037|84466|4585|9934|6518|9132|4070|4680|9052|6445|948|7107|10082|291|153|3688|6529|7168|11346|23586|3684|825|56172|4012|859|3777|4671|374291|8837|966|57026|1816|9120|2596|361|51201|4684|2262|9699|1131|4651|10149|5213|5792|7348|10507|1378|8291|27347|3991|388336|1048|114569|10611|2042|5800|10345|4360|288|4921|6444|460|5362|10329|324|78…	http://amigo.geneontology.org/cgi-bin/amigo/term_details?term=GO:0044459	hsa:7803,PTP4A1,7803:up|hsa:8549,LGR5,8549:down|hsa:7871,SLMAP,7871:up|hsa:10456,HAX1,10456:up|hsa:6261,RYR1,6261:up|hsa:8218,CLTCL1,8218:up|hsa:2898,GRIK2,2898:down|hsa:8516,ITGA8,8516:up|hsa:8987,STBD1,8987:up|hsa:253559,CADM2,253559:up|hsa:5284,PIGR,5284:down|hsa:6535,SLC6A8,6535:up|hsa:3037,HAS2,3037:down|hsa:84466,MEGF10,84466:up|hsa:4585,MUC4,4585:down|hsa:9934,P2RY14,9934:down|hsa:6518,SLC…	http://amigo.geneontology.org/cgi-bin/amigo/term_details?term=GO:0044459
plasma membrane raft	Cellular Component	GO:0044853	12	69	1853	16940	0.00647598	0.0040732	0.0697708	0.361717	9472|8436|5740|4038|1012|3778|3991|949|481|859|5594|477	http://amigo.geneontology.org/cgi-bin/amigo/term_details?term=GO:0044853	hsa:9472,AKAP6,9472:up|hsa:8436,SDPR,8436:up|hsa:5740,PTGIS,5740:up|hsa:4038,LRP4,4038:up|hsa:1012,CDH13,1012:up|hsa:3778,KCNMA1,3778:up|hsa:3991,LIPE,3991:up|hsa:949,SCARB1,949:down|hsa:481,ATP1B1,481:up|hsa:859,CAV3,859:up|hsa:5594,MAPK1,5594:up|hsa:477,ATP1A2,477:up	http://amigo.geneontology.org/cgi-bin/amigo/term_details?term=GO:0044853
polysome	Cellular Component	GO:0005844	7	34	1853	16940	0.00377766	0.00200708	0.071459	0.368008	124540|23185|8087|8531|6192|122830|7957	http://amigo.geneontology.org/cgi-bin/amigo/term_details?term=GO:0005844	hsa:124540,MSI2,124540:up|hsa:23185,LARP4B,23185:up|hsa:8087,FXR1,8087:up|hsa:8531,YBX3,8531:up|hsa:6192,RPS4Y1,6192:up|hsa:122830,NAA30,122830:up|hsa:7957,EPM2A,7957:up	http://amigo.geneontology.org/cgi-bin/amigo/term_details?term=GO:0005844
interstitial matrix	Cellular Component	GO:0005614	4	15	1853	16940	0.00215866	0.000885478	0.0728907	0.369424	151887|7373|54507|25890	http://amigo.geneontology.org/cgi-bin/amigo/term_details?term=GO:0005614	hsa:151887,CCDC80,151887:down|hsa:7373,COL14A1,7373:down|hsa:54507,ADAMTSL4,54507:down|hsa:25890,ABI3BP,25890:down	http://amigo.geneontology.org/cgi-bin/amigo/term_details?term=GO:0005614
microtubule plus-end	Cellular Component	GO:0035371	4	15	1853	16940	0.00215866	0.000885478	0.0728907	0.369424	667|57606|324|6249	http://amigo.geneontology.org/cgi-bin/amigo/term_details?term=GO:0035371	hsa:667,DST,667:up|hsa:57606,SLAIN2,57606:up|hsa:324,APC,324:up|hsa:6249,CLIP1,6249:up	http://amigo.geneontology.org/cgi-bin/amigo/term_details?term=GO:0035371
actin filament	Cellular Component	GO:0005884	13	77	1853	16940	0.00701565	0.00454545	0.0738073	0.372076	2534|23433|70|8522|7170|92241|58|88|4646|84700|7168|154796|55604	http://amigo.geneontology.org/cgi-bin/amigo/term_details?term=GO:0005884	hsa:2534,FYN,2534:down|hsa:23433,RHOQ,23433:up|hsa:70,ACTC1,70:up|hsa:8522,GAS7,8522:down|hsa:7170,TPM3,7170:up|hsa:92241,RCSD1,92241:up|hsa:58,ACTA1,58:up|hsa:88,ACTN2,88:up|hsa:4646,MYO6,4646:down|hsa:84700,MYO18B,84700:up|hsa:7168,TPM1,7168:up|hsa:154796,AMOT,154796:up|hsa:55604,LRRC16A,55604:down	http://amigo.geneontology.org/cgi-bin/amigo/term_details?term=GO:0005884
cell-cell junction	Cellular Component	GO:0005911	48	359	1853	16940	0.0259039	0.0211924	0.0825014	0.398446	23586|79827|10580|55691|29119|7094|11149|1674|288|324|859|200539|4619|117178|24145|5010|4892|9472|64130|23363|488|998|6324|57863|361|6326|8531|4045|154796|50863|4620|3759|165904|360|481|1832|10207|4301|6442|7852|91663|1305|3688|1803|84962|7855|5101|11346	http://amigo.geneontology.org/cgi-bin/amigo/term_details?term=GO:0005911	hsa:23586,DDX58,23586:down|hsa:79827,CLMP,79827:down|hsa:10580,SORBS1,10580:up|hsa:55691,FRMD4A,55691:down|hsa:29119,CTNNA3,29119:up|hsa:7094,TLN1,7094:up|hsa:11149,BVES,11149:up|hsa:1674,DES,1674:up|hsa:288,ANK3,288:up|hsa:324,APC,324:up|hsa:859,CAV3,859:up|hsa:200539,ANKRD23,200539:up|hsa:4619,MYH1,4619:up|hsa:117178,SSX2IP,117178:up|hsa:24145,PANX1,24145:up|hsa:5010,CLDN11,5010:down|hsa:4892,N…	http://amigo.geneontology.org/cgi-bin/amigo/term_details?term=GO:0005911
N-terminal protein acetyltransferase complex	Cellular Component	GO:0031414	3	10	1853	16940	0.001619	0.000590319	0.087207	0.398446	122830|80155|80218	http://amigo.geneontology.org/cgi-bin/amigo/term_details?term=GO:0031414	hsa:122830,NAA30,122830:up|hsa:80155,NAA15,80155:up|hsa:80218,NAA50,80218:up	http://amigo.geneontology.org/cgi-bin/amigo/term_details?term=GO:0031414
ER membrane protein complex	Cellular Component	GO:0072546	3	10	1853	16940	0.001619	0.000590319	0.087207	0.398446	51016|55831|83460	http://amigo.geneontology.org/cgi-bin/amigo/term_details?term=GO:0072546	hsa:51016,EMC9,51016:up|hsa:55831,EMC3,55831:down|hsa:83460,EMC6,83460:up	http://amigo.geneontology.org/cgi-bin/amigo/term_details?term=GO:0072546
proton-transporting two-sector ATPase complex, catalytic domain	Cellular Component	GO:0033178	4	16	1853	16940	0.00215866	0.00094451	0.0891051	0.398446	498|506|509|513	http://amigo.geneontology.org/cgi-bin/amigo/term_details?term=GO:0033178	hsa:498,ATP5A1,498:up|hsa:506,ATP5B,506:up|hsa:509,ATP5C1,509:up|hsa:513,ATP5D,513:up	http://amigo.geneontology.org/cgi-bin/amigo/term_details?term=GO:0033178
mitochondrial proton-transporting ATP synthase complex, coupling factor F(o)	Cellular Component	GO:0000276	2	5	1853	16940	0.00107933	0.000295159	0.0955356	0.398446	10632|515	http://amigo.geneontology.org/cgi-bin/amigo/term_details?term=GO:0000276	hsa:10632,ATP5L,10632:up|hsa:515,ATP5F1,515:up	http://amigo.geneontology.org/cgi-bin/amigo/term_details?term=GO:0000276
NatA complex	Cellular Component	GO:0031415	2	5	1853	16940	0.00107933	0.000295159	0.0955356	0.398446	80155|80218	http://amigo.geneontology.org/cgi-bin/amigo/term_details?term=GO:0031415	hsa:80155,NAA15,80155:up|hsa:80218,NAA50,80218:up	http://amigo.geneontology.org/cgi-bin/amigo/term_details?term=GO:0031415
mitochondrial respiratory chain complex IV	Cellular Component	GO:0005751	2	5	1853	16940	0.00107933	0.000295159	0.0955356	0.398446	4697|1339	http://amigo.geneontology.org/cgi-bin/amigo/term_details?term=GO:0005751	hsa:4697,NDUFA4,4697:up|hsa:1339,COX6A2,1339:up	http://amigo.geneontology.org/cgi-bin/amigo/term_details?term=GO:0005751
polar microtubule	Cellular Component	GO:0005827	2	5	1853	16940	0.00107933	0.000295159	0.0955356	0.398446	9903|8452	http://amigo.geneontology.org/cgi-bin/amigo/term_details?term=GO:0005827	hsa:9903,KLHL21,9903:up|hsa:8452,CUL3,8452:up	http://amigo.geneontology.org/cgi-bin/amigo/term_details?term=GO:0005827
integral component of endoplasmic reticulum membrane	Cellular Component	GO:0030176	17	112	1853	16940	0.00917431	0.00661157	0.101951	0.398446	3118|3117|267|79071|100509457|2131|444|6253|161247|3123|3126|3119|3125|51016|55831|3127|83460	http://amigo.geneontology.org/cgi-bin/amigo/term_details?term=GO:0030176	hsa:3118,HLA-DQA2,3118:up|hsa:3117,HLA-DQA1,3117:down|hsa:267,AMFR,267:up|hsa:79071,ELOVL6,79071:down|hsa:100509457,-,100509457:up|hsa:2131,EXT1,2131:down|hsa:444,ASPH,444:up|hsa:6253,RTN2,6253:up|hsa:161247,FITM1,161247:up|hsa:3123,HLA-DRB1,3123:down|hsa:3126,HLA-DRB4,3126:up|hsa:3119,HLA-DQB1,3119:down|hsa:3125,HLA-DRB3,3125:down|hsa:51016,EMC9,51016:up|hsa:55831,EMC3,55831:down|hsa:3127,HLA-DR…	http://amigo.geneontology.org/cgi-bin/amigo/term_details?term=GO:0030176
integrin complex	Cellular Component	GO:0008305	6	30	1853	16940	0.00323799	0.00177096	0.10259	0.398446	22801|3694|8516|3684|3679|3688	http://amigo.geneontology.org/cgi-bin/amigo/term_details?term=GO:0008305	hsa:22801,ITGA11,22801:down|hsa:3694,ITGB6,3694:up|hsa:8516,ITGA8,8516:up|hsa:3684,ITGAM,3684:down|hsa:3679,ITGA7,3679:up|hsa:3688,ITGB1,3688:up	http://amigo.geneontology.org/cgi-bin/amigo/term_details?term=GO:0008305
protein complex involved in cell adhesion	Cellular Component	GO:0098636	6	30	1853	16940	0.00323799	0.00177096	0.10259	0.398446	22801|3694|8516|3684|3679|3688	http://amigo.geneontology.org/cgi-bin/amigo/term_details?term=GO:0098636	hsa:22801,ITGA11,22801:down|hsa:3694,ITGB6,3694:up|hsa:8516,ITGA8,8516:up|hsa:3684,ITGAM,3684:down|hsa:3679,ITGA7,3679:up|hsa:3688,ITGB1,3688:up	http://amigo.geneontology.org/cgi-bin/amigo/term_details?term=GO:0098636
nucleosome	Cellular Component	GO:0000786	14	89	1853	16940	0.00755532	0.00525384	0.103677	0.398446	8330|8344|8334|8339|723790|8349|9555|8337|8346|8343|94239|8347|3006|8365	http://amigo.geneontology.org/cgi-bin/amigo/term_details?term=GO:0000786	hsa:8330,HIST1H2AK,8330:up|hsa:8344,HIST1H2BE,8344:up|hsa:8334,HIST1H2AC,8334:up|hsa:8339,HIST1H2BG,8339:up|hsa:723790,HIST2H2AA4,723790:up|hsa:8349,HIST2H2BE,8349:up|hsa:9555,H2AFY,9555:up|hsa:8337,HIST2H2AA3,8337:up|hsa:8346,HIST1H2BI,8346:up|hsa:8343,HIST1H2BF,8343:up|hsa:94239,H2AFV,94239:up|hsa:8347,HIST1H2BC,8347:up|hsa:3006,HIST1H1C,3006:up|hsa:8365,HIST1H4H,8365:up	http://amigo.geneontology.org/cgi-bin/amigo/term_details?term=GO:0000786
DNA bending complex	Cellular Component	GO:1990104	14	89	1853	16940	0.00755532	0.00525384	0.103677	0.398446	8330|8344|8334|8339|723790|8349|9555|8337|8346|8343|94239|8347|3006|8365	http://amigo.geneontology.org/cgi-bin/amigo/term_details?term=GO:1990104	hsa:8330,HIST1H2AK,8330:up|hsa:8344,HIST1H2BE,8344:up|hsa:8334,HIST1H2AC,8334:up|hsa:8339,HIST1H2BG,8339:up|hsa:723790,HIST2H2AA4,723790:up|hsa:8349,HIST2H2BE,8349:up|hsa:9555,H2AFY,9555:up|hsa:8337,HIST2H2AA3,8337:up|hsa:8346,HIST1H2BI,8346:up|hsa:8343,HIST1H2BF,8343:up|hsa:94239,H2AFV,94239:up|hsa:8347,HIST1H2BC,8347:up|hsa:3006,HIST1H1C,3006:up|hsa:8365,HIST1H4H,8365:up	http://amigo.geneontology.org/cgi-bin/amigo/term_details?term=GO:1990104
terminal cisterna lumen	Cellular Component	GO:0014804	1	1	1853	16940	0.000539665	5.90319e-05	0.109386	0.398446	844	http://amigo.geneontology.org/cgi-bin/amigo/term_details?term=GO:0014804	hsa:844,CASQ1,844:up	http://amigo.geneontology.org/cgi-bin/amigo/term_details?term=GO:0014804
isoamylase complex	Cellular Component	GO:0043033	1	1	1853	16940	0.000539665	5.90319e-05	0.109386	0.398446	178	http://amigo.geneontology.org/cgi-bin/amigo/term_details?term=GO:0043033	hsa:178,AGL,178:up	http://amigo.geneontology.org/cgi-bin/amigo/term_details?term=GO:0043033
transmembrane collagen trimer	Cellular Component	GO:0030936	1	1	1853	16940	0.000539665	5.90319e-05	0.109386	0.398446	1305	http://amigo.geneontology.org/cgi-bin/amigo/term_details?term=GO:0030936	hsa:1305,COL13A1,1305:down	http://amigo.geneontology.org/cgi-bin/amigo/term_details?term=GO:0030936
intrinsic component of omegasome membrane	Cellular Component	GO:0097630	1	1	1853	16940	0.000539665	5.90319e-05	0.109386	0.398446	83460	http://amigo.geneontology.org/cgi-bin/amigo/term_details?term=GO:0097630	hsa:83460,EMC6,83460:up	http://amigo.geneontology.org/cgi-bin/amigo/term_details?term=GO:0097630
integral component of external side of plasma membrane	Cellular Component	GO:0071575	1	1	1853	16940	0.000539665	5.90319e-05	0.109386	0.398446	1048	http://amigo.geneontology.org/cgi-bin/amigo/term_details?term=GO:0071575	hsa:1048,CEACAM5,1048:down	http://amigo.geneontology.org/cgi-bin/amigo/term_details?term=GO:0071575
proton-transporting ATP synthase, catalytic core	Cellular Component	GO:0045267	1	1	1853	16940	0.000539665	5.90319e-05	0.109386	0.398446	506	http://amigo.geneontology.org/cgi-bin/amigo/term_details?term=GO:0045267	hsa:506,ATP5B,506:up	http://amigo.geneontology.org/cgi-bin/amigo/term_details?term=GO:0045267
prominosome	Cellular Component	GO:0071914	1	1	1853	16940	0.000539665	5.90319e-05	0.109386	0.398446	150696	http://amigo.geneontology.org/cgi-bin/amigo/term_details?term=GO:0071914	hsa:150696,PROM2,150696:down	http://amigo.geneontology.org/cgi-bin/amigo/term_details?term=GO:0071914
AP-5 adaptor complex	Cellular Component	GO:0044599	1	1	1853	16940	0.000539665	5.90319e-05	0.109386	0.398446	9907	http://amigo.geneontology.org/cgi-bin/amigo/term_details?term=GO:0044599	hsa:9907,AP5Z1,9907:down	http://amigo.geneontology.org/cgi-bin/amigo/term_details?term=GO:0044599
collagen type III trimer	Cellular Component	GO:0005586	1	1	1853	16940	0.000539665	5.90319e-05	0.109386	0.398446	1281	http://amigo.geneontology.org/cgi-bin/amigo/term_details?term=GO:0005586	hsa:1281,COL3A1,1281:down	http://amigo.geneontology.org/cgi-bin/amigo/term_details?term=GO:0005586
Tle3-Aes complex	Cellular Component	GO:0070722	1	1	1853	16940	0.000539665	5.90319e-05	0.109386	0.398446	6913	http://amigo.geneontology.org/cgi-bin/amigo/term_details?term=GO:0070722	hsa:6913,TBX15,6913:up	http://amigo.geneontology.org/cgi-bin/amigo/term_details?term=GO:0070722
integral component of omegasome membrane	Cellular Component	GO:0097631	1	1	1853	16940	0.000539665	5.90319e-05	0.109386	0.398446	83460	http://amigo.geneontology.org/cgi-bin/amigo/term_details?term=GO:0097631	hsa:83460,EMC6,83460:up	http://amigo.geneontology.org/cgi-bin/amigo/term_details?term=GO:0097631
collagen type XIII trimer	Cellular Component	GO:0005600	1	1	1853	16940	0.000539665	5.90319e-05	0.109386	0.398446	1305	http://amigo.geneontology.org/cgi-bin/amigo/term_details?term=GO:0005600	hsa:1305,COL13A1,1305:down	http://amigo.geneontology.org/cgi-bin/amigo/term_details?term=GO:0005600
actomyosin, actin portion	Cellular Component	GO:0042643	1	1	1853	16940	0.000539665	5.90319e-05	0.109386	0.398446	70	http://amigo.geneontology.org/cgi-bin/amigo/term_details?term=GO:0042643	hsa:70,ACTC1,70:up	http://amigo.geneontology.org/cgi-bin/amigo/term_details?term=GO:0042643
ryanodine receptor complex	Cellular Component	GO:1990425	1	1	1853	16940	0.000539665	5.90319e-05	0.109386	0.398446	4842	http://amigo.geneontology.org/cgi-bin/amigo/term_details?term=GO:1990425	hsa:4842,NOS1,4842:up	http://amigo.geneontology.org/cgi-bin/amigo/term_details?term=GO:1990425
lipid tube	Cellular Component	GO:0060987	1	1	1853	16940	0.000539665	5.90319e-05	0.109386	0.398446	274	http://amigo.geneontology.org/cgi-bin/amigo/term_details?term=GO:0060987	hsa:274,BIN1,274:up	http://amigo.geneontology.org/cgi-bin/amigo/term_details?term=GO:0060987
collagen type XIV trimer	Cellular Component	GO:0005596	1	1	1853	16940	0.000539665	5.90319e-05	0.109386	0.398446	7373	http://amigo.geneontology.org/cgi-bin/amigo/term_details?term=GO:0005596	hsa:7373,COL14A1,7373:down	http://amigo.geneontology.org/cgi-bin/amigo/term_details?term=GO:0005596
TRAPPII protein complex	Cellular Component	GO:1990071	1	1	1853	16940	0.000539665	5.90319e-05	0.109386	0.398446	7109	http://amigo.geneontology.org/cgi-bin/amigo/term_details?term=GO:1990071	hsa:7109,TRAPPC10,7109:down	http://amigo.geneontology.org/cgi-bin/amigo/term_details?term=GO:1990071
autophagosome lumen	Cellular Component	GO:0034423	1	1	1853	16940	0.000539665	5.90319e-05	0.109386	0.398446	23604	http://amigo.geneontology.org/cgi-bin/amigo/term_details?term=GO:0034423	hsa:23604,DAPK2,23604:up	http://amigo.geneontology.org/cgi-bin/amigo/term_details?term=GO:0034423
collagen type XII trimer	Cellular Component	GO:0005595	1	1	1853	16940	0.000539665	5.90319e-05	0.109386	0.398446	1303	http://amigo.geneontology.org/cgi-bin/amigo/term_details?term=GO:0005595	hsa:1303,COL12A1,1303:down	http://amigo.geneontology.org/cgi-bin/amigo/term_details?term=GO:0005595
mitochondrial proton-transporting ATP synthase, catalytic core	Cellular Component	GO:0005754	1	1	1853	16940	0.000539665	5.90319e-05	0.109386	0.398446	506	http://amigo.geneontology.org/cgi-bin/amigo/term_details?term=GO:0005754	hsa:506,ATP5B,506:up	http://amigo.geneontology.org/cgi-bin/amigo/term_details?term=GO:0005754
mitochondrial endopeptidase Clp complex	Cellular Component	GO:0009841	1	1	1853	16940	0.000539665	5.90319e-05	0.109386	0.398446	10845	http://amigo.geneontology.org/cgi-bin/amigo/term_details?term=GO:0009841	hsa:10845,CLPX,10845:up	http://amigo.geneontology.org/cgi-bin/amigo/term_details?term=GO:0009841
sodium:potassium-exchanging ATPase complex	Cellular Component	GO:0005890	3	11	1853	16940	0.001619	0.000649351	0.110516	0.398446	481|477|23439	http://amigo.geneontology.org/cgi-bin/amigo/term_details?term=GO:0005890	hsa:481,ATP1B1,481:up|hsa:477,ATP1A2,477:up|hsa:23439,ATP1B4,23439:up	http://amigo.geneontology.org/cgi-bin/amigo/term_details?term=GO:0005890
presynaptic active zone	Cellular Component	GO:0048786	5	24	1853	16940	0.00269833	0.00141677	0.114227	0.408009	26059|8497|4915|27445|9699	http://amigo.geneontology.org/cgi-bin/amigo/term_details?term=GO:0048786	hsa:26059,ERC2,26059:down|hsa:8497,PPFIA4,8497:up|hsa:4915,NTRK2,4915:down|hsa:27445,PCLO,27445:up|hsa:9699,RIMS2,9699:up	http://amigo.geneontology.org/cgi-bin/amigo/term_details?term=GO:0048786
Cul3-RING ubiquitin ligase complex	Cellular Component	GO:0031463	5	24	1853	16940	0.00269833	0.00141677	0.114227	0.408009	339745|90293|9903|10324|8452	http://amigo.geneontology.org/cgi-bin/amigo/term_details?term=GO:0031463	hsa:339745,SPOPL,339745:up|hsa:90293,KLHL13,90293:down|hsa:9903,KLHL21,9903:up|hsa:10324,KLHL41,10324:up|hsa:8452,CUL3,8452:up	http://amigo.geneontology.org/cgi-bin/amigo/term_details?term=GO:0031463
ATPase dependent transmembrane transport complex	Cellular Component	GO:0098533	5	24	1853	16940	0.00269833	0.00141677	0.114227	0.408009	481|5350|488|477|23439	http://amigo.geneontology.org/cgi-bin/amigo/term_details?term=GO:0098533	hsa:481,ATP1B1,481:up|hsa:5350,PLN,5350:up|hsa:488,ATP2A2,488:up|hsa:477,ATP1A2,477:up|hsa:23439,ATP1B4,23439:up	http://amigo.geneontology.org/cgi-bin/amigo/term_details?term=GO:0098533
pore complex	Cellular Component	GO:0046930	13	83	1853	16940	0.00701565	0.00489965	0.116721	0.412948	1984|10527|3836|3839|4085|3843|8379|7417|7419|84134|5901|7416|4928	http://amigo.geneontology.org/cgi-bin/amigo/term_details?term=GO:0046930	hsa:1984,EIF5A,1984:up|hsa:10527,IPO7,10527:up|hsa:3836,KPNA1,3836:up|hsa:3839,KPNA3,3839:up|hsa:4085,MAD2L1,4085:up|hsa:3843,IPO5,3843:up|hsa:8379,MAD1L1,8379:up|hsa:7417,VDAC2,7417:up|hsa:7419,VDAC3,7419:up|hsa:84134,TOMM40L,84134:up|hsa:5901,RAN,5901:up|hsa:7416,VDAC1,7416:up|hsa:4928,NUP98,4928:up	http://amigo.geneontology.org/cgi-bin/amigo/term_details?term=GO:0046930
intrinsic component of organelle membrane	Cellular Component	GO:0031300	33	244	1853	16940	0.017809	0.0144038	0.11684	0.41323	23353|65991|2131|284612|55744|6253|90550|3123|3119|100287932|3125|664|51016|84709|8128|55831|3118|3117|79188|79071|267|100509457|55333|444|161247|2110|54968|3126|10440|5194|3127|83460|1760	http://amigo.geneontology.org/cgi-bin/amigo/term_details?term=GO:0031300	hsa:23353,SUN1,23353:up|hsa:65991,FUNDC2,65991:up|hsa:2131,EXT1,2131:down|hsa:284612,SYPL2,284612:up|hsa:55744,COA1,55744:up|hsa:6253,RTN2,6253:up|hsa:90550,MCU,90550:up|hsa:3123,HLA-DRB1,3123:down|hsa:3119,HLA-DQB1,3119:down|hsa:100287932,TIMM23,100287932:up|hsa:3125,HLA-DRB3,3125:down|hsa:664,BNIP3,664:up|hsa:51016,EMC9,51016:up|hsa:84709,MGARP,84709:down|hsa:8128,ST8SIA2,8128:up|hsa:55831,EMC3…	http://amigo.geneontology.org/cgi-bin/amigo/term_details?term=GO:0031300
synaptic membrane	Cellular Component	GO:0097060	32	238	1853	16940	0.0172693	0.0140496	0.127783	0.444515	26059|80059|1756|2898|288|4038|23362|64084|374291|3737|9456|64130|286|2568|5913|9699|1131|23380|2564|57120|22941|57502|22871|1140|1134|2892|3745|3688|23345|10611|4915|11346	http://amigo.geneontology.org/cgi-bin/amigo/term_details?term=GO:0097060	hsa:26059,ERC2,26059:down|hsa:80059,LRRTM4,80059:up|hsa:1756,DMD,1756:up|hsa:2898,GRIK2,2898:down|hsa:288,ANK3,288:up|hsa:4038,LRP4,4038:up|hsa:23362,PSD3,23362:down|hsa:64084,CLSTN2,64084:up|hsa:374291,NDUFS7,374291:up|hsa:3737,KCNA2,3737:up|hsa:9456,HOMER1,9456:up|hsa:64130,LIN7B,64130:up|hsa:286,ANK1,286:up|hsa:2568,GABRP,2568:down|hsa:5913,RAPSN,5913:up|hsa:9699,RIMS2,9699:up|hsa:1131,CHRM3,1…	http://amigo.geneontology.org/cgi-bin/amigo/term_details?term=GO:0097060
axon part	Cellular Component	GO:0033267	20	140	1853	16940	0.0107933	0.00826446	0.129049	0.445841	274|2823|2898|8492|288|6695|3746|324|5217|3737|286|6324|4653|6711|6001|2805|6326|4915|1131|57698	http://amigo.geneontology.org/cgi-bin/amigo/term_details?term=GO:0033267	hsa:274,BIN1,274:up|hsa:2823,GPM6A,2823:up|hsa:2898,GRIK2,2898:down|hsa:8492,PRSS12,8492:down|hsa:288,ANK3,288:up|hsa:6695,SPOCK1,6695:up|hsa:3746,KCNC1,3746:up|hsa:324,APC,324:up|hsa:5217,PFN2,5217:up|hsa:3737,KCNA2,3737:up|hsa:286,ANK1,286:up|hsa:6324,SCN1B,6324:up|hsa:4653,MYOC,4653:up|hsa:6711,SPTBN1,6711:up|hsa:6001,RGS10,6001:down|hsa:2805,GOT1,2805:up|hsa:6326,SCN2A,6326:down|hsa:4915,NTRK…	http://amigo.geneontology.org/cgi-bin/amigo/term_details?term=GO:0033267
leading edge membrane	Cellular Component	GO:0031256	18	124	1853	16940	0.00971398	0.00731995	0.129404	0.445841	23586|8516|7094|3746|324|23499|10235|3737|57026|286|3745|998|6711|3688|1803|4646|7168|10253	http://amigo.geneontology.org/cgi-bin/amigo/term_details?term=GO:0031256	hsa:23586,DDX58,23586:down|hsa:8516,ITGA8,8516:up|hsa:7094,TLN1,7094:up|hsa:3746,KCNC1,3746:up|hsa:324,APC,324:up|hsa:23499,MACF1,23499:down|hsa:10235,RASGRP2,10235:up|hsa:3737,KCNA2,3737:up|hsa:57026,PDXP,57026:up|hsa:286,ANK1,286:up|hsa:3745,KCNB1,3745:up|hsa:998,CDC42,998:up|hsa:6711,SPTBN1,6711:up|hsa:3688,ITGB1,3688:up|hsa:1803,DPP4,1803:down|hsa:4646,MYO6,4646:down|hsa:7168,TPM1,7168:up|hsa…	http://amigo.geneontology.org/cgi-bin/amigo/term_details?term=GO:0031256
filamentous actin	Cellular Component	GO:0031941	5	25	1853	16940	0.00269833	0.0014758	0.130627	0.445841	4646|84700|7168|7170|55604	http://amigo.geneontology.org/cgi-bin/amigo/term_details?term=GO:0031941	hsa:4646,MYO6,4646:down|hsa:84700,MYO18B,84700:up|hsa:7168,TPM1,7168:up|hsa:7170,TPM3,7170:up|hsa:55604,LRRC16A,55604:down	http://amigo.geneontology.org/cgi-bin/amigo/term_details?term=GO:0031941
FACIT collagen trimer	Cellular Component	GO:0005593	2	6	1853	16940	0.00107933	0.000354191	0.133174	0.445841	7373|1303	http://amigo.geneontology.org/cgi-bin/amigo/term_details?term=GO:0005593	hsa:7373,COL14A1,7373:down|hsa:1303,COL12A1,1303:down	http://amigo.geneontology.org/cgi-bin/amigo/term_details?term=GO:0005593
CD95 death-inducing signaling complex	Cellular Component	GO:0031265	2	6	1853	16940	0.00107933	0.000354191	0.133174	0.445841	11124|8837	http://amigo.geneontology.org/cgi-bin/amigo/term_details?term=GO:0031265	hsa:11124,FAF1,11124:up|hsa:8837,CFLAR,8837:up	http://amigo.geneontology.org/cgi-bin/amigo/term_details?term=GO:0031265
invadopodium membrane	Cellular Component	GO:0071438	2	6	1853	16940	0.00107933	0.000354191	0.133174	0.445841	1803|3688	http://amigo.geneontology.org/cgi-bin/amigo/term_details?term=GO:0071438	hsa:1803,DPP4,1803:down|hsa:3688,ITGB1,3688:up	http://amigo.geneontology.org/cgi-bin/amigo/term_details?term=GO:0071438
paraspeckles	Cellular Component	GO:0042382	2	6	1853	16940	0.00107933	0.000354191	0.133174	0.445841	55269|4670	http://amigo.geneontology.org/cgi-bin/amigo/term_details?term=GO:0042382	hsa:55269,PSPC1,55269:up|hsa:4670,HNRNPM,4670:down	http://amigo.geneontology.org/cgi-bin/amigo/term_details?term=GO:0042382
Prp19 complex	Cellular Component	GO:0000974	2	6	1853	16940	0.00107933	0.000354191	0.133174	0.445841	3312|988	http://amigo.geneontology.org/cgi-bin/amigo/term_details?term=GO:0000974	hsa:3312,HSPA8,3312:up|hsa:988,CDC5L,988:up	http://amigo.geneontology.org/cgi-bin/amigo/term_details?term=GO:0000974
mitochondrial tricarboxylic acid cycle enzyme complex	Cellular Component	GO:0030062	2	6	1853	16940	0.00107933	0.000354191	0.133174	0.445841	8801|8802	http://amigo.geneontology.org/cgi-bin/amigo/term_details?term=GO:0030062	hsa:8801,SUCLG2,8801:up|hsa:8802,SUCLG1,8802:up	http://amigo.geneontology.org/cgi-bin/amigo/term_details?term=GO:0030062
intrinsic component of endoplasmic reticulum membrane	Cellular Component	GO:0031227	17	117	1853	16940	0.00917431	0.00690673	0.136673	0.451312	3118|3117|267|79071|100509457|2131|444|6253|161247|3123|3126|3119|3125|51016|55831|3127|83460	http://amigo.geneontology.org/cgi-bin/amigo/term_details?term=GO:0031227	hsa:3118,HLA-DQA2,3118:up|hsa:3117,HLA-DQA1,3117:down|hsa:267,AMFR,267:up|hsa:79071,ELOVL6,79071:down|hsa:100509457,-,100509457:up|hsa:2131,EXT1,2131:down|hsa:444,ASPH,444:up|hsa:6253,RTN2,6253:up|hsa:161247,FITM1,161247:up|hsa:3123,HLA-DRB1,3123:down|hsa:3126,HLA-DRB4,3126:up|hsa:3119,HLA-DQB1,3119:down|hsa:3125,HLA-DRB3,3125:down|hsa:51016,EMC9,51016:up|hsa:55831,EMC3,55831:down|hsa:3127,HLA-DR…	http://amigo.geneontology.org/cgi-bin/amigo/term_details?term=GO:0031227
apical part of cell	Cellular Component	GO:0045177	43	332	1853	16940	0.0232056	0.0195986	0.13683	0.451685	10456|5800|23043|2335|8516|4921|29899|9456|1601|760|998|6518|63826|5144|2065|4646|6584|1604|3326|8642|3778|22941|115019|481|5213|10149|10207|4301|7348|53905|4582|7070|79633|3775|1803|9497|27347|7412|4118|114569|5337|8650|150696	http://amigo.geneontology.org/cgi-bin/amigo/term_details?term=GO:0045177	hsa:10456,HAX1,10456:up|hsa:5800,PTPRO,5800:up|hsa:23043,TNIK,23043:up|hsa:2335,FN1,2335:down|hsa:8516,ITGA8,8516:up|hsa:4921,DDR2,4921:down|hsa:29899,GPSM2,29899:up|hsa:9456,HOMER1,9456:up|hsa:1601,DAB2,1601:down|hsa:760,CA2,760:up|hsa:998,CDC42,998:up|hsa:6518,SLC2A5,6518:up|hsa:63826,SRR,63826:up|hsa:5144,PDE4D,5144:up|hsa:2065,ERBB3,2065:up|hsa:4646,MYO6,4646:down|hsa:6584,SLC22A5,6584:down|h…	http://amigo.geneontology.org/cgi-bin/amigo/term_details?term=GO:0045177
cell leading edge	Cellular Component	GO:0031252	42	324	1853	16940	0.0226659	0.0191263	0.13878	0.457253	23586|10456|5800|8522|29119|8516|7094|8874|324|55740|117178|667|3737|25|57026|286|998|6711|4646|154796|10253|55604|9260|23380|4651|10324|5783|3746|117177|23499|10235|6249|29780|7852|130271|3745|91663|3688|84962|1803|8291|7168	http://amigo.geneontology.org/cgi-bin/amigo/term_details?term=GO:0031252	hsa:23586,DDX58,23586:down|hsa:10456,HAX1,10456:up|hsa:5800,PTPRO,5800:up|hsa:8522,GAS7,8522:down|hsa:29119,CTNNA3,29119:up|hsa:8516,ITGA8,8516:up|hsa:7094,TLN1,7094:up|hsa:8874,ARHGEF7,8874:down|hsa:324,APC,324:up|hsa:55740,ENAH,55740:up|hsa:117178,SSX2IP,117178:up|hsa:667,DST,667:up|hsa:3737,KCNA2,3737:up|hsa:25,ABL1,25:down|hsa:57026,PDXP,57026:up|hsa:286,ANK1,286:up|hsa:998,CDC42,998:up|hsa:6…	http://amigo.geneontology.org/cgi-bin/amigo/term_details?term=GO:0031252
cell projection membrane	Cellular Component	GO:0031253	35	266	1853	16940	0.0188883	0.0157025	0.142874	0.468812	23586|1756|8516|7094|324|4735|3737|57026|286|1816|6711|11254|2596|84059|4646|2978|10253|6584|4651|3326|192668|22941|3746|55600|23499|64399|10235|100133941|3745|3775|3688|1803|949|7168|150696	http://amigo.geneontology.org/cgi-bin/amigo/term_details?term=GO:0031253	hsa:23586,DDX58,23586:down|hsa:1756,DMD,1756:up|hsa:8516,ITGA8,8516:up|hsa:7094,TLN1,7094:up|hsa:324,APC,324:up|hsa:4735,SEPT2,4735:up|hsa:3737,KCNA2,3737:up|hsa:57026,PDXP,57026:up|hsa:286,ANK1,286:up|hsa:1816,DRD5,1816:down|hsa:6711,SPTBN1,6711:up|hsa:11254,SLC6A14,11254:down|hsa:2596,GAP43,2596:down|hsa:84059,GPR98,84059:up|hsa:4646,MYO6,4646:down|hsa:2978,GUCA1A,2978:down|hsa:10253,SPRY2,1025…	http://amigo.geneontology.org/cgi-bin/amigo/term_details?term=GO:0031253
perinuclear region of cytoplasm	Cellular Component	GO:0048471	71	573	1853	16940	0.0383162	0.0338253	0.143804	0.470823	1540|26052|55273|143187|57447|1026|11145|26031|10049|25814|84059|57467|55749|56180|10920|202333|8615|2597|10801|347|158158|11155|10207|817|9768|4085|6263|55662|81493|1191|1116|10178|5479|6272|1524|4012|5142|4842|51655|7059|4501|4735|7164|1780|25|9472|2261|23363|51499|8125|57402|8531|4646|9099|267|5702|23560|487|8851|5350|5730|80351|114569|5337|30844|7855|100131187|114880|43|9536|11124	http://amigo.geneontology.org/cgi-bin/amigo/term_details?term=GO:0048471	hsa:1540,CYLD,1540:up|hsa:26052,DNM3,26052:down|hsa:55273,TMEM100,55273:down|hsa:143187,VTI1A,143187:up|hsa:57447,NDRG2,57447:up|hsa:1026,CDKN1A,1026:up|hsa:11145,PLA2G16,11145:up|hsa:26031,OSBPL3,26031:up|hsa:10049,DNAJB6,10049:up|hsa:25814,ATXN10,25814:up|hsa:84059,GPR98,84059:up|hsa:57467,HHATL,57467:up|hsa:55749,CCAR1,55749:down|hsa:56180,MOSPD1,56180:up|hsa:10920,COPS8,10920:up|hsa:202333,CM…	http://amigo.geneontology.org/cgi-bin/amigo/term_details?term=GO:0048471
platelet alpha granule	Cellular Component	GO:0031091	10	63	1853	16940	0.00539665	0.00371901	0.145965	0.475985	2335|7058|6678|1950|226|2162|88|1191|7042|948	http://amigo.geneontology.org/cgi-bin/amigo/term_details?term=GO:0031091	hsa:2335,FN1,2335:down|hsa:7058,THBS2,7058:down|hsa:6678,SPARC,6678:down|hsa:1950,EGF,1950:up|hsa:226,ALDOA,226:up|hsa:2162,F13A1,2162:down|hsa:88,ACTN2,88:up|hsa:1191,CLU,1191:down|hsa:7042,TGFB2,7042:up|hsa:948,CD36,948:down	http://amigo.geneontology.org/cgi-bin/amigo/term_details?term=GO:0031091
platelet alpha granule lumen	Cellular Component	GO:0031093	8	48	1853	16940	0.00431732	0.00283353	0.14857	0.480085	2335|6678|1950|226|2162|88|1191|7042	http://amigo.geneontology.org/cgi-bin/amigo/term_details?term=GO:0031093	hsa:2335,FN1,2335:down|hsa:6678,SPARC,6678:down|hsa:1950,EGF,1950:up|hsa:226,ALDOA,226:up|hsa:2162,F13A1,2162:down|hsa:88,ACTN2,88:up|hsa:1191,CLU,1191:down|hsa:7042,TGFB2,7042:up	http://amigo.geneontology.org/cgi-bin/amigo/term_details?term=GO:0031093
DNA packaging complex	Cellular Component	GO:0044815	14	95	1853	16940	0.00755532	0.00560803	0.152589	0.491393	8330|8344|8334|8339|723790|8349|9555|8337|8346|8343|94239|8347|3006|8365	http://amigo.geneontology.org/cgi-bin/amigo/term_details?term=GO:0044815	hsa:8330,HIST1H2AK,8330:up|hsa:8344,HIST1H2BE,8344:up|hsa:8334,HIST1H2AC,8334:up|hsa:8339,HIST1H2BG,8339:up|hsa:723790,HIST2H2AA4,723790:up|hsa:8349,HIST2H2BE,8349:up|hsa:9555,H2AFY,9555:up|hsa:8337,HIST2H2AA3,8337:up|hsa:8346,HIST1H2BI,8346:up|hsa:8343,HIST1H2BF,8343:up|hsa:94239,H2AFV,94239:up|hsa:8347,HIST1H2BC,8347:up|hsa:3006,HIST1H1C,3006:up|hsa:8365,HIST1H4H,8365:up	http://amigo.geneontology.org/cgi-bin/amigo/term_details?term=GO:0044815
endocytic vesicle	Cellular Component	GO:0030139	30	226	1853	16940	0.01619	0.0133412	0.152652	0.491442	3920|23380|3118|3117|23166|100509457|948|2892|7474|3123|8685|817|3126|81035|4193|3119|6678|816|1803|8291|3125|949|5337|4646|7855|9332|23392|154796|3127|9135	http://amigo.geneontology.org/cgi-bin/amigo/term_details?term=GO:0030139	hsa:3920,LAMP2,3920:up|hsa:23380,SRGAP2,23380:down|hsa:3118,HLA-DQA2,3118:up|hsa:3117,HLA-DQA1,3117:down|hsa:23166,STAB1,23166:down|hsa:100509457,-,100509457:up|hsa:948,CD36,948:down|hsa:2892,GRIA3,2892:up|hsa:7474,WNT5A,7474:down|hsa:3123,HLA-DRB1,3123:down|hsa:8685,MARCO,8685:down|hsa:817,CAMK2D,817:up|hsa:3126,HLA-DRB4,3126:up|hsa:81035,COLEC12,81035:down|hsa:4193,MDM2,4193:up|hsa:3119,HLA-DQB…	http://amigo.geneontology.org/cgi-bin/amigo/term_details?term=GO:0030139
postsynaptic membrane	Cellular Component	GO:0045211	26	193	1853	16940	0.0140313	0.0113932	0.154289	0.495947	23380|80059|2564|1756|2898|57120|22941|288|23362|64084|57502|22871|1140|1134|2892|9456|64130|286|3745|2568|23345|5913|4915|10611|11346|1131	http://amigo.geneontology.org/cgi-bin/amigo/term_details?term=GO:0045211	hsa:23380,SRGAP2,23380:down|hsa:80059,LRRTM4,80059:up|hsa:2564,GABRE,2564:down|hsa:1756,DMD,1756:up|hsa:2898,GRIK2,2898:down|hsa:57120,GOPC,57120:down|hsa:22941,SHANK2,22941:down|hsa:288,ANK3,288:up|hsa:23362,PSD3,23362:down|hsa:64084,CLSTN2,64084:up|hsa:57502,NLGN4X,57502:up|hsa:22871,NLGN1,22871:down|hsa:1140,CHRNB1,1140:up|hsa:1134,CHRNA1,1134:up|hsa:2892,GRIA3,2892:up|hsa:9456,HOMER1,9456:up|…	http://amigo.geneontology.org/cgi-bin/amigo/term_details?term=GO:0045211
external side of plasma membrane	Cellular Component	GO:0009897	29	219	1853	16940	0.0156503	0.012928	0.160624	0.511504	3117|3684|2239|460|22871|100509457|948|6382|214|290|3123|966|7070|7852|100133941|969|1012|361|3688|7412|3760|1048|2205|960|4684|154796|3694|8788|9619	http://amigo.geneontology.org/cgi-bin/amigo/term_details?term=GO:0009897	hsa:3117,HLA-DQA1,3117:down|hsa:3684,ITGAM,3684:down|hsa:2239,GPC4,2239:up|hsa:460,ASTN1,460:down|hsa:22871,NLGN1,22871:down|hsa:100509457,-,100509457:up|hsa:948,CD36,948:down|hsa:6382,SDC1,6382:down|hsa:214,ALCAM,214:down|hsa:290,ANPEP,290:down|hsa:3123,HLA-DRB1,3123:down|hsa:966,CD59,966:up|hsa:7070,THY1,7070:down|hsa:7852,CXCR4,7852:up|hsa:100133941,CD24,100133941:down|hsa:969,CD69,969:up|hsa:…	http://amigo.geneontology.org/cgi-bin/amigo/term_details?term=GO:0009897
voltage-gated potassium channel complex	Cellular Component	GO:0008076	12	80	1853	16940	0.00647598	0.00472255	0.160795	0.511504	3737|10060|3745|1804|3759|3775|3778|9132|3746|3760|56479|9424	http://amigo.geneontology.org/cgi-bin/amigo/term_details?term=GO:0008076	hsa:3737,KCNA2,3737:up|hsa:10060,ABCC9,10060:up|hsa:3745,KCNB1,3745:up|hsa:1804,DPP6,1804:up|hsa:3759,KCNJ2,3759:up|hsa:3775,KCNK1,3775:down|hsa:3778,KCNMA1,3778:up|hsa:9132,KCNQ4,9132:up|hsa:3746,KCNC1,3746:up|hsa:3760,KCNJ3,3760:up|hsa:56479,KCNQ5,56479:up|hsa:9424,KCNK6,9424:down	http://amigo.geneontology.org/cgi-bin/amigo/term_details?term=GO:0008076
cell periphery	Cellular Component	GO:0071944	494	4352	1853	16940	0.266595	0.256907	0.162717	0.511504	7803|8549|7871|10456|11080|6261|8218|2898|79937|8516|1410|8987|8492|1674|8434|1950|253559|55740|144453|148170|5284|6535|3037|84466|805|9531|4585|26031|84988|57863|133396|9934|6518|8801|9132|137735|4070|7100|3920|4680|9052|54796|10486|3312|51196|9590|9638|6445|948|7107|10082|285489|291|153|3688|6529|7168|3315|11346|23586|2869|79368|3684|825|56172|4012|23213|80031|23327|57419|29899|859|3777|4671|37…	http://amigo.geneontology.org/cgi-bin/amigo/term_details?term=GO:0071944	hsa:7803,PTP4A1,7803:up|hsa:8549,LGR5,8549:down|hsa:7871,SLMAP,7871:up|hsa:10456,HAX1,10456:up|hsa:11080,DNAJB4,11080:up|hsa:6261,RYR1,6261:up|hsa:8218,CLTCL1,8218:up|hsa:2898,GRIK2,2898:down|hsa:79937,CNTNAP3,79937:down|hsa:8516,ITGA8,8516:up|hsa:1410,CRYAB,1410:up|hsa:8987,STBD1,8987:up|hsa:8492,PRSS12,8492:down|hsa:1674,DES,1674:up|hsa:8434,RECK,8434:down|hsa:1950,EGF,1950:up|hsa:253559,CADM2,…	http://amigo.geneontology.org/cgi-bin/amigo/term_details?term=GO:0071944
axolemma	Cellular Component	GO:0030673	3	13	1853	16940	0.001619	0.000767414	0.163013	0.511504	3746|286|6711	http://amigo.geneontology.org/cgi-bin/amigo/term_details?term=GO:0030673	hsa:3746,KCNC1,3746:up|hsa:286,ANK1,286:up|hsa:6711,SPTBN1,6711:up	http://amigo.geneontology.org/cgi-bin/amigo/term_details?term=GO:0030673
axonal growth cone	Cellular Component	GO:0044295	3	13	1853	16940	0.001619	0.000767414	0.163013	0.511504	324|2823|57698	http://amigo.geneontology.org/cgi-bin/amigo/term_details?term=GO:0044295	hsa:324,APC,324:up|hsa:2823,GPM6A,2823:up|hsa:57698,-,57698:down	http://amigo.geneontology.org/cgi-bin/amigo/term_details?term=GO:0044295
podosome	Cellular Component	GO:0002102	4	20	1853	16940	0.00215866	0.00118064	0.168397	0.522879	6840|134265|7412|7170	http://amigo.geneontology.org/cgi-bin/amigo/term_details?term=GO:0002102	hsa:6840,SVIL,6840:up|hsa:134265,AFAP1L1,134265:up|hsa:7412,VCAM1,7412:up|hsa:7170,TPM3,7170:up	http://amigo.geneontology.org/cgi-bin/amigo/term_details?term=GO:0002102
cyclin-dependent protein kinase holoenzyme complex	Cellular Component	GO:0000307	4	20	1853	16940	0.00215866	0.00118064	0.168397	0.522879	56647|8621|1026|894	http://amigo.geneontology.org/cgi-bin/amigo/term_details?term=GO:0000307	hsa:56647,BCCIP,56647:up|hsa:8621,CDK13,8621:down|hsa:1026,CDKN1A,1026:up|hsa:894,CCND2,894:down	http://amigo.geneontology.org/cgi-bin/amigo/term_details?term=GO:0000307
endoplasmic reticulum membrane	Cellular Component	GO:0005789	104	868	1853	16940	0.0561252	0.0512397	0.169477	0.524645	2180|6261|10345|143187|5862|2131|844|3895|51302|23175|667|57565|23011|488|55326|3119|57467|55973|51016|51435|10324|56704|9200|4779|11015|90993|100509457|444|161247|2287|6009|817|3126|8605|1544|5740|6263|79041|2289|3127|23023|284098|6272|1047|79966|1573|6588|84803|57158|64084|845|4842|56894|10237|6253|4189|24145|3123|3737|9472|3270|63941|6446|3125|84814|55711|55831|55033|2328|2222|3992|1984|203859…	http://amigo.geneontology.org/cgi-bin/amigo/term_details?term=GO:0005789	hsa:2180,ACSL1,2180:up|hsa:6261,RYR1,6261:up|hsa:10345,TRDN,10345:up|hsa:143187,VTI1A,143187:up|hsa:5862,RAB2A,5862:up|hsa:2131,EXT1,2131:down|hsa:844,CASQ1,844:up|hsa:3895,KTN1,3895:up|hsa:51302,CYP39A1,51302:down|hsa:23175,LPIN1,23175:up|hsa:667,DST,667:up|hsa:57565,KLHL14,57565:down|hsa:23011,RAB21,23011:up|hsa:488,ATP2A2,488:up|hsa:55326,AGPAT5,55326:up|hsa:3119,HLA-DQB1,3119:down|hsa:57467,H…	http://amigo.geneontology.org/cgi-bin/amigo/term_details?term=GO:0005789
potassium channel complex	Cellular Component	GO:0034705	12	81	1853	16940	0.00647598	0.00478158	0.171181	0.524645	3737|10060|3745|1804|3759|3775|3778|9132|3746|3760|56479|9424	http://amigo.geneontology.org/cgi-bin/amigo/term_details?term=GO:0034705	hsa:3737,KCNA2,3737:up|hsa:10060,ABCC9,10060:up|hsa:3745,KCNB1,3745:up|hsa:1804,DPP6,1804:up|hsa:3759,KCNJ2,3759:up|hsa:3775,KCNK1,3775:down|hsa:3778,KCNMA1,3778:up|hsa:9132,KCNQ4,9132:up|hsa:3746,KCNC1,3746:up|hsa:3760,KCNJ3,3760:up|hsa:56479,KCNQ5,56479:up|hsa:9424,KCNK6,9424:down	http://amigo.geneontology.org/cgi-bin/amigo/term_details?term=GO:0034705
apical dendrite	Cellular Component	GO:0097440	2	7	1853	16940	0.00107933	0.000413223	0.173403	0.524645	22849|1191	http://amigo.geneontology.org/cgi-bin/amigo/term_details?term=GO:0097440	hsa:22849,CPEB3,22849:up|hsa:1191,CLU,1191:down	http://amigo.geneontology.org/cgi-bin/amigo/term_details?term=GO:0097440
LINC complex	Cellular Component	GO:0034993	2	7	1853	16940	0.00107933	0.000413223	0.173403	0.524645	23353|23345	http://amigo.geneontology.org/cgi-bin/amigo/term_details?term=GO:0034993	hsa:23353,SUN1,23353:up|hsa:23345,SYNE1,23345:down	http://amigo.geneontology.org/cgi-bin/amigo/term_details?term=GO:0034993
semaphorin receptor complex	Cellular Component	GO:0002116	2	7	1853	16940	0.00107933	0.000413223	0.173403	0.524645	91584|5362	http://amigo.geneontology.org/cgi-bin/amigo/term_details?term=GO:0002116	hsa:91584,PLXNA4,91584:up|hsa:5362,PLXNA2,5362:up	http://amigo.geneontology.org/cgi-bin/amigo/term_details?term=GO:0002116
bleb	Cellular Component	GO:0032059	2	7	1853	16940	0.00107933	0.000413223	0.173403	0.524645	7168|24145	http://amigo.geneontology.org/cgi-bin/amigo/term_details?term=GO:0032059	hsa:7168,TPM1,7168:up|hsa:24145,PANX1,24145:up	http://amigo.geneontology.org/cgi-bin/amigo/term_details?term=GO:0032059
microtubule organizing center attachment site	Cellular Component	GO:0034992	2	7	1853	16940	0.00107933	0.000413223	0.173403	0.524645	23353|23345	http://amigo.geneontology.org/cgi-bin/amigo/term_details?term=GO:0034992	hsa:23353,SUN1,23353:up|hsa:23345,SYNE1,23345:down	http://amigo.geneontology.org/cgi-bin/amigo/term_details?term=GO:0034992
nuclear outer membrane-endoplasmic reticulum membrane network	Cellular Component	GO:0042175	106	887	1853	16940	0.0572045	0.0523613	0.174055	0.526313	2180|6261|10345|143187|5862|2131|844|3895|51302|23175|667|57565|23011|488|55326|3119|57467|55973|51016|51435|10324|56704|9200|4779|11015|90993|100509457|444|161247|2287|6009|817|3126|8605|1544|5740|6263|79041|2289|23345|3127|23023|284098|6272|1047|79966|1573|6588|84803|57158|64084|845|4842|56894|10237|6253|4189|24145|3123|3737|9472|3270|63941|6446|3125|84814|55711|55831|55033|2328|89795|2222|3992…	http://amigo.geneontology.org/cgi-bin/amigo/term_details?term=GO:0042175	hsa:2180,ACSL1,2180:up|hsa:6261,RYR1,6261:up|hsa:10345,TRDN,10345:up|hsa:143187,VTI1A,143187:up|hsa:5862,RAB2A,5862:up|hsa:2131,EXT1,2131:down|hsa:844,CASQ1,844:up|hsa:3895,KTN1,3895:up|hsa:51302,CYP39A1,51302:down|hsa:23175,LPIN1,23175:up|hsa:667,DST,667:up|hsa:57565,KLHL14,57565:down|hsa:23011,RAB21,23011:up|hsa:488,ATP2A2,488:up|hsa:55326,AGPAT5,55326:up|hsa:3119,HLA-DQB1,3119:down|hsa:57467,H…	http://amigo.geneontology.org/cgi-bin/amigo/term_details?term=GO:0042175
coated vesicle membrane	Cellular Component	GO:0030662	17	122	1853	16940	0.00917431	0.00720189	0.177309	0.52976	3118|8615|8218|3117|3312|143187|100509457|7474|51128|3123|1601|3126|3119|3125|7855|4646|3127	http://amigo.geneontology.org/cgi-bin/amigo/term_details?term=GO:0030662	hsa:3118,HLA-DQA2,3118:up|hsa:8615,USO1,8615:up|hsa:8218,CLTCL1,8218:up|hsa:3117,HLA-DQA1,3117:down|hsa:3312,HSPA8,3312:up|hsa:143187,VTI1A,143187:up|hsa:100509457,-,100509457:up|hsa:7474,WNT5A,7474:down|hsa:51128,SAR1B,51128:up|hsa:3123,HLA-DRB1,3123:down|hsa:1601,DAB2,1601:down|hsa:3126,HLA-DRB4,3126:up|hsa:3119,HLA-DQB1,3119:down|hsa:3125,HLA-DRB3,3125:down|hsa:7855,FZD5,7855:up|hsa:4646,MYO6,…	http://amigo.geneontology.org/cgi-bin/amigo/term_details?term=GO:0030662
COP9 signalosome	Cellular Component	GO:0008180	6	35	1853	16940	0.00323799	0.00206612	0.177926	0.52976	10920|7111|498|51138|154796|3326	http://amigo.geneontology.org/cgi-bin/amigo/term_details?term=GO:0008180	hsa:10920,COPS8,10920:up|hsa:7111,TMOD1,7111:up|hsa:498,ATP5A1,498:up|hsa:51138,COPS4,51138:up|hsa:154796,AMOT,154796:up|hsa:3326,HSP90AB1,3326:up	http://amigo.geneontology.org/cgi-bin/amigo/term_details?term=GO:0008180
protein phosphatase type 2A complex	Cellular Component	GO:0000159	4	21	1853	16940	0.00215866	0.00123967	0.191176	0.52976	54205|28227|102725016|5523	http://amigo.geneontology.org/cgi-bin/amigo/term_details?term=GO:0000159	hsa:54205,CYCS,54205:up|hsa:28227,PPP2R3B,28227:up|hsa:102725016,-,102725016:up|hsa:5523,PPP2R3A,5523:up	http://amigo.geneontology.org/cgi-bin/amigo/term_details?term=GO:0000159
vacuolar part	Cellular Component	GO:0044437	44	353	1853	16940	0.0237453	0.0208383	0.198037	0.52976	6272|4012|1950|6383|5862|6382|112770|3123|23604|2331|1601|29895|3119|114990|1291|3125|4646|2262|1738|2817|440738|3920|3118|201475|54468|3117|2239|100509457|4958|7107|10082|290|950|51382|3126|55717|4905|4969|1803|949|5337|8775|3127|58528	http://amigo.geneontology.org/cgi-bin/amigo/term_details?term=GO:0044437	hsa:6272,SORT1,6272:up|hsa:4012,LNPEP,4012:up|hsa:1950,EGF,1950:up|hsa:6383,SDC2,6383:down|hsa:5862,RAB2A,5862:up|hsa:6382,SDC1,6382:down|hsa:112770,C1orf85,112770:down|hsa:3123,HLA-DRB1,3123:down|hsa:23604,DAPK2,23604:up|hsa:2331,FMOD,2331:down|hsa:1601,DAB2,1601:down|hsa:29895,MYLPF,29895:up|hsa:3119,HLA-DQB1,3119:down|hsa:114990,VASN,114990:down|hsa:1291,COL6A1,1291:down|hsa:3125,HLA-DRB3,3125…	http://amigo.geneontology.org/cgi-bin/amigo/term_details?term=GO:0044437
coated vesicle	Cellular Component	GO:0030135	25	192	1853	16940	0.0134916	0.0113341	0.205012	0.52976	10456|3118|8615|6272|8218|3117|57120|3312|1906|143187|100509457|7474|51128|3123|1601|3126|3119|23677|3125|4646|7855|23392|85439|3127|8650	http://amigo.geneontology.org/cgi-bin/amigo/term_details?term=GO:0030135	hsa:10456,HAX1,10456:up|hsa:3118,HLA-DQA2,3118:up|hsa:8615,USO1,8615:up|hsa:6272,SORT1,6272:up|hsa:8218,CLTCL1,8218:up|hsa:3117,HLA-DQA1,3117:down|hsa:57120,GOPC,57120:down|hsa:3312,HSPA8,3312:up|hsa:1906,EDN1,1906:up|hsa:143187,VTI1A,143187:up|hsa:100509457,-,100509457:up|hsa:7474,WNT5A,7474:down|hsa:51128,SAR1B,51128:up|hsa:3123,HLA-DRB1,3123:down|hsa:1601,DAB2,1601:down|hsa:3126,HLA-DRB4,3126:…	http://amigo.geneontology.org/cgi-bin/amigo/term_details?term=GO:0030135
filopodium	Cellular Component	GO:0030175	11	76	1853	16940	0.00593632	0.00448642	0.205174	0.52976	2823|998|1756|4651|2596|3688|7412|22871|55740|88|22902	http://amigo.geneontology.org/cgi-bin/amigo/term_details?term=GO:0030175	hsa:2823,GPM6A,2823:up|hsa:998,CDC42,998:up|hsa:1756,DMD,1756:up|hsa:4651,MYO10,4651:up|hsa:2596,GAP43,2596:down|hsa:3688,ITGB1,3688:up|hsa:7412,VCAM1,7412:up|hsa:22871,NLGN1,22871:down|hsa:55740,ENAH,55740:up|hsa:88,ACTN2,88:up|hsa:22902,RUFY3,22902:up	http://amigo.geneontology.org/cgi-bin/amigo/term_details?term=GO:0030175
alpha9-beta1 integrin-vascular cell adhesion molecule-1 complex	Cellular Component	GO:0071065	1	2	1853	16940	0.000539665	0.000118064	0.206813	0.52976	7412	http://amigo.geneontology.org/cgi-bin/amigo/term_details?term=GO:0071065	hsa:7412,VCAM1,7412:up	http://amigo.geneontology.org/cgi-bin/amigo/term_details?term=GO:0071065
early endosome lumen	Cellular Component	GO:0031905	1	2	1853	16940	0.000539665	0.000118064	0.206813	0.52976	4012	http://amigo.geneontology.org/cgi-bin/amigo/term_details?term=GO:0031905	hsa:4012,LNPEP,4012:up	http://amigo.geneontology.org/cgi-bin/amigo/term_details?term=GO:0031905
endopeptidase Clp complex	Cellular Component	GO:0009368	1	2	1853	16940	0.000539665	0.000118064	0.206813	0.52976	10845	http://amigo.geneontology.org/cgi-bin/amigo/term_details?term=GO:0009368	hsa:10845,CLPX,10845:up	http://amigo.geneontology.org/cgi-bin/amigo/term_details?term=GO:0009368
CERF complex	Cellular Component	GO:0090537	1	2	1853	16940	0.000539665	0.000118064	0.206813	0.52976	27443	http://amigo.geneontology.org/cgi-bin/amigo/term_details?term=GO:0090537	hsa:27443,CECR2,27443:up	http://amigo.geneontology.org/cgi-bin/amigo/term_details?term=GO:0090537
PCNA-p21 complex	Cellular Component	GO:0070557	1	2	1853	16940	0.000539665	0.000118064	0.206813	0.52976	1026	http://amigo.geneontology.org/cgi-bin/amigo/term_details?term=GO:0070557	hsa:1026,CDKN1A,1026:up	http://amigo.geneontology.org/cgi-bin/amigo/term_details?term=GO:0070557
integrin alpha9-beta1 complex	Cellular Component	GO:0034679	1	2	1853	16940	0.000539665	0.000118064	0.206813	0.52976	3688	http://amigo.geneontology.org/cgi-bin/amigo/term_details?term=GO:0034679	hsa:3688,ITGB1,3688:up	http://amigo.geneontology.org/cgi-bin/amigo/term_details?term=GO:0034679
integrin alpha10-beta1 complex	Cellular Component	GO:0034680	1	2	1853	16940	0.000539665	0.000118064	0.206813	0.52976	3688	http://amigo.geneontology.org/cgi-bin/amigo/term_details?term=GO:0034680	hsa:3688,ITGB1,3688:up	http://amigo.geneontology.org/cgi-bin/amigo/term_details?term=GO:0034680
ELL-EAF complex	Cellular Component	GO:0032783	1	2	1853	16940	0.000539665	0.000118064	0.206813	0.52976	55840	http://amigo.geneontology.org/cgi-bin/amigo/term_details?term=GO:0032783	hsa:55840,EAF2,55840:up	http://amigo.geneontology.org/cgi-bin/amigo/term_details?term=GO:0032783
presynaptic cytoskeletal matrix assembled at active zones	Cellular Component	GO:0048788	1	2	1853	16940	0.000539665	0.000118064	0.206813	0.52976	27445	http://amigo.geneontology.org/cgi-bin/amigo/term_details?term=GO:0048788	hsa:27445,PCLO,27445:up	http://amigo.geneontology.org/cgi-bin/amigo/term_details?term=GO:0048788
6-phosphofructokinase complex	Cellular Component	GO:0005945	1	2	1853	16940	0.000539665	0.000118064	0.206813	0.52976	5213	http://amigo.geneontology.org/cgi-bin/amigo/term_details?term=GO:0005945	hsa:5213,PFKM,5213:up	http://amigo.geneontology.org/cgi-bin/amigo/term_details?term=GO:0005945
DNA ligase IV complex	Cellular Component	GO:0032807	1	2	1853	16940	0.000539665	0.000118064	0.206813	0.52976	3981	http://amigo.geneontology.org/cgi-bin/amigo/term_details?term=GO:0032807	hsa:3981,LIG4,3981:up	http://amigo.geneontology.org/cgi-bin/amigo/term_details?term=GO:0032807
integrin alpha1-beta1 complex	Cellular Component	GO:0034665	1	2	1853	16940	0.000539665	0.000118064	0.206813	0.52976	3688	http://amigo.geneontology.org/cgi-bin/amigo/term_details?term=GO:0034665	hsa:3688,ITGB1,3688:up	http://amigo.geneontology.org/cgi-bin/amigo/term_details?term=GO:0034665
transcription factor TFIIF complex	Cellular Component	GO:0005674	1	2	1853	16940	0.000539665	0.000118064	0.206813	0.52976	2963	http://amigo.geneontology.org/cgi-bin/amigo/term_details?term=GO:0005674	hsa:2963,GTF2F2,2963:up	http://amigo.geneontology.org/cgi-bin/amigo/term_details?term=GO:0005674
annulate lamellae	Cellular Component	GO:0005642	1	2	1853	16940	0.000539665	0.000118064	0.206813	0.52976	1984	http://amigo.geneontology.org/cgi-bin/amigo/term_details?term=GO:0005642	hsa:1984,EIF5A,1984:up	http://amigo.geneontology.org/cgi-bin/amigo/term_details?term=GO:0005642
neurofilament cytoskeleton	Cellular Component	GO:0060053	1	2	1853	16940	0.000539665	0.000118064	0.206813	0.52976	23336	http://amigo.geneontology.org/cgi-bin/amigo/term_details?term=GO:0060053	hsa:23336,SYNM,23336:up	http://amigo.geneontology.org/cgi-bin/amigo/term_details?term=GO:0060053
UBC13-MMS2 complex	Cellular Component	GO:0031372	1	2	1853	16940	0.000539665	0.000118064	0.206813	0.52976	7336	http://amigo.geneontology.org/cgi-bin/amigo/term_details?term=GO:0031372	hsa:7336,UBE2V2,7336:up	http://amigo.geneontology.org/cgi-bin/amigo/term_details?term=GO:0031372
collagen type XI trimer	Cellular Component	GO:0005592	1	2	1853	16940	0.000539665	0.000118064	0.206813	0.52976	1302	http://amigo.geneontology.org/cgi-bin/amigo/term_details?term=GO:0005592	hsa:1302,COL11A2,1302:down	http://amigo.geneontology.org/cgi-bin/amigo/term_details?term=GO:0005592
RNA polymerase II transcription repressor complex	Cellular Component	GO:0090571	1	2	1853	16940	0.000539665	0.000118064	0.206813	0.52976	6913	http://amigo.geneontology.org/cgi-bin/amigo/term_details?term=GO:0090571	hsa:6913,TBX15,6913:up	http://amigo.geneontology.org/cgi-bin/amigo/term_details?term=GO:0090571
longitudinal sarcoplasmic reticulum	Cellular Component	GO:0014801	1	2	1853	16940	0.000539665	0.000118064	0.206813	0.52976	488	http://amigo.geneontology.org/cgi-bin/amigo/term_details?term=GO:0014801	hsa:488,ATP2A2,488:up	http://amigo.geneontology.org/cgi-bin/amigo/term_details?term=GO:0014801
GMP reductase complex	Cellular Component	GO:1902560	1	2	1853	16940	0.000539665	0.000118064	0.206813	0.52976	2766	http://amigo.geneontology.org/cgi-bin/amigo/term_details?term=GO:1902560	hsa:2766,GMPR,2766:up	http://amigo.geneontology.org/cgi-bin/amigo/term_details?term=GO:1902560
CHOP-C/EBP complex	Cellular Component	GO:0036488	1	2	1853	16940	0.000539665	0.000118064	0.206813	0.52976	1051	http://amigo.geneontology.org/cgi-bin/amigo/term_details?term=GO:0036488	hsa:1051,CEBPB,1051:up	http://amigo.geneontology.org/cgi-bin/amigo/term_details?term=GO:0036488
cytoplasmic side of early endosome membrane	Cellular Component	GO:0098559	1	2	1853	16940	0.000539665	0.000118064	0.206813	0.52976	23011	http://amigo.geneontology.org/cgi-bin/amigo/term_details?term=GO:0098559	hsa:23011,RAB21,23011:up	http://amigo.geneontology.org/cgi-bin/amigo/term_details?term=GO:0098559
cortical endoplasmic reticulum	Cellular Component	GO:0032541	1	2	1853	16940	0.000539665	0.000118064	0.206813	0.52976	444	http://amigo.geneontology.org/cgi-bin/amigo/term_details?term=GO:0032541	hsa:444,ASPH,444:up	http://amigo.geneontology.org/cgi-bin/amigo/term_details?term=GO:0032541
glutamate-cysteine ligase complex	Cellular Component	GO:0017109	1	2	1853	16940	0.000539665	0.000118064	0.206813	0.52976	2730	http://amigo.geneontology.org/cgi-bin/amigo/term_details?term=GO:0017109	hsa:2730,GCLM,2730:up	http://amigo.geneontology.org/cgi-bin/amigo/term_details?term=GO:0017109
integrin alpha3-beta1 complex	Cellular Component	GO:0034667	1	2	1853	16940	0.000539665	0.000118064	0.206813	0.52976	3688	http://amigo.geneontology.org/cgi-bin/amigo/term_details?term=GO:0034667	hsa:3688,ITGB1,3688:up	http://amigo.geneontology.org/cgi-bin/amigo/term_details?term=GO:0034667
cyclin K-CDK13 complex	Cellular Component	GO:0002945	1	2	1853	16940	0.000539665	0.000118064	0.206813	0.52976	8621	http://amigo.geneontology.org/cgi-bin/amigo/term_details?term=GO:0002945	hsa:8621,CDK13,8621:down	http://amigo.geneontology.org/cgi-bin/amigo/term_details?term=GO:0002945
macrophage migration inhibitory factor receptor complex	Cellular Component	GO:0035692	1	2	1853	16940	0.000539665	0.000118064	0.206813	0.52976	960	http://amigo.geneontology.org/cgi-bin/amigo/term_details?term=GO:0035692	hsa:960,CD44,960:down	http://amigo.geneontology.org/cgi-bin/amigo/term_details?term=GO:0035692
microspike	Cellular Component	GO:0044393	1	2	1853	16940	0.000539665	0.000118064	0.206813	0.52976	150696	http://amigo.geneontology.org/cgi-bin/amigo/term_details?term=GO:0044393	hsa:150696,PROM2,150696:down	http://amigo.geneontology.org/cgi-bin/amigo/term_details?term=GO:0044393
synapse part	Cellular Component	GO:0044456	52	425	1853	16940	0.0280626	0.0250885	0.212958	0.536983	26059|274|80059|26052|80315|1756|2898|8516|8492|288|4038|143187|6695|23362|64084|284612|5217|27445|374291|3737|9456|64130|286|51138|5127|2568|2596|5913|9699|1131|23380|2564|6654|57120|22941|8497|57502|22871|1140|1134|8851|2892|2534|3745|4905|9144|3688|23345|4915|10611|11346|85439	http://amigo.geneontology.org/cgi-bin/amigo/term_details?term=GO:0044456	hsa:26059,ERC2,26059:down|hsa:274,BIN1,274:up|hsa:80059,LRRTM4,80059:up|hsa:26052,DNM3,26052:down|hsa:80315,CPEB4,80315:up|hsa:1756,DMD,1756:up|hsa:2898,GRIK2,2898:down|hsa:8516,ITGA8,8516:up|hsa:8492,PRSS12,8492:down|hsa:288,ANK3,288:up|hsa:4038,LRP4,4038:up|hsa:143187,VTI1A,143187:up|hsa:6695,SPOCK1,6695:up|hsa:23362,PSD3,23362:down|hsa:64084,CLSTN2,64084:up|hsa:284612,SYPL2,284612:up|hsa:5217,…	http://amigo.geneontology.org/cgi-bin/amigo/term_details?term=GO:0044456
organellar large ribosomal subunit	Cellular Component	GO:0000315	4	22	1853	16940	0.00215866	0.0012987	0.214847	0.536983	64975|29088|6182|3396	http://amigo.geneontology.org/cgi-bin/amigo/term_details?term=GO:0000315	hsa:64975,MRPL41,64975:up|hsa:29088,MRPL15,29088:up|hsa:6182,MRPL12,6182:up|hsa:3396,ICT1,3396:up	http://amigo.geneontology.org/cgi-bin/amigo/term_details?term=GO:0000315
mitochondrial small ribosomal subunit	Cellular Component	GO:0005763	4	22	1853	16940	0.00215866	0.0012987	0.214847	0.536983	28957|92259|64960|28973	http://amigo.geneontology.org/cgi-bin/amigo/term_details?term=GO:0005763	hsa:28957,MRPS28,28957:up|hsa:92259,MRPS36,92259:up|hsa:64960,MRPS15,64960:up|hsa:28973,MRPS18B,28973:up	http://amigo.geneontology.org/cgi-bin/amigo/term_details?term=GO:0005763
intrinsic component of external side of plasma membrane	Cellular Component	GO:0031233	4	22	1853	16940	0.00215866	0.0012987	0.214847	0.536983	966|7070|1048|100133941	http://amigo.geneontology.org/cgi-bin/amigo/term_details?term=GO:0031233	hsa:966,CD59,966:up|hsa:7070,THY1,7070:down|hsa:1048,CEACAM5,1048:down|hsa:100133941,CD24,100133941:down	http://amigo.geneontology.org/cgi-bin/amigo/term_details?term=GO:0031233
basal lamina	Cellular Component	GO:0005605	4	22	1853	16940	0.00215866	0.0012987	0.214847	0.536983	3908|4811|2335|43	http://amigo.geneontology.org/cgi-bin/amigo/term_details?term=GO:0005605	hsa:3908,LAMA2,3908:up|hsa:4811,NID1,4811:down|hsa:2335,FN1,2335:down|hsa:43,ACHE,43:up	http://amigo.geneontology.org/cgi-bin/amigo/term_details?term=GO:0005605
organellar small ribosomal subunit	Cellular Component	GO:0000314	4	22	1853	16940	0.00215866	0.0012987	0.214847	0.536983	28957|92259|64960|28973	http://amigo.geneontology.org/cgi-bin/amigo/term_details?term=GO:0000314	hsa:28957,MRPS28,28957:up|hsa:92259,MRPS36,92259:up|hsa:64960,MRPS15,64960:up|hsa:28973,MRPS18B,28973:up	http://amigo.geneontology.org/cgi-bin/amigo/term_details?term=GO:0000314
mitochondrial large ribosomal subunit	Cellular Component	GO:0005762	4	22	1853	16940	0.00215866	0.0012987	0.214847	0.536983	64975|29088|6182|3396	http://amigo.geneontology.org/cgi-bin/amigo/term_details?term=GO:0005762	hsa:64975,MRPL41,64975:up|hsa:29088,MRPL15,29088:up|hsa:6182,MRPL12,6182:up|hsa:3396,ICT1,3396:up	http://amigo.geneontology.org/cgi-bin/amigo/term_details?term=GO:0005762
excitatory synapse	Cellular Component	GO:0060076	4	22	1853	16940	0.00215866	0.0012987	0.214847	0.536983	57502|9456|22871|4915	http://amigo.geneontology.org/cgi-bin/amigo/term_details?term=GO:0060076	hsa:57502,NLGN4X,57502:up|hsa:9456,HOMER1,9456:up|hsa:22871,NLGN1,22871:down|hsa:4915,NTRK2,4915:down	http://amigo.geneontology.org/cgi-bin/amigo/term_details?term=GO:0060076
outer dense fiber	Cellular Component	GO:0001520	2	8	1853	16940	0.00107933	0.000472255	0.215206	0.536983	203|1512	http://amigo.geneontology.org/cgi-bin/amigo/term_details?term=GO:0001520	hsa:203,AK1,203:up|hsa:1512,CTSH,1512:down	http://amigo.geneontology.org/cgi-bin/amigo/term_details?term=GO:0001520
platelet alpha granule membrane	Cellular Component	GO:0031092	2	8	1853	16940	0.00107933	0.000472255	0.215206	0.536983	948|6678	http://amigo.geneontology.org/cgi-bin/amigo/term_details?term=GO:0031092	hsa:948,CD36,948:down|hsa:6678,SPARC,6678:down	http://amigo.geneontology.org/cgi-bin/amigo/term_details?term=GO:0031092
death-inducing signaling complex	Cellular Component	GO:0031264	2	8	1853	16940	0.00107933	0.000472255	0.215206	0.536983	11124|8837	http://amigo.geneontology.org/cgi-bin/amigo/term_details?term=GO:0031264	hsa:11124,FAF1,11124:up|hsa:8837,CFLAR,8837:up	http://amigo.geneontology.org/cgi-bin/amigo/term_details?term=GO:0031264
hemidesmosome	Cellular Component	GO:0030056	2	8	1853	16940	0.00107933	0.000472255	0.215206	0.536983	667|3688	http://amigo.geneontology.org/cgi-bin/amigo/term_details?term=GO:0030056	hsa:667,DST,667:up|hsa:3688,ITGB1,3688:up	http://amigo.geneontology.org/cgi-bin/amigo/term_details?term=GO:0030056
MLL5-L complex	Cellular Component	GO:0070688	2	8	1853	16940	0.00107933	0.000472255	0.215206	0.536983	5500|11329	http://amigo.geneontology.org/cgi-bin/amigo/term_details?term=GO:0070688	hsa:5500,PPP1CB,5500:up|hsa:11329,STK38,11329:down	http://amigo.geneontology.org/cgi-bin/amigo/term_details?term=GO:0070688
phosphatase complex	Cellular Component	GO:1903293	7	45	1853	16940	0.00377766	0.00265643	0.216926	0.540238	5500|54205|5532|57718|28227|102725016|5523	http://amigo.geneontology.org/cgi-bin/amigo/term_details?term=GO:1903293	hsa:5500,PPP1CB,5500:up|hsa:54205,CYCS,54205:up|hsa:5532,PPP3CB,5532:up|hsa:57718,PPP4R4,57718:up|hsa:28227,PPP2R3B,28227:up|hsa:102725016,-,102725016:up|hsa:5523,PPP2R3A,5523:up	http://amigo.geneontology.org/cgi-bin/amigo/term_details?term=GO:1903293
protein serine/threonine phosphatase complex	Cellular Component	GO:0008287	7	45	1853	16940	0.00377766	0.00265643	0.216926	0.540238	5500|54205|5532|57718|28227|102725016|5523	http://amigo.geneontology.org/cgi-bin/amigo/term_details?term=GO:0008287	hsa:5500,PPP1CB,5500:up|hsa:54205,CYCS,54205:up|hsa:5532,PPP3CB,5532:up|hsa:57718,PPP4R4,57718:up|hsa:28227,PPP2R3B,28227:up|hsa:102725016,-,102725016:up|hsa:5523,PPP2R3A,5523:up	http://amigo.geneontology.org/cgi-bin/amigo/term_details?term=GO:0008287
brush border membrane	Cellular Component	GO:0031526	7	45	1853	16940	0.00377766	0.00265643	0.216926	0.540238	1816|55600|3775|3326|11254|22941|6584	http://amigo.geneontology.org/cgi-bin/amigo/term_details?term=GO:0031526	hsa:1816,DRD5,1816:down|hsa:55600,ITLN1,55600:up|hsa:3775,KCNK1,3775:down|hsa:3326,HSP90AB1,3326:up|hsa:11254,SLC6A14,11254:down|hsa:22941,SHANK2,22941:down|hsa:6584,SLC22A5,6584:down	http://amigo.geneontology.org/cgi-bin/amigo/term_details?term=GO:0031526
vacuolar lumen	Cellular Component	GO:0005775	11	77	1853	16940	0.00593632	0.00454545	0.217427	0.541226	23604|950|2331|2239|4969|6383|2262|4958|6382|2817|10082	http://amigo.geneontology.org/cgi-bin/amigo/term_details?term=GO:0005775	hsa:23604,DAPK2,23604:up|hsa:950,SCARB2,950:up|hsa:2331,FMOD,2331:down|hsa:2239,GPC4,2239:up|hsa:4969,OGN,4969:down|hsa:6383,SDC2,6383:down|hsa:2262,GPC5,2262:down|hsa:4958,OMD,4958:down|hsa:6382,SDC1,6382:down|hsa:2817,GPC1,2817:up|hsa:10082,GPC6,10082:down	http://amigo.geneontology.org/cgi-bin/amigo/term_details?term=GO:0005775
plasma membrane	Cellular Component	GO:0005886	480	4261	1853	16940	0.259039	0.251535	0.223002	0.550364	7803|8549|7871|10456|11080|6261|8218|2898|79937|8516|1410|8987|8492|1674|8434|1950|253559|55740|144453|148170|5284|6535|3037|84466|805|9531|4585|26031|84988|57863|133396|9934|6518|8801|9132|137735|4070|7100|3920|4680|9052|54796|10486|3312|51196|9590|9638|6445|948|7107|10082|285489|291|153|3688|6529|7168|3315|11346|23586|2869|79368|3684|825|56172|4012|23213|80031|23327|57419|859|3777|4671|374291|8…	http://amigo.geneontology.org/cgi-bin/amigo/term_details?term=GO:0005886	hsa:7803,PTP4A1,7803:up|hsa:8549,LGR5,8549:down|hsa:7871,SLMAP,7871:up|hsa:10456,HAX1,10456:up|hsa:11080,DNAJB4,11080:up|hsa:6261,RYR1,6261:up|hsa:8218,CLTCL1,8218:up|hsa:2898,GRIK2,2898:down|hsa:79937,CNTNAP3,79937:down|hsa:8516,ITGA8,8516:up|hsa:1410,CRYAB,1410:up|hsa:8987,STBD1,8987:up|hsa:8492,PRSS12,8492:down|hsa:1674,DES,1674:up|hsa:8434,RECK,8434:down|hsa:1950,EGF,1950:up|hsa:253559,CADM2,…	http://amigo.geneontology.org/cgi-bin/amigo/term_details?term=GO:0005886
transport vesicle membrane	Cellular Component	GO:0030658	12	87	1853	16940	0.00647598	0.00513577	0.239781	0.584565	3123|51128|3118|8615|3126|8218|3119|3117|143187|3125|100509457|3127	http://amigo.geneontology.org/cgi-bin/amigo/term_details?term=GO:0030658	hsa:3123,HLA-DRB1,3123:down|hsa:51128,SAR1B,51128:up|hsa:3118,HLA-DQA2,3118:up|hsa:8615,USO1,8615:up|hsa:3126,HLA-DRB4,3126:up|hsa:8218,CLTCL1,8218:up|hsa:3119,HLA-DQB1,3119:down|hsa:3117,HLA-DQA1,3117:down|hsa:143187,VTI1A,143187:up|hsa:3125,HLA-DRB3,3125:down|hsa:100509457,-,100509457:up|hsa:3127,HLA-DRB5,3127:down	http://amigo.geneontology.org/cgi-bin/amigo/term_details?term=GO:0030658
transcription factor complex	Cellular Component	GO:0005667	35	283	1853	16940	0.0188883	0.016706	0.24396	0.593641	10456|4808|860|4656|1602|80155|55502|4205|23175|9734|4617|3725|10923|144455|6495|8626|8543|2963|4618|27063|112495|4487|51295|55859|4005|6932|2353|117581|5308|1051|5307|8013|84962|4654|79733	http://amigo.geneontology.org/cgi-bin/amigo/term_details?term=GO:0005667	hsa:10456,HAX1,10456:up|hsa:4808,NHLH2,4808:up|hsa:860,RUNX2,860:up|hsa:4656,MYOG,4656:up|hsa:1602,DACH1,1602:up|hsa:80155,NAA15,80155:up|hsa:55502,HES6,55502:up|hsa:4205,MEF2A,4205:up|hsa:23175,LPIN1,23175:up|hsa:9734,HDAC9,9734:down|hsa:4617,MYF5,4617:up|hsa:3725,JUN,3725:up|hsa:10923,SUB1,10923:up|hsa:144455,E2F7,144455:down|hsa:6495,SIX1,6495:up|hsa:8626,TP63,8626:up|hsa:8543,LMO4,8543:up|hsa…	http://amigo.geneontology.org/cgi-bin/amigo/term_details?term=GO:0005667
neuron projection membrane	Cellular Component	GO:0032589	5	31	1853	16940	0.00269833	0.00182999	0.24704	0.599313	3746|3745|286|8516|6711	http://amigo.geneontology.org/cgi-bin/amigo/term_details?term=GO:0032589	hsa:3746,KCNC1,3746:up|hsa:3745,KCNB1,3745:up|hsa:286,ANK1,286:up|hsa:8516,ITGA8,8516:up|hsa:6711,SPTBN1,6711:up	http://amigo.geneontology.org/cgi-bin/amigo/term_details?term=GO:0032589
lamellipodium	Cellular Component	GO:0030027	20	155	1853	16940	0.0107933	0.00914994	0.249273	0.604166	10456|5800|23380|29119|4651|8874|5783|55740|324|117177|3737|57026|29780|130271|3688|84962|1803|8291|154796|55604	http://amigo.geneontology.org/cgi-bin/amigo/term_details?term=GO:0030027	hsa:10456,HAX1,10456:up|hsa:5800,PTPRO,5800:up|hsa:23380,SRGAP2,23380:down|hsa:29119,CTNNA3,29119:up|hsa:4651,MYO10,4651:up|hsa:8874,ARHGEF7,8874:down|hsa:5783,PTPN13,5783:down|hsa:55740,ENAH,55740:up|hsa:324,APC,324:up|hsa:117177,RAB3IP,117177:up|hsa:3737,KCNA2,3737:up|hsa:57026,PDXP,57026:up|hsa:29780,PARVB,29780:up|hsa:130271,PLEKHH2,130271:down|hsa:3688,ITGB1,3688:up|hsa:84962,AJUBA,84962:up|…	http://amigo.geneontology.org/cgi-bin/amigo/term_details?term=GO:0030027
lateral plasma membrane	Cellular Component	GO:0016328	7	47	1853	16940	0.00377766	0.0027745	0.250661	0.604191	5800|324|4070|2065|1756|11149|288	http://amigo.geneontology.org/cgi-bin/amigo/term_details?term=GO:0016328	hsa:5800,PTPRO,5800:up|hsa:324,APC,324:up|hsa:4070,TACSTD2,4070:down|hsa:2065,ERBB3,2065:up|hsa:1756,DMD,1756:up|hsa:11149,BVES,11149:up|hsa:288,ANK3,288:up	http://amigo.geneontology.org/cgi-bin/amigo/term_details?term=GO:0016328
dendrite cytoplasm	Cellular Component	GO:0032839	3	16	1853	16940	0.001619	0.00094451	0.251722	0.604191	2898|127933|5594	http://amigo.geneontology.org/cgi-bin/amigo/term_details?term=GO:0032839	hsa:2898,GRIK2,2898:down|hsa:127933,UHMK1,127933:up|hsa:5594,MAPK1,5594:up	http://amigo.geneontology.org/cgi-bin/amigo/term_details?term=GO:0032839
pericentriolar material	Cellular Component	GO:0000242	3	16	1853	16940	0.001619	0.00094451	0.251722	0.604191	6950|5116|80351	http://amigo.geneontology.org/cgi-bin/amigo/term_details?term=GO:0000242	hsa:6950,TCP1,6950:up|hsa:5116,PCNT,5116:up|hsa:80351,TNKS2,80351:up	http://amigo.geneontology.org/cgi-bin/amigo/term_details?term=GO:0000242
ribosome	Cellular Component	GO:0005840	26	207	1853	16940	0.0140313	0.0122196	0.255611	0.605139	51253|6224|1302|6192|64960|347|6160|6182|84545|3396|55173|92259|28973|51081|10884|54534|51073|6134|64432|26589|28957|64975|64976|6123|23185|29088	http://amigo.geneontology.org/cgi-bin/amigo/term_details?term=GO:0005840	hsa:51253,MRPL37,51253:up|hsa:6224,RPS20,6224:up|hsa:1302,COL11A2,1302:down|hsa:6192,RPS4Y1,6192:up|hsa:64960,MRPS15,64960:up|hsa:347,APOD,347:up|hsa:6160,RPL31,6160:up|hsa:6182,MRPL12,6182:up|hsa:84545,MRPL43,84545:up|hsa:3396,ICT1,3396:up|hsa:55173,MRPS10,55173:up|hsa:92259,MRPS36,92259:up|hsa:28973,MRPS18B,28973:up|hsa:51081,MRPS7,51081:up|hsa:10884,MRPS30,10884:up|hsa:54534,MRPL50,54534:up|hs…	http://amigo.geneontology.org/cgi-bin/amigo/term_details?term=GO:0005840
nuclear membrane	Cellular Component	GO:0031965	32	259	1853	16940	0.0172693	0.0152893	0.257581	0.605139	23353|10456|2869|6272|64960|3843|327|23175|80314|25|9472|84812|26031|9805|4646|894|89795|2597|79188|3177|23560|22994|9782|4928|51230|55151|5730|23439|79041|23345|114880|1760	http://amigo.geneontology.org/cgi-bin/amigo/term_details?term=GO:0031965	hsa:23353,SUN1,23353:up|hsa:10456,HAX1,10456:up|hsa:2869,GRK5,2869:down|hsa:6272,SORT1,6272:up|hsa:64960,MRPS15,64960:up|hsa:3843,IPO5,3843:up|hsa:327,APEH,327:up|hsa:23175,LPIN1,23175:up|hsa:80314,EPC1,80314:up|hsa:25,ABL1,25:down|hsa:9472,AKAP6,9472:up|hsa:84812,PLCD4,84812:up|hsa:26031,OSBPL3,26031:up|hsa:9805,SCRN1,9805:down|hsa:4646,MYO6,4646:down|hsa:894,CCND2,894:down|hsa:89795,NAV3,89795:…	http://amigo.geneontology.org/cgi-bin/amigo/term_details?term=GO:0031965
other organism cell	Cellular Component	GO:0044216	2	9	1853	16940	0.00107933	0.000531287	0.257759	0.605139	721|100293534	http://amigo.geneontology.org/cgi-bin/amigo/term_details?term=GO:0044216	hsa:721,C4B,721:up|hsa:100293534,C4B_2,100293534:up	http://amigo.geneontology.org/cgi-bin/amigo/term_details?term=GO:0044216
filopodium tip	Cellular Component	GO:0032433	2	9	1853	16940	0.00107933	0.000531287	0.257759	0.605139	22871|4651	http://amigo.geneontology.org/cgi-bin/amigo/term_details?term=GO:0032433	hsa:22871,NLGN1,22871:down|hsa:4651,MYO10,4651:up	http://amigo.geneontology.org/cgi-bin/amigo/term_details?term=GO:0032433
spectrin	Cellular Component	GO:0008091	2	9	1853	16940	0.00107933	0.000531287	0.257759	0.605139	6710|6711	http://amigo.geneontology.org/cgi-bin/amigo/term_details?term=GO:0008091	hsa:6710,SPTB,6710:up|hsa:6711,SPTBN1,6711:up	http://amigo.geneontology.org/cgi-bin/amigo/term_details?term=GO:0008091
platelet dense tubular network membrane	Cellular Component	GO:0031095	2	9	1853	16940	0.00107933	0.000531287	0.257759	0.605139	488|487	http://amigo.geneontology.org/cgi-bin/amigo/term_details?term=GO:0031095	hsa:488,ATP2A2,488:up|hsa:487,ATP2A1,487:up	http://amigo.geneontology.org/cgi-bin/amigo/term_details?term=GO:0031095
extraorganismal space	Cellular Component	GO:0043245	2	9	1853	16940	0.00107933	0.000531287	0.257759	0.605139	721|100293534	http://amigo.geneontology.org/cgi-bin/amigo/term_details?term=GO:0043245	hsa:721,C4B,721:up|hsa:100293534,C4B_2,100293534:up	http://amigo.geneontology.org/cgi-bin/amigo/term_details?term=GO:0043245
chaperonin-containing T-complex	Cellular Component	GO:0005832	2	9	1853	16940	0.00107933	0.000531287	0.257759	0.605139	908|6950	http://amigo.geneontology.org/cgi-bin/amigo/term_details?term=GO:0005832	hsa:908,CCT6A,908:up|hsa:6950,TCP1,6950:up	http://amigo.geneontology.org/cgi-bin/amigo/term_details?term=GO:0005832
other organism part	Cellular Component	GO:0044217	2	9	1853	16940	0.00107933	0.000531287	0.257759	0.605139	721|100293534	http://amigo.geneontology.org/cgi-bin/amigo/term_details?term=GO:0044217	hsa:721,C4B,721:up|hsa:100293534,C4B_2,100293534:up	http://amigo.geneontology.org/cgi-bin/amigo/term_details?term=GO:0044217
nuclear cyclin-dependent protein kinase holoenzyme complex	Cellular Component	GO:0019908	2	9	1853	16940	0.00107933	0.000531287	0.257759	0.605139	56647|8621	http://amigo.geneontology.org/cgi-bin/amigo/term_details?term=GO:0019908	hsa:56647,BCCIP,56647:up|hsa:8621,CDK13,8621:down	http://amigo.geneontology.org/cgi-bin/amigo/term_details?term=GO:0019908
other organism	Cellular Component	GO:0044215	2	9	1853	16940	0.00107933	0.000531287	0.257759	0.605139	721|100293534	http://amigo.geneontology.org/cgi-bin/amigo/term_details?term=GO:0044215	hsa:721,C4B,721:up|hsa:100293534,C4B_2,100293534:up	http://amigo.geneontology.org/cgi-bin/amigo/term_details?term=GO:0044215
contractile ring	Cellular Component	GO:0070938	2	9	1853	16940	0.00107933	0.000531287	0.257759	0.605139	57026|4620	http://amigo.geneontology.org/cgi-bin/amigo/term_details?term=GO:0070938	hsa:57026,PDXP,57026:up|hsa:4620,MYH2,4620:up	http://amigo.geneontology.org/cgi-bin/amigo/term_details?term=GO:0070938
nuclear envelope lumen	Cellular Component	GO:0005641	2	9	1853	16940	0.00107933	0.000531287	0.257759	0.605139	9536|57110	http://amigo.geneontology.org/cgi-bin/amigo/term_details?term=GO:0005641	hsa:9536,PTGES,9536:down|hsa:57110,HRASLS,57110:up	http://amigo.geneontology.org/cgi-bin/amigo/term_details?term=GO:0005641
lysosomal lumen	Cellular Component	GO:0043202	10	72	1853	16940	0.00539665	0.0042503	0.259447	0.608416	950|2331|2239|4969|6383|2262|4958|6382|2817|10082	http://amigo.geneontology.org/cgi-bin/amigo/term_details?term=GO:0043202	hsa:950,SCARB2,950:up|hsa:2331,FMOD,2331:down|hsa:2239,GPC4,2239:up|hsa:4969,OGN,4969:down|hsa:6383,SDC2,6383:down|hsa:2262,GPC5,2262:down|hsa:4958,OMD,4958:down|hsa:6382,SDC1,6382:down|hsa:2817,GPC1,2817:up|hsa:10082,GPC6,10082:down	http://amigo.geneontology.org/cgi-bin/amigo/term_details?term=GO:0043202
cell division site part	Cellular Component	GO:0032155	7	48	1853	16940	0.00377766	0.00283353	0.268091	0.612669	6840|57026|23011|4735|7170|4620|3688	http://amigo.geneontology.org/cgi-bin/amigo/term_details?term=GO:0032155	hsa:6840,SVIL,6840:up|hsa:57026,PDXP,57026:up|hsa:23011,RAB21,23011:up|hsa:4735,SEPT2,4735:up|hsa:7170,TPM3,7170:up|hsa:4620,MYH2,4620:up|hsa:3688,ITGB1,3688:up	http://amigo.geneontology.org/cgi-bin/amigo/term_details?term=GO:0032155
cell division site	Cellular Component	GO:0032153	7	48	1853	16940	0.00377766	0.00283353	0.268091	0.612669	6840|57026|23011|4735|7170|4620|3688	http://amigo.geneontology.org/cgi-bin/amigo/term_details?term=GO:0032153	hsa:6840,SVIL,6840:up|hsa:57026,PDXP,57026:up|hsa:23011,RAB21,23011:up|hsa:4735,SEPT2,4735:up|hsa:7170,TPM3,7170:up|hsa:4620,MYH2,4620:up|hsa:3688,ITGB1,3688:up	http://amigo.geneontology.org/cgi-bin/amigo/term_details?term=GO:0032153
peroxisome	Cellular Component	GO:0005777	16	123	1853	16940	0.00863465	0.00726092	0.268578	0.612669	91452|2180|8528|83594|284273|252995|5264|1891|5191|84263|23417|5194|55711|10005|7498|57110	http://amigo.geneontology.org/cgi-bin/amigo/term_details?term=GO:0005777	hsa:91452,ACBD5,91452:up|hsa:2180,ACSL1,2180:up|hsa:8528,DDO,8528:up|hsa:83594,NUDT12,83594:up|hsa:284273,ZADH2,284273:up|hsa:252995,FNDC5,252995:up|hsa:5264,PHYH,5264:up|hsa:1891,ECH1,1891:up|hsa:5191,PEX7,5191:up|hsa:84263,HSDL2,84263:up|hsa:23417,MLYCD,23417:up|hsa:5194,PEX13,5194:up|hsa:55711,FAR2,55711:down|hsa:10005,ACOT8,10005:up|hsa:7498,XDH,7498:down|hsa:57110,HRASLS,57110:up	http://amigo.geneontology.org/cgi-bin/amigo/term_details?term=GO:0005777
microbody	Cellular Component	GO:0042579	16	123	1853	16940	0.00863465	0.00726092	0.268578	0.612669	91452|2180|8528|83594|284273|252995|5264|1891|5191|84263|23417|5194|55711|10005|7498|57110	http://amigo.geneontology.org/cgi-bin/amigo/term_details?term=GO:0042579	hsa:91452,ACBD5,91452:up|hsa:2180,ACSL1,2180:up|hsa:8528,DDO,8528:up|hsa:83594,NUDT12,83594:up|hsa:284273,ZADH2,284273:up|hsa:252995,FNDC5,252995:up|hsa:5264,PHYH,5264:up|hsa:1891,ECH1,1891:up|hsa:5191,PEX7,5191:up|hsa:84263,HSDL2,84263:up|hsa:23417,MLYCD,23417:up|hsa:5194,PEX13,5194:up|hsa:55711,FAR2,55711:down|hsa:10005,ACOT8,10005:up|hsa:7498,XDH,7498:down|hsa:57110,HRASLS,57110:up	http://amigo.geneontology.org/cgi-bin/amigo/term_details?term=GO:0042579
membrane-enclosed lumen	Cellular Component	GO:0031974	450	4013	1853	16940	0.242849	0.236895	0.270159	0.612669	11080|5744|64960|5565|5356|1950|1434|3396|8349|4863|53981|200539|23175|8365|4617|23604|805|114907|29089|4585|7004|8801|4618|10472|4705|1738|988|5160|8615|23409|54796|4909|3312|57674|2271|84545|55531|4774|135114|55578|65260|28973|10082|1303|7263|90523|57821|4969|226|211|23417|4654|28957|861|9282|138639|4624|23650|1737|10005|4208|7134|5479|2869|92949|4012|3276|54205|23327|6649|3223|1281|80314|3725|…	http://amigo.geneontology.org/cgi-bin/amigo/term_details?term=GO:0031974	hsa:11080,DNAJB4,11080:up|hsa:5744,PTHLH,5744:down|hsa:64960,MRPS15,64960:up|hsa:5565,PRKAB2,5565:up|hsa:5356,PLRG1,5356:up|hsa:1950,EGF,1950:up|hsa:1434,CSE1L,1434:up|hsa:3396,ICT1,3396:up|hsa:8349,HIST2H2BE,8349:up|hsa:4863,NPAT,4863:down|hsa:53981,CPSF2,53981:up|hsa:200539,ANKRD23,200539:up|hsa:23175,LPIN1,23175:up|hsa:8365,HIST1H4H,8365:up|hsa:4617,MYF5,4617:up|hsa:23604,DAPK2,23604:up|hsa:80…	http://amigo.geneontology.org/cgi-bin/amigo/term_details?term=GO:0031974
lysosomal membrane	Cellular Component	GO:0005765	30	244	1853	16940	0.01619	0.0144038	0.275007	0.612669	3920|3118|201475|6272|54468|3117|4012|1950|5862|100509457|7107|112770|290|3123|950|3126|1601|51382|29895|55717|3119|4905|114990|1291|1803|3125|949|5337|4646|3127	http://amigo.geneontology.org/cgi-bin/amigo/term_details?term=GO:0005765	hsa:3920,LAMP2,3920:up|hsa:3118,HLA-DQA2,3118:up|hsa:201475,RAB12,201475:up|hsa:6272,SORT1,6272:up|hsa:54468,MIOS,54468:up|hsa:3117,HLA-DQA1,3117:down|hsa:4012,LNPEP,4012:up|hsa:1950,EGF,1950:up|hsa:5862,RAB2A,5862:up|hsa:100509457,-,100509457:up|hsa:7107,GPR137B,7107:down|hsa:112770,C1orf85,112770:down|hsa:290,ANPEP,290:down|hsa:3123,HLA-DRB1,3123:down|hsa:950,SCARB2,950:up|hsa:3126,HLA-DRB4,312…	http://amigo.geneontology.org/cgi-bin/amigo/term_details?term=GO:0005765
filopodium membrane	Cellular Component	GO:0031527	3	17	1853	16940	0.001619	0.00100354	0.282759	0.612669	1756|4651|2596	http://amigo.geneontology.org/cgi-bin/amigo/term_details?term=GO:0031527	hsa:1756,DMD,1756:up|hsa:4651,MYO10,4651:up|hsa:2596,GAP43,2596:down	http://amigo.geneontology.org/cgi-bin/amigo/term_details?term=GO:0031527
anchored component of external side of plasma membrane	Cellular Component	GO:0031362	3	17	1853	16940	0.001619	0.00100354	0.282759	0.612669	966|7070|100133941	http://amigo.geneontology.org/cgi-bin/amigo/term_details?term=GO:0031362	hsa:966,CD59,966:up|hsa:7070,THY1,7070:down|hsa:100133941,CD24,100133941:down	http://amigo.geneontology.org/cgi-bin/amigo/term_details?term=GO:0031362
microtubule	Cellular Component	GO:0005874	44	368	1853	16940	0.0237453	0.0217237	0.286813	0.612669	79827|1540|26052|5116|9903|808|3831|324|1780|667|805|151393|51115|57606|10253|7277|440738|1759|6547|10801|57326|51143|27067|801|157922|8452|10749|26095|9638|55700|84676|23499|6249|57159|6950|84675|547|51181|908|6840|347733|51361|23095|4137	http://amigo.geneontology.org/cgi-bin/amigo/term_details?term=GO:0005874	hsa:79827,CLMP,79827:down|hsa:1540,CYLD,1540:up|hsa:26052,DNM3,26052:down|hsa:5116,PCNT,5116:up|hsa:9903,KLHL21,9903:up|hsa:808,CALM3,808:up|hsa:3831,KLC1,3831:up|hsa:324,APC,324:up|hsa:1780,DYNC1I1,1780:up|hsa:667,DST,667:up|hsa:805,CALM2,805:up|hsa:151393,RMDN2,151393:up|hsa:51115,RMDN1,51115:up|hsa:57606,SLAIN2,57606:up|hsa:10253,SPRY2,10253:up|hsa:7277,TUBA4A,7277:up|hsa:440738,MAP1LC3C,44073…	http://amigo.geneontology.org/cgi-bin/amigo/term_details?term=GO:0005874
intracellular membrane-bounded organelle	Cellular Component	GO:0043231	1111	10050	1853	16940	0.599568	0.59327	0.288116	0.612669	7803|10456|6261|154791|80155|8349|51110|4863|29089|4585|517|8379|7004|23409|389136|54796|4909|4774|11015|9638|65260|7263|90523|399687|9144|211|153|9377|54940|56849|861|9282|3315|23788|825|4012|4501|4671|6649|282996|8048|7337|57606|84814|10975|150094|9556|2328|51631|7923|83876|285343|3421|84305|2274|23560|55859|387914|10181|8344|3836|6936|27347|98|1278|43|1760|729533|493829|5188|57452|23048|79135|…	http://amigo.geneontology.org/cgi-bin/amigo/term_details?term=GO:0043231	hsa:7803,PTP4A1,7803:up|hsa:10456,HAX1,10456:up|hsa:6261,RYR1,6261:up|hsa:154791,C7orf55,154791:up|hsa:80155,NAA15,80155:up|hsa:8349,HIST2H2BE,8349:up|hsa:51110,LACTB2,51110:up|hsa:4863,NPAT,4863:down|hsa:29089,UBE2T,29089:up|hsa:4585,MUC4,4585:down|hsa:517,ATP5G2,517:up|hsa:8379,MAD1L1,8379:up|hsa:7004,TEAD4,7004:up|hsa:23409,SIRT4,23409:up|hsa:389136,VGLL3,389136:up|hsa:54796,BNC2,54796:down|hs…	http://amigo.geneontology.org/cgi-bin/amigo/term_details?term=GO:0043231
apical plasma membrane	Cellular Component	GO:0016324	31	255	1853	16940	0.0167296	0.0150531	0.292788	0.612669	10456|5800|23043|1604|2335|3326|22941|3778|4921|115019|481|10149|5213|10207|7348|53905|7070|4582|1601|3775|6518|1803|9497|27347|4118|5337|5144|114569|2065|150696|6584	http://amigo.geneontology.org/cgi-bin/amigo/term_details?term=GO:0016324	hsa:10456,HAX1,10456:up|hsa:5800,PTPRO,5800:up|hsa:23043,TNIK,23043:up|hsa:1604,CD55,1604:down|hsa:2335,FN1,2335:down|hsa:3326,HSP90AB1,3326:up|hsa:22941,SHANK2,22941:down|hsa:3778,KCNMA1,3778:up|hsa:4921,DDR2,4921:down|hsa:115019,SLC26A9,115019:up|hsa:481,ATP1B1,481:up|hsa:10149,GPR64,10149:down|hsa:5213,PFKM,5213:up|hsa:10207,INADL,10207:up|hsa:7348,UPK1B,7348:down|hsa:53905,DUOX1,53905:down|hs…	http://amigo.geneontology.org/cgi-bin/amigo/term_details?term=GO:0016324
insulin receptor complex	Cellular Component	GO:0005899	1	3	1853	16940	0.000539665	0.000177096	0.293586	0.612669	10580	http://amigo.geneontology.org/cgi-bin/amigo/term_details?term=GO:0005899	hsa:10580,SORBS1,10580:up	http://amigo.geneontology.org/cgi-bin/amigo/term_details?term=GO:0005899
proteasome activator complex	Cellular Component	GO:0008537	1	3	1853	16940	0.000539665	0.000177096	0.293586	0.612669	10197	http://amigo.geneontology.org/cgi-bin/amigo/term_details?term=GO:0008537	hsa:10197,PSME3,10197:up	http://amigo.geneontology.org/cgi-bin/amigo/term_details?term=GO:0008537
integrin alpha2-beta1 complex	Cellular Component	GO:0034666	1	3	1853	16940	0.000539665	0.000177096	0.293586	0.612669	3688	http://amigo.geneontology.org/cgi-bin/amigo/term_details?term=GO:0034666	hsa:3688,ITGB1,3688:up	http://amigo.geneontology.org/cgi-bin/amigo/term_details?term=GO:0034666
ATP-sensitive potassium channel complex	Cellular Component	GO:0008282	1	3	1853	16940	0.000539665	0.000177096	0.293586	0.612669	10060	http://amigo.geneontology.org/cgi-bin/amigo/term_details?term=GO:0008282	hsa:10060,ABCC9,10060:up	http://amigo.geneontology.org/cgi-bin/amigo/term_details?term=GO:0008282
neuronal ribonucleoprotein granule	Cellular Component	GO:0071598	1	3	1853	16940	0.000539665	0.000177096	0.293586	0.612669	127933	http://amigo.geneontology.org/cgi-bin/amigo/term_details?term=GO:0071598	hsa:127933,UHMK1,127933:up	http://amigo.geneontology.org/cgi-bin/amigo/term_details?term=GO:0071598
microtubule minus-end	Cellular Component	GO:0036449	1	3	1853	16940	0.000539665	0.000177096	0.293586	0.612669	6840	http://amigo.geneontology.org/cgi-bin/amigo/term_details?term=GO:0036449	hsa:6840,SVIL,6840:up	http://amigo.geneontology.org/cgi-bin/amigo/term_details?term=GO:0036449
mitochondrial pyruvate dehydrogenase complex	Cellular Component	GO:0005967	1	3	1853	16940	0.000539665	0.000177096	0.293586	0.612669	1737	http://amigo.geneontology.org/cgi-bin/amigo/term_details?term=GO:0005967	hsa:1737,DLAT,1737:up	http://amigo.geneontology.org/cgi-bin/amigo/term_details?term=GO:0005967
cyclin-dependent protein kinase 5 holoenzyme complex	Cellular Component	GO:0016533	1	3	1853	16940	0.000539665	0.000177096	0.293586	0.612669	8851	http://amigo.geneontology.org/cgi-bin/amigo/term_details?term=GO:0016533	hsa:8851,CDK5R1,8851:up	http://amigo.geneontology.org/cgi-bin/amigo/term_details?term=GO:0016533
cytoplasmic side of endosome membrane	Cellular Component	GO:0010009	1	3	1853	16940	0.000539665	0.000177096	0.293586	0.612669	23011	http://amigo.geneontology.org/cgi-bin/amigo/term_details?term=GO:0010009	hsa:23011,RAB21,23011:up	http://amigo.geneontology.org/cgi-bin/amigo/term_details?term=GO:0010009
Barr body	Cellular Component	GO:0001740	1	3	1853	16940	0.000539665	0.000177096	0.293586	0.612669	9555	http://amigo.geneontology.org/cgi-bin/amigo/term_details?term=GO:0001740	hsa:9555,H2AFY,9555:up	http://amigo.geneontology.org/cgi-bin/amigo/term_details?term=GO:0001740
Stn1-Ten1 complex	Cellular Component	GO:0070188	1	3	1853	16940	0.000539665	0.000177096	0.293586	0.612669	79991	http://amigo.geneontology.org/cgi-bin/amigo/term_details?term=GO:0070188	hsa:79991,OBFC1,79991:up	http://amigo.geneontology.org/cgi-bin/amigo/term_details?term=GO:0070188
TSC1-TSC2 complex	Cellular Component	GO:0033596	1	3	1853	16940	0.000539665	0.000177096	0.293586	0.612669	4747	http://amigo.geneontology.org/cgi-bin/amigo/term_details?term=GO:0033596	hsa:4747,NEFL,4747:up	http://amigo.geneontology.org/cgi-bin/amigo/term_details?term=GO:0033596
U6 snRNP	Cellular Component	GO:0005688	1	3	1853	16940	0.000539665	0.000177096	0.293586	0.612669	25804	http://amigo.geneontology.org/cgi-bin/amigo/term_details?term=GO:0005688	hsa:25804,LSM4,25804:up	http://amigo.geneontology.org/cgi-bin/amigo/term_details?term=GO:0005688
glutamyl-tRNA(Gln) amidotransferase complex	Cellular Component	GO:0030956	1	3	1853	16940	0.000539665	0.000177096	0.293586	0.612669	5188	http://amigo.geneontology.org/cgi-bin/amigo/term_details?term=GO:0030956	hsa:5188,GATB,5188:up	http://amigo.geneontology.org/cgi-bin/amigo/term_details?term=GO:0030956
tubulin complex	Cellular Component	GO:0045298	1	3	1853	16940	0.000539665	0.000177096	0.293586	0.612669	4137	http://amigo.geneontology.org/cgi-bin/amigo/term_details?term=GO:0045298	hsa:4137,MAPT,4137:up	http://amigo.geneontology.org/cgi-bin/amigo/term_details?term=GO:0045298
NatC complex	Cellular Component	GO:0031417	1	3	1853	16940	0.000539665	0.000177096	0.293586	0.612669	122830	http://amigo.geneontology.org/cgi-bin/amigo/term_details?term=GO:0031417	hsa:122830,NAA30,122830:up	http://amigo.geneontology.org/cgi-bin/amigo/term_details?term=GO:0031417
collagen type V trimer	Cellular Component	GO:0005588	1	3	1853	16940	0.000539665	0.000177096	0.293586	0.612669	1289	http://amigo.geneontology.org/cgi-bin/amigo/term_details?term=GO:0005588	hsa:1289,COL5A1,1289:down	http://amigo.geneontology.org/cgi-bin/amigo/term_details?term=GO:0005588
post-mRNA release spliceosomal complex	Cellular Component	GO:0071014	1	3	1853	16940	0.000539665	0.000177096	0.293586	0.612669	6936	http://amigo.geneontology.org/cgi-bin/amigo/term_details?term=GO:0071014	hsa:6936,GCFC2,6936:up	http://amigo.geneontology.org/cgi-bin/amigo/term_details?term=GO:0071014
collagen beaded filament	Cellular Component	GO:0098647	1	3	1853	16940	0.000539665	0.000177096	0.293586	0.612669	1291	http://amigo.geneontology.org/cgi-bin/amigo/term_details?term=GO:0098647	hsa:1291,COL6A1,1291:down	http://amigo.geneontology.org/cgi-bin/amigo/term_details?term=GO:0098647
growth factor complex	Cellular Component	GO:0036454	1	3	1853	16940	0.000539665	0.000177096	0.293586	0.612669	3488	http://amigo.geneontology.org/cgi-bin/amigo/term_details?term=GO:0036454	hsa:3488,IGFBP5,3488:down	http://amigo.geneontology.org/cgi-bin/amigo/term_details?term=GO:0036454
synaptobrevin 2-SNAP-25-syntaxin-1a complex	Cellular Component	GO:0070044	1	3	1853	16940	0.000539665	0.000177096	0.293586	0.612669	8775	http://amigo.geneontology.org/cgi-bin/amigo/term_details?term=GO:0070044	hsa:8775,NAPA,8775:up	http://amigo.geneontology.org/cgi-bin/amigo/term_details?term=GO:0070044
dendritic spine head	Cellular Component	GO:0044327	1	3	1853	16940	0.000539665	0.000177096	0.293586	0.612669	23380	http://amigo.geneontology.org/cgi-bin/amigo/term_details?term=GO:0044327	hsa:23380,SRGAP2,23380:down	http://amigo.geneontology.org/cgi-bin/amigo/term_details?term=GO:0044327
phosphopyruvate hydratase complex	Cellular Component	GO:0000015	1	3	1853	16940	0.000539665	0.000177096	0.293586	0.612669	2027	http://amigo.geneontology.org/cgi-bin/amigo/term_details?term=GO:0000015	hsa:2027,ENO3,2027:up	http://amigo.geneontology.org/cgi-bin/amigo/term_details?term=GO:0000015
acrosomal matrix	Cellular Component	GO:0043159	1	3	1853	16940	0.000539665	0.000177096	0.293586	0.612669	1738	http://amigo.geneontology.org/cgi-bin/amigo/term_details?term=GO:0043159	hsa:1738,DLD,1738:up	http://amigo.geneontology.org/cgi-bin/amigo/term_details?term=GO:0043159
insulin-like growth factor binding protein complex	Cellular Component	GO:0016942	1	3	1853	16940	0.000539665	0.000177096	0.293586	0.612669	3488	http://amigo.geneontology.org/cgi-bin/amigo/term_details?term=GO:0016942	hsa:3488,IGFBP5,3488:down	http://amigo.geneontology.org/cgi-bin/amigo/term_details?term=GO:0016942
Parkin-FBXW7-Cul1 ubiquitin ligase complex	Cellular Component	GO:1990452	1	3	1853	16940	0.000539665	0.000177096	0.293586	0.612669	55294	http://amigo.geneontology.org/cgi-bin/amigo/term_details?term=GO:1990452	hsa:55294,FBXW7,55294:up	http://amigo.geneontology.org/cgi-bin/amigo/term_details?term=GO:1990452
synaptic cleft	Cellular Component	GO:0043083	1	3	1853	16940	0.000539665	0.000177096	0.293586	0.612669	8492	http://amigo.geneontology.org/cgi-bin/amigo/term_details?term=GO:0043083	hsa:8492,PRSS12,8492:down	http://amigo.geneontology.org/cgi-bin/amigo/term_details?term=GO:0043083
pinosome	Cellular Component	GO:0044352	1	3	1853	16940	0.000539665	0.000177096	0.293586	0.612669	6249	http://amigo.geneontology.org/cgi-bin/amigo/term_details?term=GO:0044352	hsa:6249,CLIP1,6249:up	http://amigo.geneontology.org/cgi-bin/amigo/term_details?term=GO:0044352
U2-type post-mRNA release spliceosomal complex	Cellular Component	GO:0071008	1	3	1853	16940	0.000539665	0.000177096	0.293586	0.612669	6936	http://amigo.geneontology.org/cgi-bin/amigo/term_details?term=GO:0071008	hsa:6936,GCFC2,6936:up	http://amigo.geneontology.org/cgi-bin/amigo/term_details?term=GO:0071008
striated muscle myosin thick filament	Cellular Component	GO:0005863	1	3	1853	16940	0.000539665	0.000177096	0.293586	0.612669	8736	http://amigo.geneontology.org/cgi-bin/amigo/term_details?term=GO:0005863	hsa:8736,MYOM1,8736:up	http://amigo.geneontology.org/cgi-bin/amigo/term_details?term=GO:0005863
CAF-1 complex	Cellular Component	GO:0033186	1	3	1853	16940	0.000539665	0.000177096	0.293586	0.612669	5928	http://amigo.geneontology.org/cgi-bin/amigo/term_details?term=GO:0033186	hsa:5928,RBBP4,5928:up	http://amigo.geneontology.org/cgi-bin/amigo/term_details?term=GO:0033186
extrinsic component of endoplasmic reticulum membrane	Cellular Component	GO:0042406	1	3	1853	16940	0.000539665	0.000177096	0.293586	0.612669	64066	http://amigo.geneontology.org/cgi-bin/amigo/term_details?term=GO:0042406	hsa:64066,MMP27,64066:down	http://amigo.geneontology.org/cgi-bin/amigo/term_details?term=GO:0042406
collagen type VI trimer	Cellular Component	GO:0005589	1	3	1853	16940	0.000539665	0.000177096	0.293586	0.612669	1291	http://amigo.geneontology.org/cgi-bin/amigo/term_details?term=GO:0005589	hsa:1291,COL6A1,1291:down	http://amigo.geneontology.org/cgi-bin/amigo/term_details?term=GO:0005589
macropinosome	Cellular Component	GO:0044354	1	3	1853	16940	0.000539665	0.000177096	0.293586	0.612669	6249	http://amigo.geneontology.org/cgi-bin/amigo/term_details?term=GO:0044354	hsa:6249,CLIP1,6249:up	http://amigo.geneontology.org/cgi-bin/amigo/term_details?term=GO:0044354
cytoplasmic ubiquitin ligase complex	Cellular Component	GO:0000153	2	10	1853	16940	0.00107933	0.000590319	0.300396	0.616859	267|140825	http://amigo.geneontology.org/cgi-bin/amigo/term_details?term=GO:0000153	hsa:267,AMFR,267:up|hsa:140825,NEURL2,140825:up	http://amigo.geneontology.org/cgi-bin/amigo/term_details?term=GO:0000153
ISWI-type complex	Cellular Component	GO:0031010	2	10	1853	16940	0.00107933	0.000590319	0.300396	0.616859	5928|27443	http://amigo.geneontology.org/cgi-bin/amigo/term_details?term=GO:0031010	hsa:5928,RBBP4,5928:up|hsa:27443,CECR2,27443:up	http://amigo.geneontology.org/cgi-bin/amigo/term_details?term=GO:0031010
nuclear inclusion body	Cellular Component	GO:0042405	2	10	1853	16940	0.00107933	0.000590319	0.300396	0.616859	6310|4928	http://amigo.geneontology.org/cgi-bin/amigo/term_details?term=GO:0042405	hsa:6310,ATXN1,6310:down|hsa:4928,NUP98,4928:up	http://amigo.geneontology.org/cgi-bin/amigo/term_details?term=GO:0042405
axon initial segment	Cellular Component	GO:0043194	2	10	1853	16940	0.00107933	0.000590319	0.300396	0.616859	274|288	http://amigo.geneontology.org/cgi-bin/amigo/term_details?term=GO:0043194	hsa:274,BIN1,274:up|hsa:288,ANK3,288:up	http://amigo.geneontology.org/cgi-bin/amigo/term_details?term=GO:0043194
cortical cytoskeleton	Cellular Component	GO:0030863	10	75	1853	16940	0.00539665	0.00442739	0.302542	0.620775	7111|130271|286|91663|7170|6711|88|6710|27445|4620	http://amigo.geneontology.org/cgi-bin/amigo/term_details?term=GO:0030863	hsa:7111,TMOD1,7111:up|hsa:130271,PLEKHH2,130271:down|hsa:286,ANK1,286:up|hsa:91663,MYADM,91663:down|hsa:7170,TPM3,7170:up|hsa:6711,SPTBN1,6711:up|hsa:88,ACTN2,88:up|hsa:6710,SPTB,6710:up|hsa:27445,PCLO,27445:up|hsa:4620,MYH2,4620:up	http://amigo.geneontology.org/cgi-bin/amigo/term_details?term=GO:0030863
lysosome	Cellular Component	GO:0005764	55	468	1853	16940	0.0296816	0.0276269	0.304836	0.624127	6272|23048|288|4012|1950|6383|5862|6382|112770|54749|3123|2331|2261|1601|29895|3119|1075|114990|79443|1291|115123|3125|2805|4646|2262|2817|1512|3920|3118|201475|412|54468|10404|3117|2239|57016|100509457|4958|7107|10082|290|9098|950|7852|3126|51382|55717|4905|4969|1803|949|5337|3127|58528|8975	http://amigo.geneontology.org/cgi-bin/amigo/term_details?term=GO:0005764	hsa:6272,SORT1,6272:up|hsa:23048,FNBP1,23048:down|hsa:288,ANK3,288:up|hsa:4012,LNPEP,4012:up|hsa:1950,EGF,1950:up|hsa:6383,SDC2,6383:down|hsa:5862,RAB2A,5862:up|hsa:6382,SDC1,6382:down|hsa:112770,C1orf85,112770:down|hsa:54749,EPDR1,54749:up|hsa:3123,HLA-DRB1,3123:down|hsa:2331,FMOD,2331:down|hsa:2261,FGFR3,2261:down|hsa:1601,DAB2,1601:down|hsa:29895,MYLPF,29895:up|hsa:3119,HLA-DQB1,3119:down|hsa:…	http://amigo.geneontology.org/cgi-bin/amigo/term_details?term=GO:0005764
lytic vacuole	Cellular Component	GO:0000323	55	468	1853	16940	0.0296816	0.0276269	0.304836	0.624127	6272|23048|288|4012|1950|6383|5862|6382|112770|54749|3123|2331|2261|1601|29895|3119|1075|114990|79443|1291|115123|3125|2805|4646|2262|2817|1512|3920|3118|201475|412|54468|10404|3117|2239|57016|100509457|4958|7107|10082|290|9098|950|7852|3126|51382|55717|4905|4969|1803|949|5337|3127|58528|8975	http://amigo.geneontology.org/cgi-bin/amigo/term_details?term=GO:0000323	hsa:6272,SORT1,6272:up|hsa:23048,FNBP1,23048:down|hsa:288,ANK3,288:up|hsa:4012,LNPEP,4012:up|hsa:1950,EGF,1950:up|hsa:6383,SDC2,6383:down|hsa:5862,RAB2A,5862:up|hsa:6382,SDC1,6382:down|hsa:112770,C1orf85,112770:down|hsa:54749,EPDR1,54749:up|hsa:3123,HLA-DRB1,3123:down|hsa:2331,FMOD,2331:down|hsa:2261,FGFR3,2261:down|hsa:1601,DAB2,1601:down|hsa:29895,MYLPF,29895:up|hsa:3119,HLA-DQB1,3119:down|hsa:…	http://amigo.geneontology.org/cgi-bin/amigo/term_details?term=GO:0000323
basal part of cell	Cellular Component	GO:0045178	6	42	1853	16940	0.00323799	0.00247934	0.308744	0.631136	667|9132|4070|288|1906|5010	http://amigo.geneontology.org/cgi-bin/amigo/term_details?term=GO:0045178	hsa:667,DST,667:up|hsa:9132,KCNQ4,9132:up|hsa:4070,TACSTD2,4070:down|hsa:288,ANK3,288:up|hsa:1906,EDN1,1906:up|hsa:5010,CLDN11,5010:down	http://amigo.geneontology.org/cgi-bin/amigo/term_details?term=GO:0045178
intercellular bridge	Cellular Component	GO:0045171	6	42	1853	16940	0.00323799	0.00247934	0.308744	0.631136	79622|63935|22994|10472|5116|80263	http://amigo.geneontology.org/cgi-bin/amigo/term_details?term=GO:0045171	hsa:79622,SNRNP25,79622:up|hsa:63935,PCIF1,63935:up|hsa:22994,CEP131,22994:down|hsa:10472,ZBTB18,10472:up|hsa:5116,PCNT,5116:up|hsa:80263,TRIM45,80263:up	http://amigo.geneontology.org/cgi-bin/amigo/term_details?term=GO:0045171
nuclear pore	Cellular Component	GO:0005643	9	67	1853	16940	0.00485699	0.00395514	0.308878	0.631162	1984|10527|3836|3839|4085|3843|8379|5901|4928	http://amigo.geneontology.org/cgi-bin/amigo/term_details?term=GO:0005643	hsa:1984,EIF5A,1984:up|hsa:10527,IPO7,10527:up|hsa:3836,KPNA1,3836:up|hsa:3839,KPNA3,3839:up|hsa:4085,MAD2L1,4085:up|hsa:3843,IPO5,3843:up|hsa:8379,MAD1L1,8379:up|hsa:5901,RAN,5901:up|hsa:4928,NUP98,4928:up	http://amigo.geneontology.org/cgi-bin/amigo/term_details?term=GO:0005643
lamellipodium membrane	Cellular Component	GO:0031258	3	18	1853	16940	0.001619	0.00106257	0.31409	0.638301	3737|1803|57026	http://amigo.geneontology.org/cgi-bin/amigo/term_details?term=GO:0031258	hsa:3737,KCNA2,3737:up|hsa:1803,DPP4,1803:down|hsa:57026,PDXP,57026:up	http://amigo.geneontology.org/cgi-bin/amigo/term_details?term=GO:0031258
centriolar satellite	Cellular Component	GO:0034451	3	18	1853	16940	0.001619	0.00106257	0.31409	0.638301	22994|5116|117178	http://amigo.geneontology.org/cgi-bin/amigo/term_details?term=GO:0034451	hsa:22994,CEP131,22994:down|hsa:5116,PCNT,5116:up|hsa:117178,SSX2IP,117178:up	http://amigo.geneontology.org/cgi-bin/amigo/term_details?term=GO:0034451
rough endoplasmic reticulum	Cellular Component	GO:0005791	8	59	1853	16940	0.00431732	0.00348288	0.3154	0.639642	4043|23657|3759|5730|8626|4653|1906|4915	http://amigo.geneontology.org/cgi-bin/amigo/term_details?term=GO:0005791	hsa:4043,LRPAP1,4043:down|hsa:23657,SLC7A11,23657:down|hsa:3759,KCNJ2,3759:up|hsa:5730,PTGDS,5730:up|hsa:8626,TP63,8626:up|hsa:4653,MYOC,4653:up|hsa:1906,EDN1,1906:up|hsa:4915,NTRK2,4915:down	http://amigo.geneontology.org/cgi-bin/amigo/term_details?term=GO:0005791
ruffle membrane	Cellular Component	GO:0032587	10	76	1853	16940	0.00539665	0.00448642	0.317295	0.642806	23586|57026|7094|3688|324|4646|7168|23499|10253|10235	http://amigo.geneontology.org/cgi-bin/amigo/term_details?term=GO:0032587	hsa:23586,DDX58,23586:down|hsa:57026,PDXP,57026:up|hsa:7094,TLN1,7094:up|hsa:3688,ITGB1,3688:up|hsa:324,APC,324:up|hsa:4646,MYO6,4646:down|hsa:7168,TPM1,7168:up|hsa:23499,MACF1,23499:down|hsa:10253,SPRY2,10253:up|hsa:10235,RASGRP2,10235:up	http://amigo.geneontology.org/cgi-bin/amigo/term_details?term=GO:0032587
blood microparticle	Cellular Component	GO:0072562	14	111	1853	16940	0.00755532	0.00655254	0.327583	0.661075	721|2335|70|183|720|714|3312|58|2162|100293534|629|1191|72|3306	http://amigo.geneontology.org/cgi-bin/amigo/term_details?term=GO:0072562	hsa:721,C4B,721:up|hsa:2335,FN1,2335:down|hsa:70,ACTC1,70:up|hsa:183,AGT,183:up|hsa:720,C4A,720:up|hsa:714,C1QC,714:down|hsa:3312,HSPA8,3312:up|hsa:58,ACTA1,58:up|hsa:2162,F13A1,2162:down|hsa:100293534,C4B_2,100293534:up|hsa:629,CFB,629:down|hsa:1191,CLU,1191:down|hsa:72,ACTG2,72:up|hsa:3306,HSPA2,3306:up	http://amigo.geneontology.org/cgi-bin/amigo/term_details?term=GO:0072562
microbody lumen	Cellular Component	GO:0031907	5	35	1853	16940	0.00269833	0.00206612	0.335423	0.674021	23417|5191|55711|5264|10005	http://amigo.geneontology.org/cgi-bin/amigo/term_details?term=GO:0031907	hsa:23417,MLYCD,23417:up|hsa:5191,PEX7,5191:up|hsa:55711,FAR2,55711:down|hsa:5264,PHYH,5264:up|hsa:10005,ACOT8,10005:up	http://amigo.geneontology.org/cgi-bin/amigo/term_details?term=GO:0031907
peroxisomal matrix	Cellular Component	GO:0005782	5	35	1853	16940	0.00269833	0.00206612	0.335423	0.674021	23417|5191|55711|5264|10005	http://amigo.geneontology.org/cgi-bin/amigo/term_details?term=GO:0005782	hsa:23417,MLYCD,23417:up|hsa:5191,PEX7,5191:up|hsa:55711,FAR2,55711:down|hsa:5264,PHYH,5264:up|hsa:10005,ACOT8,10005:up	http://amigo.geneontology.org/cgi-bin/amigo/term_details?term=GO:0005782
intrinsic component of membrane	Cellular Component	GO:0031224	541	4873	1853	16940	0.291959	0.287662	0.341542	0.67821	7871|6261|2898|79937|8516|8434|253559|144453|5284|6535|55744|3037|805|4585|517|57863|9934|8379|57467|100652748|728577|7100|4717|9200|11015|6445|948|7107|23302|55717|9144|153|6529|23671|79057|23788|79368|3684|4012|80031|966|1816|84814|2587|5067|10975|4684|9556|1131|2328|3992|4514|6262|387914|4232|7504|5792|253017|950|3836|53353|5350|2677|10507|10990|8291|3782|388336|1048|114569|43|1760|80343|685|5…	http://amigo.geneontology.org/cgi-bin/amigo/term_details?term=GO:0031224	hsa:7871,SLMAP,7871:up|hsa:6261,RYR1,6261:up|hsa:2898,GRIK2,2898:down|hsa:79937,CNTNAP3,79937:down|hsa:8516,ITGA8,8516:up|hsa:8434,RECK,8434:down|hsa:253559,CADM2,253559:up|hsa:144453,BEST3,144453:up|hsa:5284,PIGR,5284:down|hsa:6535,SLC6A8,6535:up|hsa:55744,COA1,55744:up|hsa:3037,HAS2,3037:down|hsa:805,CALM2,805:up|hsa:4585,MUC4,4585:down|hsa:517,ATP5G2,517:up|hsa:57863,CADM3,57863:down|hsa:9934,…	http://amigo.geneontology.org/cgi-bin/amigo/term_details?term=GO:0031224
platelet dense tubular network	Cellular Component	GO:0031094	2	11	1853	16940	0.00107933	0.000649351	0.342592	0.67821	488|487	http://amigo.geneontology.org/cgi-bin/amigo/term_details?term=GO:0031094	hsa:488,ATP2A2,488:up|hsa:487,ATP2A1,487:up	http://amigo.geneontology.org/cgi-bin/amigo/term_details?term=GO:0031094
paranode region of axon	Cellular Component	GO:0033270	2	11	1853	16940	0.00107933	0.000649351	0.342592	0.67821	6326|288	http://amigo.geneontology.org/cgi-bin/amigo/term_details?term=GO:0033270	hsa:6326,SCN2A,6326:down|hsa:288,ANK3,288:up	http://amigo.geneontology.org/cgi-bin/amigo/term_details?term=GO:0033270
perinuclear endoplasmic reticulum	Cellular Component	GO:0097038	2	11	1853	16940	0.00107933	0.000649351	0.342592	0.67821	26031|114880	http://amigo.geneontology.org/cgi-bin/amigo/term_details?term=GO:0097038	hsa:26031,OSBPL3,26031:up|hsa:114880,OSBPL6,114880:up	http://amigo.geneontology.org/cgi-bin/amigo/term_details?term=GO:0097038
zona pellucida receptor complex	Cellular Component	GO:0002199	2	11	1853	16940	0.00107933	0.000649351	0.342592	0.67821	908|6950	http://amigo.geneontology.org/cgi-bin/amigo/term_details?term=GO:0002199	hsa:908,CCT6A,908:up|hsa:6950,TCP1,6950:up	http://amigo.geneontology.org/cgi-bin/amigo/term_details?term=GO:0002199
protein-DNA complex	Cellular Component	GO:0032993	18	148	1853	16940	0.00971398	0.00873672	0.353342	0.683116	4656|723790|5356|8349|94239|8347|8365|8344|8330|8334|8339|9555|8337|8346|8343|79991|3006|988	http://amigo.geneontology.org/cgi-bin/amigo/term_details?term=GO:0032993	hsa:4656,MYOG,4656:up|hsa:723790,HIST2H2AA4,723790:up|hsa:5356,PLRG1,5356:up|hsa:8349,HIST2H2BE,8349:up|hsa:94239,H2AFV,94239:up|hsa:8347,HIST1H2BC,8347:up|hsa:8365,HIST1H4H,8365:up|hsa:8344,HIST1H2BE,8344:up|hsa:8330,HIST1H2AK,8330:up|hsa:8334,HIST1H2AC,8334:up|hsa:8339,HIST1H2BG,8339:up|hsa:9555,H2AFY,9555:up|hsa:8337,HIST2H2AA3,8337:up|hsa:8346,HIST1H2BI,8346:up|hsa:8343,HIST1H2BF,8343:up|hsa:…	http://amigo.geneontology.org/cgi-bin/amigo/term_details?term=GO:0032993
integral component of plasma membrane	Cellular Component	GO:0005887	148	1312	1853	16940	0.0798705	0.0774498	0.353552	0.683116	8549|7871|80059|6261|2898|8516|8987|5250|23166|5284|6535|6382|3037|4585|9934|9132|4070|4680|9052|1604|81539|6563|3177|1140|948|7107|10082|4582|291|3775|9201|153|3688|6529|624|8650|55890|3684|56172|4012|3777|10060|1816|1601|9120|361|51201|2262|6332|147495|1131|5029|10149|5792|6533|10507|1305|3679|1378|961|23439|388336|3760|1048|6329|286133|4915|2631|150696|2042|5800|10580|4360|11211|5362|4921|1032…	http://amigo.geneontology.org/cgi-bin/amigo/term_details?term=GO:0005887	hsa:8549,LGR5,8549:down|hsa:7871,SLMAP,7871:up|hsa:80059,LRRTM4,80059:up|hsa:6261,RYR1,6261:up|hsa:2898,GRIK2,2898:down|hsa:8516,ITGA8,8516:up|hsa:8987,STBD1,8987:up|hsa:5250,SLC25A3,5250:up|hsa:23166,STAB1,23166:down|hsa:5284,PIGR,5284:down|hsa:6535,SLC6A8,6535:up|hsa:6382,SDC1,6382:down|hsa:3037,HAS2,3037:down|hsa:4585,MUC4,4585:down|hsa:9934,P2RY14,9934:down|hsa:9132,KCNQ4,9132:up|hsa:4070,TAC…	http://amigo.geneontology.org/cgi-bin/amigo/term_details?term=GO:0005887
vacuolar membrane	Cellular Component	GO:0005774	33	282	1853	16940	0.017809	0.016647	0.367044	0.683116	6272|4012|1950|5862|112770|3123|1601|29895|3119|114990|1291|3125|4646|3920|440738|3118|201475|54468|3117|100509457|7107|290|950|51382|3126|55717|4905|1803|5337|949|8775|3127|58528	http://amigo.geneontology.org/cgi-bin/amigo/term_details?term=GO:0005774	hsa:6272,SORT1,6272:up|hsa:4012,LNPEP,4012:up|hsa:1950,EGF,1950:up|hsa:5862,RAB2A,5862:up|hsa:112770,C1orf85,112770:down|hsa:3123,HLA-DRB1,3123:down|hsa:1601,DAB2,1601:down|hsa:29895,MYLPF,29895:up|hsa:3119,HLA-DQB1,3119:down|hsa:114990,VASN,114990:down|hsa:1291,COL6A1,1291:down|hsa:3125,HLA-DRB3,3125:down|hsa:4646,MYO6,4646:down|hsa:3920,LAMP2,3920:up|hsa:440738,MAP1LC3C,440738:down|hsa:3118,HLA…	http://amigo.geneontology.org/cgi-bin/amigo/term_details?term=GO:0005774
cell surface furrow	Cellular Component	GO:0097610	6	45	1853	16940	0.00323799	0.00265643	0.369364	0.683116	6840|57026|23011|4735|7170|3688	http://amigo.geneontology.org/cgi-bin/amigo/term_details?term=GO:0097610	hsa:6840,SVIL,6840:up|hsa:57026,PDXP,57026:up|hsa:23011,RAB21,23011:up|hsa:4735,SEPT2,4735:up|hsa:7170,TPM3,7170:up|hsa:3688,ITGB1,3688:up	http://amigo.geneontology.org/cgi-bin/amigo/term_details?term=GO:0097610
cleavage furrow	Cellular Component	GO:0032154	6	45	1853	16940	0.00323799	0.00265643	0.369364	0.683116	6840|57026|23011|4735|7170|3688	http://amigo.geneontology.org/cgi-bin/amigo/term_details?term=GO:0032154	hsa:6840,SVIL,6840:up|hsa:57026,PDXP,57026:up|hsa:23011,RAB21,23011:up|hsa:4735,SEPT2,4735:up|hsa:7170,TPM3,7170:up|hsa:3688,ITGB1,3688:up	http://amigo.geneontology.org/cgi-bin/amigo/term_details?term=GO:0032154
Piccolo NuA4 histone acetyltransferase complex	Cellular Component	GO:0032777	1	4	1853	16940	0.000539665	0.000236128	0.370872	0.683116	80314	http://amigo.geneontology.org/cgi-bin/amigo/term_details?term=GO:0032777	hsa:80314,EPC1,80314:up	http://amigo.geneontology.org/cgi-bin/amigo/term_details?term=GO:0032777
Gtr1-Gtr2 GTPase complex	Cellular Component	GO:1990131	1	4	1853	16940	0.000539665	0.000236128	0.370872	0.683116	58528	http://amigo.geneontology.org/cgi-bin/amigo/term_details?term=GO:1990131	hsa:58528,RRAGD,58528:up	http://amigo.geneontology.org/cgi-bin/amigo/term_details?term=GO:1990131
flotillin complex	Cellular Component	GO:0016600	1	4	1853	16940	0.000539665	0.000236128	0.370872	0.683116	4038	http://amigo.geneontology.org/cgi-bin/amigo/term_details?term=GO:0016600	hsa:4038,LRP4,4038:up	http://amigo.geneontology.org/cgi-bin/amigo/term_details?term=GO:0016600
3M complex	Cellular Component	GO:1990393	1	4	1853	16940	0.000539665	0.000236128	0.370872	0.683116	23363	http://amigo.geneontology.org/cgi-bin/amigo/term_details?term=GO:1990393	hsa:23363,OBSL1,23363:up	http://amigo.geneontology.org/cgi-bin/amigo/term_details?term=GO:1990393
Weibel-Palade body	Cellular Component	GO:0033093	1	4	1853	16940	0.000539665	0.000236128	0.370872	0.683116	1906	http://amigo.geneontology.org/cgi-bin/amigo/term_details?term=GO:0033093	hsa:1906,EDN1,1906:up	http://amigo.geneontology.org/cgi-bin/amigo/term_details?term=GO:0033093
DNA-dependent protein kinase-DNA ligase 4 complex	Cellular Component	GO:0005958	1	4	1853	16940	0.000539665	0.000236128	0.370872	0.683116	3981	http://amigo.geneontology.org/cgi-bin/amigo/term_details?term=GO:0005958	hsa:3981,LIG4,3981:up	http://amigo.geneontology.org/cgi-bin/amigo/term_details?term=GO:0005958
calcineurin complex	Cellular Component	GO:0005955	1	4	1853	16940	0.000539665	0.000236128	0.370872	0.683116	5532	http://amigo.geneontology.org/cgi-bin/amigo/term_details?term=GO:0005955	hsa:5532,PPP3CB,5532:up	http://amigo.geneontology.org/cgi-bin/amigo/term_details?term=GO:0005955
omegasome	Cellular Component	GO:1990462	1	4	1853	16940	0.000539665	0.000236128	0.370872	0.683116	83460	http://amigo.geneontology.org/cgi-bin/amigo/term_details?term=GO:1990462	hsa:83460,EMC6,83460:up	http://amigo.geneontology.org/cgi-bin/amigo/term_details?term=GO:1990462
oxoglutarate dehydrogenase complex	Cellular Component	GO:0045252	1	4	1853	16940	0.000539665	0.000236128	0.370872	0.683116	4967	http://amigo.geneontology.org/cgi-bin/amigo/term_details?term=GO:0045252	hsa:4967,OGDH,4967:up	http://amigo.geneontology.org/cgi-bin/amigo/term_details?term=GO:0045252
VCP-NPL4-UFD1 AAA ATPase complex	Cellular Component	GO:0034098	1	4	1853	16940	0.000539665	0.000236128	0.370872	0.683116	11124	http://amigo.geneontology.org/cgi-bin/amigo/term_details?term=GO:0034098	hsa:11124,FAF1,11124:up	http://amigo.geneontology.org/cgi-bin/amigo/term_details?term=GO:0034098
syntrophin complex	Cellular Component	GO:0016013	1	4	1853	16940	0.000539665	0.000236128	0.370872	0.683116	1756	http://amigo.geneontology.org/cgi-bin/amigo/term_details?term=GO:0016013	hsa:1756,DMD,1756:up	http://amigo.geneontology.org/cgi-bin/amigo/term_details?term=GO:0016013
Rab-protein geranylgeranyltransferase complex	Cellular Component	GO:0005968	1	4	1853	16940	0.000539665	0.000236128	0.370872	0.683116	5876	http://amigo.geneontology.org/cgi-bin/amigo/term_details?term=GO:0005968	hsa:5876,RABGGTB,5876:up	http://amigo.geneontology.org/cgi-bin/amigo/term_details?term=GO:0005968
nuclear RNA export factor complex	Cellular Component	GO:0042272	1	4	1853	16940	0.000539665	0.000236128	0.370872	0.683116	6310	http://amigo.geneontology.org/cgi-bin/amigo/term_details?term=GO:0042272	hsa:6310,ATXN1,6310:down	http://amigo.geneontology.org/cgi-bin/amigo/term_details?term=GO:0042272
VCB complex	Cellular Component	GO:0030891	1	4	1853	16940	0.000539665	0.000236128	0.370872	0.683116	140825	http://amigo.geneontology.org/cgi-bin/amigo/term_details?term=GO:0030891	hsa:140825,NEURL2,140825:up	http://amigo.geneontology.org/cgi-bin/amigo/term_details?term=GO:0030891
nuclear pore nuclear basket	Cellular Component	GO:0044615	1	4	1853	16940	0.000539665	0.000236128	0.370872	0.683116	4928	http://amigo.geneontology.org/cgi-bin/amigo/term_details?term=GO:0044615	hsa:4928,NUP98,4928:up	http://amigo.geneontology.org/cgi-bin/amigo/term_details?term=GO:0044615
transforming growth factor beta receptor homodimeric complex	Cellular Component	GO:0070022	1	4	1853	16940	0.000539665	0.000236128	0.370872	0.683116	1601	http://amigo.geneontology.org/cgi-bin/amigo/term_details?term=GO:0070022	hsa:1601,DAB2,1601:down	http://amigo.geneontology.org/cgi-bin/amigo/term_details?term=GO:0070022
eukaryotic translation elongation factor 1 complex	Cellular Component	GO:0005853	1	4	1853	16940	0.000539665	0.000236128	0.370872	0.683116	1917	http://amigo.geneontology.org/cgi-bin/amigo/term_details?term=GO:0005853	hsa:1917,EEF1A2,1917:up	http://amigo.geneontology.org/cgi-bin/amigo/term_details?term=GO:0005853
histone locus body	Cellular Component	GO:0035363	1	4	1853	16940	0.000539665	0.000236128	0.370872	0.683116	79664	http://amigo.geneontology.org/cgi-bin/amigo/term_details?term=GO:0035363	hsa:79664,ICE2,79664:up	http://amigo.geneontology.org/cgi-bin/amigo/term_details?term=GO:0035363
EGO complex	Cellular Component	GO:0034448	1	4	1853	16940	0.000539665	0.000236128	0.370872	0.683116	58528	http://amigo.geneontology.org/cgi-bin/amigo/term_details?term=GO:0034448	hsa:58528,RRAGD,58528:up	http://amigo.geneontology.org/cgi-bin/amigo/term_details?term=GO:0034448
precatalytic spliceosome	Cellular Component	GO:0071011	1	4	1853	16940	0.000539665	0.000236128	0.370872	0.683116	11017	http://amigo.geneontology.org/cgi-bin/amigo/term_details?term=GO:0071011	hsa:11017,SNRNP27,11017:up	http://amigo.geneontology.org/cgi-bin/amigo/term_details?term=GO:0071011
GAIT complex	Cellular Component	GO:0097452	1	4	1853	16940	0.000539665	0.000236128	0.370872	0.683116	2597	http://amigo.geneontology.org/cgi-bin/amigo/term_details?term=GO:0097452	hsa:2597,GAPDH,2597:up	http://amigo.geneontology.org/cgi-bin/amigo/term_details?term=GO:0097452
omegasome membrane	Cellular Component	GO:1903349	1	4	1853	16940	0.000539665	0.000236128	0.370872	0.683116	83460	http://amigo.geneontology.org/cgi-bin/amigo/term_details?term=GO:1903349	hsa:83460,EMC6,83460:up	http://amigo.geneontology.org/cgi-bin/amigo/term_details?term=GO:1903349
cuticular plate	Cellular Component	GO:0032437	1	4	1853	16940	0.000539665	0.000236128	0.370872	0.683116	6711	http://amigo.geneontology.org/cgi-bin/amigo/term_details?term=GO:0032437	hsa:6711,SPTBN1,6711:up	http://amigo.geneontology.org/cgi-bin/amigo/term_details?term=GO:0032437
granular component	Cellular Component	GO:0001652	1	4	1853	16940	0.000539665	0.000236128	0.370872	0.683116	7123	http://amigo.geneontology.org/cgi-bin/amigo/term_details?term=GO:0001652	hsa:7123,CLEC3B,7123:down	http://amigo.geneontology.org/cgi-bin/amigo/term_details?term=GO:0001652
neuronal postsynaptic density	Cellular Component	GO:0097481	3	20	1853	16940	0.001619	0.00118064	0.376733	0.691464	9456|22871|4915	http://amigo.geneontology.org/cgi-bin/amigo/term_details?term=GO:0097481	hsa:9456,HOMER1,9456:up|hsa:22871,NLGN1,22871:down|hsa:4915,NTRK2,4915:down	http://amigo.geneontology.org/cgi-bin/amigo/term_details?term=GO:0097481
transcriptionally active chromatin	Cellular Component	GO:0035327	3	20	1853	16940	0.001619	0.00118064	0.376733	0.691464	79664|56915|11240	http://amigo.geneontology.org/cgi-bin/amigo/term_details?term=GO:0035327	hsa:79664,ICE2,79664:up|hsa:56915,EXOSC5,56915:up|hsa:11240,PADI2,11240:up	http://amigo.geneontology.org/cgi-bin/amigo/term_details?term=GO:0035327
integral component of membrane	Cellular Component	GO:0016021	527	4762	1853	16940	0.284404	0.28111	0.378412	0.693933	7871|6261|2898|79937|8516|253559|144453|5284|6535|55744|3037|805|4585|517|57863|9934|8379|57467|100652748|728577|7100|4717|9200|11015|6445|948|7107|23302|55717|9144|153|6529|23671|79057|23788|79368|3684|4012|80031|1816|84814|2587|10975|4684|9556|1131|2328|3992|4514|6262|387914|4232|7504|5792|253017|950|3836|53353|5350|2677|10507|10990|8291|3782|388336|1048|114569|1760|80343|685|57452|4360|79135|1…	http://amigo.geneontology.org/cgi-bin/amigo/term_details?term=GO:0016021	hsa:7871,SLMAP,7871:up|hsa:6261,RYR1,6261:up|hsa:2898,GRIK2,2898:down|hsa:79937,CNTNAP3,79937:down|hsa:8516,ITGA8,8516:up|hsa:253559,CADM2,253559:up|hsa:144453,BEST3,144453:up|hsa:5284,PIGR,5284:down|hsa:6535,SLC6A8,6535:up|hsa:55744,COA1,55744:up|hsa:3037,HAS2,3037:down|hsa:805,CALM2,805:up|hsa:4585,MUC4,4585:down|hsa:517,ATP5G2,517:up|hsa:57863,CADM3,57863:down|hsa:9934,P2RY14,9934:down|hsa:837…	http://amigo.geneontology.org/cgi-bin/amigo/term_details?term=GO:0016021
secretory granule lumen	Cellular Component	GO:0034774	8	63	1853	16940	0.00431732	0.00371901	0.383899	0.695598	2335|6678|1950|226|2162|88|1191|7042	http://amigo.geneontology.org/cgi-bin/amigo/term_details?term=GO:0034774	hsa:2335,FN1,2335:down|hsa:6678,SPARC,6678:down|hsa:1950,EGF,1950:up|hsa:226,ALDOA,226:up|hsa:2162,F13A1,2162:down|hsa:88,ACTN2,88:up|hsa:1191,CLU,1191:down|hsa:7042,TGFB2,7042:up	http://amigo.geneontology.org/cgi-bin/amigo/term_details?term=GO:0034774
Arp2/3 protein complex	Cellular Component	GO:0005885	2	12	1853	16940	0.00107933	0.000708383	0.383933	0.695598	81873|57180	http://amigo.geneontology.org/cgi-bin/amigo/term_details?term=GO:0005885	hsa:81873,ARPC5L,81873:up|hsa:57180,ACTR3B,57180:up	http://amigo.geneontology.org/cgi-bin/amigo/term_details?term=GO:0005885
basal plasma membrane	Cellular Component	GO:0009925	4	29	1853	16940	0.00215866	0.00171192	0.393351	0.707855	667|9132|4070|288	http://amigo.geneontology.org/cgi-bin/amigo/term_details?term=GO:0009925	hsa:667,DST,667:up|hsa:9132,KCNQ4,9132:up|hsa:4070,TACSTD2,4070:down|hsa:288,ANK3,288:up	http://amigo.geneontology.org/cgi-bin/amigo/term_details?term=GO:0009925
neuron projection terminus	Cellular Component	GO:0044306	11	90	1853	16940	0.00593632	0.00531287	0.396152	0.712342	274|3737|1756|2898|8492|143187|6001|2805|4915|5217|1131	http://amigo.geneontology.org/cgi-bin/amigo/term_details?term=GO:0044306	hsa:274,BIN1,274:up|hsa:3737,KCNA2,3737:up|hsa:1756,DMD,1756:up|hsa:2898,GRIK2,2898:down|hsa:8492,PRSS12,8492:down|hsa:143187,VTI1A,143187:up|hsa:6001,RGS10,6001:down|hsa:2805,GOT1,2805:up|hsa:4915,NTRK2,4915:down|hsa:5217,PFN2,5217:up|hsa:1131,CHRM3,1131:up	http://amigo.geneontology.org/cgi-bin/amigo/term_details?term=GO:0044306
perikaryon	Cellular Component	GO:0043204	8	64	1853	16940	0.00431732	0.00377804	0.401199	0.719783	54800|3737|2898|8516|55273|5594|4915|11346	http://amigo.geneontology.org/cgi-bin/amigo/term_details?term=GO:0043204	hsa:54800,KLHL24,54800:up|hsa:3737,KCNA2,3737:up|hsa:2898,GRIK2,2898:down|hsa:8516,ITGA8,8516:up|hsa:55273,TMEM100,55273:down|hsa:5594,MAPK1,5594:up|hsa:4915,NTRK2,4915:down|hsa:11346,SYNPO,11346:up	http://amigo.geneontology.org/cgi-bin/amigo/term_details?term=GO:0043204
occluding junction	Cellular Component	GO:0070160	13	108	1853	16940	0.00701565	0.00637544	0.401224	0.719783	23586|79827|64130|55691|11149|288|324|8531|7855|154796|11346|5010|10207	http://amigo.geneontology.org/cgi-bin/amigo/term_details?term=GO:0070160	hsa:23586,DDX58,23586:down|hsa:79827,CLMP,79827:down|hsa:64130,LIN7B,64130:up|hsa:55691,FRMD4A,55691:down|hsa:11149,BVES,11149:up|hsa:288,ANK3,288:up|hsa:324,APC,324:up|hsa:8531,YBX3,8531:up|hsa:7855,FZD5,7855:up|hsa:154796,AMOT,154796:up|hsa:11346,SYNPO,11346:up|hsa:5010,CLDN11,5010:down|hsa:10207,INADL,10207:up	http://amigo.geneontology.org/cgi-bin/amigo/term_details?term=GO:0070160
bicellular tight junction	Cellular Component	GO:0005923	13	108	1853	16940	0.00701565	0.00637544	0.401224	0.719783	23586|79827|64130|55691|11149|288|324|8531|7855|154796|11346|5010|10207	http://amigo.geneontology.org/cgi-bin/amigo/term_details?term=GO:0005923	hsa:23586,DDX58,23586:down|hsa:79827,CLMP,79827:down|hsa:64130,LIN7B,64130:up|hsa:55691,FRMD4A,55691:down|hsa:11149,BVES,11149:up|hsa:288,ANK3,288:up|hsa:324,APC,324:up|hsa:8531,YBX3,8531:up|hsa:7855,FZD5,7855:up|hsa:154796,AMOT,154796:up|hsa:11346,SYNPO,11346:up|hsa:5010,CLDN11,5010:down|hsa:10207,INADL,10207:up	http://amigo.geneontology.org/cgi-bin/amigo/term_details?term=GO:0005923
ubiquitin ligase complex	Cellular Component	GO:0000151	22	188	1853	16940	0.0118726	0.011098	0.401997	0.721044	142678|4008|8451|55827|90293|255488|9903|267|10324|3312|8452|25898|64750|2861|8065|54165|55294|27338|119504|339745|8816|140825	http://amigo.geneontology.org/cgi-bin/amigo/term_details?term=GO:0000151	hsa:142678,MIB2,142678:up|hsa:4008,LMO7,4008:up|hsa:8451,CUL4A,8451:up|hsa:55827,DCAF6,55827:up|hsa:90293,KLHL13,90293:down|hsa:255488,RNF144B,255488:up|hsa:9903,KLHL21,9903:up|hsa:267,AMFR,267:up|hsa:10324,KLHL41,10324:up|hsa:3312,HSPA8,3312:up|hsa:8452,CUL3,8452:up|hsa:25898,RCHY1,25898:up|hsa:64750,SMURF2,64750:down|hsa:2861,GPR37,2861:down|hsa:8065,CUL5,8065:up|hsa:54165,DCUN1D1,54165:up|hsa:…	http://amigo.geneontology.org/cgi-bin/amigo/term_details?term=GO:0000151
intrinsic component of plasma membrane	Cellular Component	GO:0031226	152	1361	1853	16940	0.0820291	0.0803424	0.402425	0.721563	8549|7871|80059|6261|2898|8516|8987|5250|23166|5284|6535|6382|6710|3037|4585|9934|9132|4070|25769|4680|9052|1604|81539|6563|3177|1140|948|7107|10082|4582|100133941|291|3775|9201|153|3688|6529|624|8650|55890|3684|56172|4012|3777|966|10060|1816|1601|9120|361|51201|2262|6332|147495|1131|5029|10149|5792|6533|10507|1305|3679|1378|961|23439|388336|3760|1048|6329|286133|4915|2631|150696|2042|5800|10580|…	http://amigo.geneontology.org/cgi-bin/amigo/term_details?term=GO:0031226	hsa:8549,LGR5,8549:down|hsa:7871,SLMAP,7871:up|hsa:80059,LRRTM4,80059:up|hsa:6261,RYR1,6261:up|hsa:2898,GRIK2,2898:down|hsa:8516,ITGA8,8516:up|hsa:8987,STBD1,8987:up|hsa:5250,SLC25A3,5250:up|hsa:23166,STAB1,23166:down|hsa:5284,PIGR,5284:down|hsa:6535,SLC6A8,6535:up|hsa:6382,SDC1,6382:down|hsa:6710,SPTB,6710:up|hsa:3037,HAS2,3037:down|hsa:4585,MUC4,4585:down|hsa:9934,P2RY14,9934:down|hsa:9132,KCNQ…	http://amigo.geneontology.org/cgi-bin/amigo/term_details?term=GO:0031226
protein-lipid complex	Cellular Component	GO:0032994	5	38	1853	16940	0.00269833	0.00224321	0.403361	0.722495	274|4023|1191|7941|79135	http://amigo.geneontology.org/cgi-bin/amigo/term_details?term=GO:0032994	hsa:274,BIN1,274:up|hsa:4023,LPL,4023:up|hsa:1191,CLU,1191:down|hsa:7941,PLA2G7,7941:down|hsa:79135,APOO,79135:up	http://amigo.geneontology.org/cgi-bin/amigo/term_details?term=GO:0032994
nuclear matrix	Cellular Component	GO:0016363	11	91	1853	16940	0.00593632	0.0053719	0.410683	0.730955	1051|10178|10580|55269|6678|6310|8520|6304|9782|1073|4670	http://amigo.geneontology.org/cgi-bin/amigo/term_details?term=GO:0016363	hsa:1051,CEBPB,1051:up|hsa:10178,TENM1,10178:down|hsa:10580,SORBS1,10580:up|hsa:55269,PSPC1,55269:up|hsa:6678,SPARC,6678:down|hsa:6310,ATXN1,6310:down|hsa:8520,HAT1,8520:up|hsa:6304,SATB1,6304:up|hsa:9782,MATR3,9782:up|hsa:1073,CFL2,1073:up|hsa:4670,HNRNPM,4670:down	http://amigo.geneontology.org/cgi-bin/amigo/term_details?term=GO:0016363
nuclear periphery	Cellular Component	GO:0034399	13	109	1853	16940	0.00701565	0.00643447	0.414512	0.734101	1051|10178|10580|55269|6678|6310|8520|6304|4928|9782|4670|4137|1073	http://amigo.geneontology.org/cgi-bin/amigo/term_details?term=GO:0034399	hsa:1051,CEBPB,1051:up|hsa:10178,TENM1,10178:down|hsa:10580,SORBS1,10580:up|hsa:55269,PSPC1,55269:up|hsa:6678,SPARC,6678:down|hsa:6310,ATXN1,6310:down|hsa:8520,HAT1,8520:up|hsa:6304,SATB1,6304:up|hsa:4928,NUP98,4928:up|hsa:9782,MATR3,9782:up|hsa:4670,HNRNPM,4670:down|hsa:4137,MAPT,4137:up|hsa:1073,CFL2,1073:up	http://amigo.geneontology.org/cgi-bin/amigo/term_details?term=GO:0034399
ruffle	Cellular Component	GO:0001726	18	154	1853	16940	0.00971398	0.00909091	0.419981	0.734101	9260|23586|8522|4651|7094|8874|10324|324|23499|10235|57026|6249|91663|3688|7168|4646|154796|10253	http://amigo.geneontology.org/cgi-bin/amigo/term_details?term=GO:0001726	hsa:9260,PDLIM7,9260:up|hsa:23586,DDX58,23586:down|hsa:8522,GAS7,8522:down|hsa:4651,MYO10,4651:up|hsa:7094,TLN1,7094:up|hsa:8874,ARHGEF7,8874:down|hsa:10324,KLHL41,10324:up|hsa:324,APC,324:up|hsa:23499,MACF1,23499:down|hsa:10235,RASGRP2,10235:up|hsa:57026,PDXP,57026:up|hsa:6249,CLIP1,6249:up|hsa:91663,MYADM,91663:down|hsa:3688,ITGB1,3688:up|hsa:7168,TPM1,7168:up|hsa:4646,MYO6,4646:down|hsa:154796…	http://amigo.geneontology.org/cgi-bin/amigo/term_details?term=GO:0001726
intrinsic component of nuclear inner membrane	Cellular Component	GO:0031229	2	13	1853	16940	0.00107933	0.000767414	0.4241	0.734101	23353|79188	http://amigo.geneontology.org/cgi-bin/amigo/term_details?term=GO:0031229	hsa:23353,SUN1,23353:up|hsa:79188,TMEM43,79188:down	http://amigo.geneontology.org/cgi-bin/amigo/term_details?term=GO:0031229
low-density lipoprotein particle	Cellular Component	GO:0034362	2	13	1853	16940	0.00107933	0.000767414	0.4241	0.734101	7941|79135	http://amigo.geneontology.org/cgi-bin/amigo/term_details?term=GO:0034362	hsa:7941,PLA2G7,7941:down|hsa:79135,APOO,79135:up	http://amigo.geneontology.org/cgi-bin/amigo/term_details?term=GO:0034362
integral component of nuclear inner membrane	Cellular Component	GO:0005639	2	13	1853	16940	0.00107933	0.000767414	0.4241	0.734101	23353|79188	http://amigo.geneontology.org/cgi-bin/amigo/term_details?term=GO:0005639	hsa:23353,SUN1,23353:up|hsa:79188,TMEM43,79188:down	http://amigo.geneontology.org/cgi-bin/amigo/term_details?term=GO:0005639
recycling endosome	Cellular Component	GO:0055037	14	119	1853	16940	0.00755532	0.00702479	0.428768	0.734101	23043|201475|51554|53354|51201|3688|5901|8128|30844|1780|9135|84679|9619|9098	http://amigo.geneontology.org/cgi-bin/amigo/term_details?term=GO:0055037	hsa:23043,TNIK,23043:up|hsa:201475,RAB12,201475:up|hsa:51554,ACKR4,51554:down|hsa:53354,PANK1,53354:up|hsa:51201,ZDHHC2,51201:up|hsa:3688,ITGB1,3688:up|hsa:5901,RAN,5901:up|hsa:8128,ST8SIA2,8128:up|hsa:30844,EHD4,30844:down|hsa:1780,DYNC1I1,1780:up|hsa:9135,RABEP1,9135:up|hsa:84679,SLC9A7,84679:up|hsa:9619,ABCG1,9619:up|hsa:9098,USP6,9098:up	http://amigo.geneontology.org/cgi-bin/amigo/term_details?term=GO:0055037
vacuole	Cellular Component	GO:0005773	60	534	1853	16940	0.0323799	0.031523	0.432501	0.734101	6272|23048|288|4012|1950|6383|5862|6382|112770|54749|3123|23604|2331|2261|1601|29895|8406|3119|1075|114990|79443|1291|115123|3125|2805|4646|2262|1738|2817|1512|440738|3920|3118|201475|412|54468|10404|3117|2239|57016|100509457|4958|7107|10082|290|9098|950|7852|3126|51382|55717|4905|4969|1803|949|5337|8775|3127|58528|8975	http://amigo.geneontology.org/cgi-bin/amigo/term_details?term=GO:0005773	hsa:6272,SORT1,6272:up|hsa:23048,FNBP1,23048:down|hsa:288,ANK3,288:up|hsa:4012,LNPEP,4012:up|hsa:1950,EGF,1950:up|hsa:6383,SDC2,6383:down|hsa:5862,RAB2A,5862:up|hsa:6382,SDC1,6382:down|hsa:112770,C1orf85,112770:down|hsa:54749,EPDR1,54749:up|hsa:3123,HLA-DRB1,3123:down|hsa:23604,DAPK2,23604:up|hsa:2331,FMOD,2331:down|hsa:2261,FGFR3,2261:down|hsa:1601,DAB2,1601:down|hsa:29895,MYLPF,29895:up|hsa:840…	http://amigo.geneontology.org/cgi-bin/amigo/term_details?term=GO:0005773
organelle lumen	Cellular Component	GO:0043233	436	3957	1853	16940	0.235294	0.233589	0.436974	0.734101	11080|5744|64960|5565|5356|1950|1434|3396|8349|4863|53981|200539|23175|8365|4617|23604|805|114907|29089|4585|7004|8801|4618|10472|4705|1738|988|5160|8615|23409|54796|4909|3312|57674|2271|84545|55531|4774|135114|55578|28973|10082|1303|7263|90523|57821|4969|226|211|23417|4654|28957|861|9282|138639|4624|23650|1737|10005|4208|7134|5479|2869|92949|4012|3276|23327|6649|3223|1281|80314|3725|23016|4609|8…	http://amigo.geneontology.org/cgi-bin/amigo/term_details?term=GO:0043233	hsa:11080,DNAJB4,11080:up|hsa:5744,PTHLH,5744:down|hsa:64960,MRPS15,64960:up|hsa:5565,PRKAB2,5565:up|hsa:5356,PLRG1,5356:up|hsa:1950,EGF,1950:up|hsa:1434,CSE1L,1434:up|hsa:3396,ICT1,3396:up|hsa:8349,HIST2H2BE,8349:up|hsa:4863,NPAT,4863:down|hsa:53981,CPSF2,53981:up|hsa:200539,ANKRD23,200539:up|hsa:23175,LPIN1,23175:up|hsa:8365,HIST1H4H,8365:up|hsa:4617,MYF5,4617:up|hsa:23604,DAPK2,23604:up|hsa:80…	http://amigo.geneontology.org/cgi-bin/amigo/term_details?term=GO:0043233
nuclear euchromatin	Cellular Component	GO:0005719	3	22	1853	16940	0.001619	0.0012987	0.438103	0.734101	3725|27443|3006	http://amigo.geneontology.org/cgi-bin/amigo/term_details?term=GO:0005719	hsa:3725,JUN,3725:up|hsa:27443,CECR2,27443:up|hsa:3006,HIST1H1C,3006:up	http://amigo.geneontology.org/cgi-bin/amigo/term_details?term=GO:0005719
microvillus membrane	Cellular Component	GO:0031528	3	22	1853	16940	0.001619	0.0012987	0.438103	0.734101	949|100133941|150696	http://amigo.geneontology.org/cgi-bin/amigo/term_details?term=GO:0031528	hsa:949,SCARB1,949:down|hsa:100133941,CD24,100133941:down|hsa:150696,PROM2,150696:down	http://amigo.geneontology.org/cgi-bin/amigo/term_details?term=GO:0031528
protein kinase complex	Cellular Component	GO:1902911	10	84	1853	16940	0.00539665	0.00495868	0.438763	0.734101	56647|10580|1601|10935|5565|8621|1026|894|53632|5573	http://amigo.geneontology.org/cgi-bin/amigo/term_details?term=GO:1902911	hsa:56647,BCCIP,56647:up|hsa:10580,SORBS1,10580:up|hsa:1601,DAB2,1601:down|hsa:10935,PRDX3,10935:up|hsa:5565,PRKAB2,5565:up|hsa:8621,CDK13,8621:down|hsa:1026,CDKN1A,1026:up|hsa:894,CCND2,894:down|hsa:53632,PRKAG3,53632:up|hsa:5573,PRKAR1A,5573:up	http://amigo.geneontology.org/cgi-bin/amigo/term_details?term=GO:1902911
platelet dense granule membrane	Cellular Component	GO:0031088	1	5	1853	16940	0.000539665	0.000295159	0.439706	0.734101	3920	http://amigo.geneontology.org/cgi-bin/amigo/term_details?term=GO:0031088	hsa:3920,LAMP2,3920:up	http://amigo.geneontology.org/cgi-bin/amigo/term_details?term=GO:0031088
MPP7-DLG1-LIN7 complex	Cellular Component	GO:0097025	1	5	1853	16940	0.000539665	0.000295159	0.439706	0.734101	64130	http://amigo.geneontology.org/cgi-bin/amigo/term_details?term=GO:0097025	hsa:64130,LIN7B,64130:up	http://amigo.geneontology.org/cgi-bin/amigo/term_details?term=GO:0097025
actomyosin contractile ring	Cellular Component	GO:0005826	1	5	1853	16940	0.000539665	0.000295159	0.439706	0.734101	4620	http://amigo.geneontology.org/cgi-bin/amigo/term_details?term=GO:0005826	hsa:4620,MYH2,4620:up	http://amigo.geneontology.org/cgi-bin/amigo/term_details?term=GO:0005826
extrinsic component of mitochondrial inner membrane	Cellular Component	GO:0031314	1	5	1853	16940	0.000539665	0.000295159	0.439706	0.734101	79133	http://amigo.geneontology.org/cgi-bin/amigo/term_details?term=GO:0031314	hsa:79133,NDUFAF5,79133:up	http://amigo.geneontology.org/cgi-bin/amigo/term_details?term=GO:0031314
X chromosome	Cellular Component	GO:0000805	1	5	1853	16940	0.000539665	0.000295159	0.439706	0.734101	9555	http://amigo.geneontology.org/cgi-bin/amigo/term_details?term=GO:0000805	hsa:9555,H2AFY,9555:up	http://amigo.geneontology.org/cgi-bin/amigo/term_details?term=GO:0000805
Hrd1p ubiquitin ligase complex	Cellular Component	GO:0000836	1	5	1853	16940	0.000539665	0.000295159	0.439706	0.734101	267	http://amigo.geneontology.org/cgi-bin/amigo/term_details?term=GO:0000836	hsa:267,AMFR,267:up	http://amigo.geneontology.org/cgi-bin/amigo/term_details?term=GO:0000836
Golgi cis cisterna	Cellular Component	GO:0000137	1	5	1853	16940	0.000539665	0.000295159	0.439706	0.734101	63941	http://amigo.geneontology.org/cgi-bin/amigo/term_details?term=GO:0000137	hsa:63941,NECAB3,63941:up	http://amigo.geneontology.org/cgi-bin/amigo/term_details?term=GO:0000137
smooth muscle contractile fiber	Cellular Component	GO:0030485	1	5	1853	16940	0.000539665	0.000295159	0.439706	0.734101	4629	http://amigo.geneontology.org/cgi-bin/amigo/term_details?term=GO:0030485	hsa:4629,MYH11,4629:up	http://amigo.geneontology.org/cgi-bin/amigo/term_details?term=GO:0030485
ciliary transition fiber	Cellular Component	GO:0097539	1	5	1853	16940	0.000539665	0.000295159	0.439706	0.734101	22897	http://amigo.geneontology.org/cgi-bin/amigo/term_details?term=GO:0097539	hsa:22897,CEP164,22897:down	http://amigo.geneontology.org/cgi-bin/amigo/term_details?term=GO:0097539
viral nucleocapsid	Cellular Component	GO:0019013	1	5	1853	16940	0.000539665	0.000295159	0.439706	0.734101	9987	http://amigo.geneontology.org/cgi-bin/amigo/term_details?term=GO:0019013	hsa:9987,HNRNPDL,9987:up	http://amigo.geneontology.org/cgi-bin/amigo/term_details?term=GO:0019013
uniplex complex	Cellular Component	GO:1990246	1	5	1853	16940	0.000539665	0.000295159	0.439706	0.734101	90550	http://amigo.geneontology.org/cgi-bin/amigo/term_details?term=GO:1990246	hsa:90550,MCU,90550:up	http://amigo.geneontology.org/cgi-bin/amigo/term_details?term=GO:1990246
male pronucleus	Cellular Component	GO:0001940	1	5	1853	16940	0.000539665	0.000295159	0.439706	0.734101	55183	http://amigo.geneontology.org/cgi-bin/amigo/term_details?term=GO:0001940	hsa:55183,RIF1,55183:up	http://amigo.geneontology.org/cgi-bin/amigo/term_details?term=GO:0001940
TRAPP complex	Cellular Component	GO:0030008	1	5	1853	16940	0.000539665	0.000295159	0.439706	0.734101	7109	http://amigo.geneontology.org/cgi-bin/amigo/term_details?term=GO:0030008	hsa:7109,TRAPPC10,7109:down	http://amigo.geneontology.org/cgi-bin/amigo/term_details?term=GO:0030008
U2 snRNP	Cellular Component	GO:0005686	1	5	1853	16940	0.000539665	0.000295159	0.439706	0.734101	6638	http://amigo.geneontology.org/cgi-bin/amigo/term_details?term=GO:0005686	hsa:6638,SNRPN,6638:up	http://amigo.geneontology.org/cgi-bin/amigo/term_details?term=GO:0005686
ER ubiquitin ligase complex	Cellular Component	GO:0000835	1	5	1853	16940	0.000539665	0.000295159	0.439706	0.734101	267	http://amigo.geneontology.org/cgi-bin/amigo/term_details?term=GO:0000835	hsa:267,AMFR,267:up	http://amigo.geneontology.org/cgi-bin/amigo/term_details?term=GO:0000835
mitochondrial intermembrane space protein transporter complex	Cellular Component	GO:0042719	1	5	1853	16940	0.000539665	0.000295159	0.439706	0.734101	26521	http://amigo.geneontology.org/cgi-bin/amigo/term_details?term=GO:0042719	hsa:26521,TIMM8B,26521:up	http://amigo.geneontology.org/cgi-bin/amigo/term_details?term=GO:0042719
spermatoproteasome complex	Cellular Component	GO:1990111	1	5	1853	16940	0.000539665	0.000295159	0.439706	0.734101	23198	http://amigo.geneontology.org/cgi-bin/amigo/term_details?term=GO:1990111	hsa:23198,PSME4,23198:up	http://amigo.geneontology.org/cgi-bin/amigo/term_details?term=GO:1990111
FHF complex	Cellular Component	GO:0070695	1	5	1853	16940	0.000539665	0.000295159	0.439706	0.734101	51361	http://amigo.geneontology.org/cgi-bin/amigo/term_details?term=GO:0070695	hsa:51361,HOOK1,51361:up	http://amigo.geneontology.org/cgi-bin/amigo/term_details?term=GO:0070695
ionotropic glutamate receptor complex	Cellular Component	GO:0008328	6	49	1853	16940	0.00323799	0.00289256	0.450532	0.747653	80059|388336|22871|2898|22941|2892	http://amigo.geneontology.org/cgi-bin/amigo/term_details?term=GO:0008328	hsa:80059,LRRTM4,80059:up|hsa:388336,SHISA6,388336:down|hsa:22871,NLGN1,22871:down|hsa:2898,GRIK2,2898:down|hsa:22941,SHANK2,22941:down|hsa:2892,GRIA3,2892:up	http://amigo.geneontology.org/cgi-bin/amigo/term_details?term=GO:0008328
cell cortex	Cellular Component	GO:0005938	24	211	1853	16940	0.012952	0.0124557	0.451807	0.749495	9099|53405|6261|7170|23048|4651|8874|9590|29899|88|4735|10539|444|6710|27445|667|7111|8605|286|130271|91663|6711|4646|4620	http://amigo.geneontology.org/cgi-bin/amigo/term_details?term=GO:0005938	hsa:9099,USP2,9099:up|hsa:53405,CLIC5,53405:up|hsa:6261,RYR1,6261:up|hsa:7170,TPM3,7170:up|hsa:23048,FNBP1,23048:down|hsa:4651,MYO10,4651:up|hsa:8874,ARHGEF7,8874:down|hsa:9590,AKAP12,9590:down|hsa:29899,GPSM2,29899:up|hsa:88,ACTN2,88:up|hsa:4735,SEPT2,4735:up|hsa:10539,GLRX3,10539:up|hsa:444,ASPH,444:up|hsa:6710,SPTB,6710:up|hsa:27445,PCLO,27445:up|hsa:667,DST,667:up|hsa:7111,TMOD1,7111:up|hsa:8…	http://amigo.geneontology.org/cgi-bin/amigo/term_details?term=GO:0005938
histone methyltransferase complex	Cellular Component	GO:0035097	8	67	1853	16940	0.00431732	0.00395514	0.452974	0.750628	284058|11329|5500|9555|125476|5928|51230|9734	http://amigo.geneontology.org/cgi-bin/amigo/term_details?term=GO:0035097	hsa:284058,KANSL1,284058:down|hsa:11329,STK38,11329:down|hsa:5500,PPP1CB,5500:up|hsa:9555,H2AFY,9555:up|hsa:125476,INO80C,125476:down|hsa:5928,RBBP4,5928:up|hsa:51230,PHF20,51230:up|hsa:9734,HDAC9,9734:down	http://amigo.geneontology.org/cgi-bin/amigo/term_details?term=GO:0035097
intracellular organelle lumen	Cellular Component	GO:0070013	429	3901	1853	16940	0.231516	0.230283	0.456831	0.756057	11080|5744|64960|5565|5356|1434|3396|8349|4863|53981|200539|23175|8365|4617|23604|805|114907|29089|4585|7004|8801|4618|10472|4705|1738|988|5160|8615|23409|54796|4909|3312|57674|2271|84545|55531|4774|135114|55578|28973|10082|1303|7263|90523|57821|4969|211|23417|4654|28957|861|9282|138639|4624|23650|1737|10005|4208|7134|5479|2869|92949|4012|3276|23327|6649|3223|1281|80314|3725|23016|4609|8626|57606…	http://amigo.geneontology.org/cgi-bin/amigo/term_details?term=GO:0070013	hsa:11080,DNAJB4,11080:up|hsa:5744,PTHLH,5744:down|hsa:64960,MRPS15,64960:up|hsa:5565,PRKAB2,5565:up|hsa:5356,PLRG1,5356:up|hsa:1434,CSE1L,1434:up|hsa:3396,ICT1,3396:up|hsa:8349,HIST2H2BE,8349:up|hsa:4863,NPAT,4863:down|hsa:53981,CPSF2,53981:up|hsa:200539,ANKRD23,200539:up|hsa:23175,LPIN1,23175:up|hsa:8365,HIST1H4H,8365:up|hsa:4617,MYF5,4617:up|hsa:23604,DAPK2,23604:up|hsa:805,CALM2,805:up|hsa:11…	http://amigo.geneontology.org/cgi-bin/amigo/term_details?term=GO:0070013
DNA replication factor A complex	Cellular Component	GO:0005662	2	14	1853	16940	0.00107933	0.000826446	0.462856	0.759624	5356|988	http://amigo.geneontology.org/cgi-bin/amigo/term_details?term=GO:0005662	hsa:5356,PLRG1,5356:up|hsa:988,CDC5L,988:up	http://amigo.geneontology.org/cgi-bin/amigo/term_details?term=GO:0005662
Ino80 complex	Cellular Component	GO:0031011	2	14	1853	16940	0.00107933	0.000826446	0.462856	0.759624	4798|125476	http://amigo.geneontology.org/cgi-bin/amigo/term_details?term=GO:0031011	hsa:4798,NFRKB,4798:down|hsa:125476,INO80C,125476:down	http://amigo.geneontology.org/cgi-bin/amigo/term_details?term=GO:0031011
DNA helicase complex	Cellular Component	GO:0033202	2	14	1853	16940	0.00107933	0.000826446	0.462856	0.759624	4798|125476	http://amigo.geneontology.org/cgi-bin/amigo/term_details?term=GO:0033202	hsa:4798,NFRKB,4798:down|hsa:125476,INO80C,125476:down	http://amigo.geneontology.org/cgi-bin/amigo/term_details?term=GO:0033202
U1 snRNP	Cellular Component	GO:0005685	2	14	1853	16940	0.00107933	0.000826446	0.462856	0.759624	6638|51631	http://amigo.geneontology.org/cgi-bin/amigo/term_details?term=GO:0005685	hsa:6638,SNRPN,6638:up|hsa:51631,LUC7L2,51631:up	http://amigo.geneontology.org/cgi-bin/amigo/term_details?term=GO:0005685
nuclear membrane part	Cellular Component	GO:0044453	2	14	1853	16940	0.00107933	0.000826446	0.462856	0.759624	23353|79188	http://amigo.geneontology.org/cgi-bin/amigo/term_details?term=GO:0044453	hsa:23353,SUN1,23353:up|hsa:79188,TMEM43,79188:down	http://amigo.geneontology.org/cgi-bin/amigo/term_details?term=GO:0044453
eukaryotic 48S preinitiation complex	Cellular Component	GO:0033290	2	14	1853	16940	0.00107933	0.000826446	0.462856	0.759624	8665|8669	http://amigo.geneontology.org/cgi-bin/amigo/term_details?term=GO:0033290	hsa:8665,EIF3F,8665:up|hsa:8669,EIF3J,8669:up	http://amigo.geneontology.org/cgi-bin/amigo/term_details?term=GO:0033290
sperm principal piece	Cellular Component	GO:0097228	2	14	1853	16940	0.00107933	0.000826446	0.462856	0.759624	3098|5213	http://amigo.geneontology.org/cgi-bin/amigo/term_details?term=GO:0097228	hsa:3098,HK1,3098:up|hsa:5213,PFKM,5213:up	http://amigo.geneontology.org/cgi-bin/amigo/term_details?term=GO:0097228
endomembrane system	Cellular Component	GO:0012505	376	3420	1853	16940	0.202914	0.201889	0.463924	0.761256	23353|7803|8549|7871|10456|11046|6261|8218|5744|8516|1410|64960|1950|5862|148170|11145|79641|23175|84679|6134|4585|55326|26031|8379|57467|1738|3920|8615|201475|347|11227|158158|4909|9200|51196|11015|51809|948|10082|1303|90523|399687|6263|4969|226|8707|153|3688|54940|1116|5479|2869|92949|1573|4012|327|23213|57003|10237|859|6649|1780|1281|80314|23363|23657|63941|4653|8626|51201|84814|4684|894|2262|…	http://amigo.geneontology.org/cgi-bin/amigo/term_details?term=GO:0012505	hsa:23353,SUN1,23353:up|hsa:7803,PTP4A1,7803:up|hsa:8549,LGR5,8549:down|hsa:7871,SLMAP,7871:up|hsa:10456,HAX1,10456:up|hsa:11046,SLC35D2,11046:down|hsa:6261,RYR1,6261:up|hsa:8218,CLTCL1,8218:up|hsa:5744,PTHLH,5744:down|hsa:8516,ITGA8,8516:up|hsa:1410,CRYAB,1410:up|hsa:64960,MRPS15,64960:up|hsa:1950,EGF,1950:up|hsa:5862,RAB2A,5862:up|hsa:148170,CDC42EP5,148170:down|hsa:11145,PLA2G16,11145:up|hsa:7…	http://amigo.geneontology.org/cgi-bin/amigo/term_details?term=GO:0012505
Cul4-RING E3 ubiquitin ligase complex	Cellular Component	GO:0080008	3	23	1853	16940	0.001619	0.00135773	0.46793	0.765175	8451|55827|8816	http://amigo.geneontology.org/cgi-bin/amigo/term_details?term=GO:0080008	hsa:8451,CUL4A,8451:up|hsa:55827,DCAF6,55827:up|hsa:8816,DCAF5,8816:up	http://amigo.geneontology.org/cgi-bin/amigo/term_details?term=GO:0080008
cullin-RING ubiquitin ligase complex	Cellular Component	GO:0031461	12	104	1853	16940	0.00647598	0.00613932	0.468177	0.765459	8451|55827|8065|90293|9903|10324|8452|55294|119504|27338|339745|8816	http://amigo.geneontology.org/cgi-bin/amigo/term_details?term=GO:0031461	hsa:8451,CUL4A,8451:up|hsa:55827,DCAF6,55827:up|hsa:8065,CUL5,8065:up|hsa:90293,KLHL13,90293:down|hsa:9903,KLHL21,9903:up|hsa:10324,KLHL41,10324:up|hsa:8452,CUL3,8452:up|hsa:55294,FBXW7,55294:up|hsa:119504,ANAPC16,119504:up|hsa:27338,UBE2S,27338:up|hsa:339745,SPOPL,339745:up|hsa:8816,DCAF5,8816:up	http://amigo.geneontology.org/cgi-bin/amigo/term_details?term=GO:0031461
cortical actin cytoskeleton	Cellular Component	GO:0030864	6	50	1853	16940	0.00323799	0.00295159	0.470535	0.765825	130271|88|91663|6710|4620|6711	http://amigo.geneontology.org/cgi-bin/amigo/term_details?term=GO:0030864	hsa:130271,PLEKHH2,130271:down|hsa:88,ACTN2,88:up|hsa:91663,MYADM,91663:down|hsa:6710,SPTB,6710:up|hsa:4620,MYH2,4620:up|hsa:6711,SPTBN1,6711:up	http://amigo.geneontology.org/cgi-bin/amigo/term_details?term=GO:0030864
cell cortex part	Cellular Component	GO:0044448	12	105	1853	16940	0.00647598	0.00619835	0.481931	0.771915	7111|130271|286|91663|7170|6711|88|4735|444|6710|27445|4620	http://amigo.geneontology.org/cgi-bin/amigo/term_details?term=GO:0044448	hsa:7111,TMOD1,7111:up|hsa:130271,PLEKHH2,130271:down|hsa:286,ANK1,286:up|hsa:91663,MYADM,91663:down|hsa:7170,TPM3,7170:up|hsa:6711,SPTBN1,6711:up|hsa:88,ACTN2,88:up|hsa:4735,SEPT2,4735:up|hsa:444,ASPH,444:up|hsa:6710,SPTB,6710:up|hsa:27445,PCLO,27445:up|hsa:4620,MYH2,4620:up	http://amigo.geneontology.org/cgi-bin/amigo/term_details?term=GO:0044448
brush border	Cellular Component	GO:0005903	8	69	1853	16940	0.00431732	0.0040732	0.487075	0.771915	1816|51181|3775|3326|11254|22941|55600|6584	http://amigo.geneontology.org/cgi-bin/amigo/term_details?term=GO:0005903	hsa:1816,DRD5,1816:down|hsa:51181,DCXR,51181:up|hsa:3775,KCNK1,3775:down|hsa:3326,HSP90AB1,3326:up|hsa:11254,SLC6A14,11254:down|hsa:22941,SHANK2,22941:down|hsa:55600,ITLN1,55600:up|hsa:6584,SLC22A5,6584:down	http://amigo.geneontology.org/cgi-bin/amigo/term_details?term=GO:0005903
apical junction complex	Cellular Component	GO:0043296	14	124	1853	16940	0.00755532	0.00731995	0.492426	0.771915	23586|79827|64130|10580|55691|11149|288|324|8531|7855|154796|11346|5010|10207	http://amigo.geneontology.org/cgi-bin/amigo/term_details?term=GO:0043296	hsa:23586,DDX58,23586:down|hsa:79827,CLMP,79827:down|hsa:64130,LIN7B,64130:up|hsa:10580,SORBS1,10580:up|hsa:55691,FRMD4A,55691:down|hsa:11149,BVES,11149:up|hsa:288,ANK3,288:up|hsa:324,APC,324:up|hsa:8531,YBX3,8531:up|hsa:7855,FZD5,7855:up|hsa:154796,AMOT,154796:up|hsa:11346,SYNPO,11346:up|hsa:5010,CLDN11,5010:down|hsa:10207,INADL,10207:up	http://amigo.geneontology.org/cgi-bin/amigo/term_details?term=GO:0043296
nuclear outer membrane	Cellular Component	GO:0005640	3	24	1853	16940	0.001619	0.00141677	0.497025	0.771915	23345|1760|89795	http://amigo.geneontology.org/cgi-bin/amigo/term_details?term=GO:0005640	hsa:23345,SYNE1,23345:down|hsa:1760,DMPK,1760:up|hsa:89795,NAV3,89795:down	http://amigo.geneontology.org/cgi-bin/amigo/term_details?term=GO:0005640
eukaryotic 43S preinitiation complex	Cellular Component	GO:0016282	2	15	1853	16940	0.00107933	0.000885478	0.500029	0.771915	8665|8669	http://amigo.geneontology.org/cgi-bin/amigo/term_details?term=GO:0016282	hsa:8665,EIF3F,8665:up|hsa:8669,EIF3J,8669:up	http://amigo.geneontology.org/cgi-bin/amigo/term_details?term=GO:0016282
mRNA cleavage factor complex	Cellular Component	GO:0005849	2	15	1853	16940	0.00107933	0.000885478	0.500029	0.771915	51585|53981	http://amigo.geneontology.org/cgi-bin/amigo/term_details?term=GO:0005849	hsa:51585,PCF11,51585:up|hsa:53981,CPSF2,53981:up	http://amigo.geneontology.org/cgi-bin/amigo/term_details?term=GO:0005849
CCR4-NOT complex	Cellular Component	GO:0030014	2	15	1853	16940	0.00107933	0.000885478	0.500029	0.771915	22849|29883	http://amigo.geneontology.org/cgi-bin/amigo/term_details?term=GO:0030014	hsa:22849,CPEB3,22849:up|hsa:29883,CNOT7,29883:up	http://amigo.geneontology.org/cgi-bin/amigo/term_details?term=GO:0030014
translation preinitiation complex	Cellular Component	GO:0070993	2	15	1853	16940	0.00107933	0.000885478	0.500029	0.771915	8665|8669	http://amigo.geneontology.org/cgi-bin/amigo/term_details?term=GO:0070993	hsa:8665,EIF3F,8665:up|hsa:8669,EIF3J,8669:up	http://amigo.geneontology.org/cgi-bin/amigo/term_details?term=GO:0070993
dendrite membrane	Cellular Component	GO:0032590	2	15	1853	16940	0.00107933	0.000885478	0.500029	0.771915	3746|3745	http://amigo.geneontology.org/cgi-bin/amigo/term_details?term=GO:0032590	hsa:3746,KCNC1,3746:up|hsa:3745,KCNB1,3745:up	http://amigo.geneontology.org/cgi-bin/amigo/term_details?term=GO:0032590
asymmetric synapse	Cellular Component	GO:0032279	1	6	1853	16940	0.000539665	0.000354191	0.501012	0.771915	1131	http://amigo.geneontology.org/cgi-bin/amigo/term_details?term=GO:0032279	hsa:1131,CHRM3,1131:up	http://amigo.geneontology.org/cgi-bin/amigo/term_details?term=GO:0032279
platelet dense granule	Cellular Component	GO:0042827	1	6	1853	16940	0.000539665	0.000354191	0.501012	0.771915	3920	http://amigo.geneontology.org/cgi-bin/amigo/term_details?term=GO:0042827	hsa:3920,LAMP2,3920:up	http://amigo.geneontology.org/cgi-bin/amigo/term_details?term=GO:0042827
collagen type IV trimer	Cellular Component	GO:0005587	1	6	1853	16940	0.000539665	0.000354191	0.501012	0.771915	1285	http://amigo.geneontology.org/cgi-bin/amigo/term_details?term=GO:0005587	hsa:1285,COL4A3,1285:up	http://amigo.geneontology.org/cgi-bin/amigo/term_details?term=GO:0005587
glycogen granule	Cellular Component	GO:0042587	1	6	1853	16940	0.000539665	0.000354191	0.501012	0.771915	5500	http://amigo.geneontology.org/cgi-bin/amigo/term_details?term=GO:0042587	hsa:5500,PPP1CB,5500:up	http://amigo.geneontology.org/cgi-bin/amigo/term_details?term=GO:0042587
NURF complex	Cellular Component	GO:0016589	1	6	1853	16940	0.000539665	0.000354191	0.501012	0.771915	5928	http://amigo.geneontology.org/cgi-bin/amigo/term_details?term=GO:0016589	hsa:5928,RBBP4,5928:up	http://amigo.geneontology.org/cgi-bin/amigo/term_details?term=GO:0016589
polysomal ribosome	Cellular Component	GO:0042788	1	6	1853	16940	0.000539665	0.000354191	0.501012	0.771915	23185	http://amigo.geneontology.org/cgi-bin/amigo/term_details?term=GO:0042788	hsa:23185,LARP4B,23185:up	http://amigo.geneontology.org/cgi-bin/amigo/term_details?term=GO:0042788
cell body fiber	Cellular Component	GO:0070852	1	6	1853	16940	0.000539665	0.000354191	0.501012	0.771915	26278	http://amigo.geneontology.org/cgi-bin/amigo/term_details?term=GO:0070852	hsa:26278,SACS,26278:up	http://amigo.geneontology.org/cgi-bin/amigo/term_details?term=GO:0070852
SAGA complex	Cellular Component	GO:0000124	1	6	1853	16940	0.000539665	0.000354191	0.501012	0.771915	55578	http://amigo.geneontology.org/cgi-bin/amigo/term_details?term=GO:0000124	hsa:55578,SUPT20H,55578:up	http://amigo.geneontology.org/cgi-bin/amigo/term_details?term=GO:0000124
periciliary membrane compartment	Cellular Component	GO:1990075	1	6	1853	16940	0.000539665	0.000354191	0.501012	0.771915	84059	http://amigo.geneontology.org/cgi-bin/amigo/term_details?term=GO:1990075	hsa:84059,GPR98,84059:up	http://amigo.geneontology.org/cgi-bin/amigo/term_details?term=GO:1990075
DNA replication factor C complex	Cellular Component	GO:0005663	1	6	1853	16940	0.000539665	0.000354191	0.501012	0.771915	5985	http://amigo.geneontology.org/cgi-bin/amigo/term_details?term=GO:0005663	hsa:5985,RFC5,5985:up	http://amigo.geneontology.org/cgi-bin/amigo/term_details?term=GO:0005663
viral capsid	Cellular Component	GO:0019028	1	6	1853	16940	0.000539665	0.000354191	0.501012	0.771915	9987	http://amigo.geneontology.org/cgi-bin/amigo/term_details?term=GO:0019028	hsa:9987,HNRNPDL,9987:up	http://amigo.geneontology.org/cgi-bin/amigo/term_details?term=GO:0019028
transcription factor TFIIIC complex	Cellular Component	GO:0000127	1	6	1853	16940	0.000539665	0.000354191	0.501012	0.771915	112495	http://amigo.geneontology.org/cgi-bin/amigo/term_details?term=GO:0000127	hsa:112495,GTF3C6,112495:up	http://amigo.geneontology.org/cgi-bin/amigo/term_details?term=GO:0000127
Cul5-RING ubiquitin ligase complex	Cellular Component	GO:0031466	1	6	1853	16940	0.000539665	0.000354191	0.501012	0.771915	8065	http://amigo.geneontology.org/cgi-bin/amigo/term_details?term=GO:0031466	hsa:8065,CUL5,8065:up	http://amigo.geneontology.org/cgi-bin/amigo/term_details?term=GO:0031466
side of membrane	Cellular Component	GO:0098552	44	399	1853	16940	0.0237453	0.0235537	0.501332	0.771915	7803|1540|3684|460|5997|6382|6710|3123|966|25|23011|2261|3119|5127|361|1012|3125|2205|4684|960|3694|154796|8788|3118|3117|1837|2239|22871|100509457|948|214|290|7070|7852|3126|2534|100133941|969|3688|7412|3760|1048|3127|9619	http://amigo.geneontology.org/cgi-bin/amigo/term_details?term=GO:0098552	hsa:7803,PTP4A1,7803:up|hsa:1540,CYLD,1540:up|hsa:3684,ITGAM,3684:down|hsa:460,ASTN1,460:down|hsa:5997,RGS2,5997:up|hsa:6382,SDC1,6382:down|hsa:6710,SPTB,6710:up|hsa:3123,HLA-DRB1,3123:down|hsa:966,CD59,966:up|hsa:25,ABL1,25:down|hsa:23011,RAB21,23011:up|hsa:2261,FGFR3,2261:down|hsa:3119,HLA-DQB1,3119:down|hsa:5127,CDK16,5127:up|hsa:361,AQP4,361:up|hsa:1012,CDH13,1012:up|hsa:3125,HLA-DRB3,3125:do…	http://amigo.geneontology.org/cgi-bin/amigo/term_details?term=GO:0098552
peroxisomal part	Cellular Component	GO:0044439	9	79	1853	16940	0.00485699	0.00466352	0.501503	0.771915	91452|5191|2180|23417|5194|55711|252995|5264|10005	http://amigo.geneontology.org/cgi-bin/amigo/term_details?term=GO:0044439	hsa:91452,ACBD5,91452:up|hsa:5191,PEX7,5191:up|hsa:2180,ACSL1,2180:up|hsa:23417,MLYCD,23417:up|hsa:5194,PEX13,5194:up|hsa:55711,FAR2,55711:down|hsa:252995,FNDC5,252995:up|hsa:5264,PHYH,5264:up|hsa:10005,ACOT8,10005:up	http://amigo.geneontology.org/cgi-bin/amigo/term_details?term=GO:0044439
microbody part	Cellular Component	GO:0044438	9	79	1853	16940	0.00485699	0.00466352	0.501503	0.771915	91452|5191|2180|23417|5194|55711|252995|5264|10005	http://amigo.geneontology.org/cgi-bin/amigo/term_details?term=GO:0044438	hsa:91452,ACBD5,91452:up|hsa:5191,PEX7,5191:up|hsa:2180,ACSL1,2180:up|hsa:23417,MLYCD,23417:up|hsa:5194,PEX13,5194:up|hsa:55711,FAR2,55711:down|hsa:252995,FNDC5,252995:up|hsa:5264,PHYH,5264:up|hsa:10005,ACOT8,10005:up	http://amigo.geneontology.org/cgi-bin/amigo/term_details?term=GO:0044438
axon terminus	Cellular Component	GO:0043679	9	80	1853	16940	0.00485699	0.00472255	0.517211	0.792691	274|3737|2898|8492|6001|2805|4915|5217|1131	http://amigo.geneontology.org/cgi-bin/amigo/term_details?term=GO:0043679	hsa:274,BIN1,274:up|hsa:3737,KCNA2,3737:up|hsa:2898,GRIK2,2898:down|hsa:8492,PRSS12,8492:down|hsa:6001,RGS10,6001:down|hsa:2805,GOT1,2805:up|hsa:4915,NTRK2,4915:down|hsa:5217,PFN2,5217:up|hsa:1131,CHRM3,1131:up	http://amigo.geneontology.org/cgi-bin/amigo/term_details?term=GO:0043679
trans-Golgi network	Cellular Component	GO:0005802	17	154	1853	16940	0.00917431	0.00909091	0.522447	0.798833	8549|3118|8218|3117|54715|100509457|6649|84679|3123|23011|3126|3119|399687|3125|3127|59352|57221	http://amigo.geneontology.org/cgi-bin/amigo/term_details?term=GO:0005802	hsa:8549,LGR5,8549:down|hsa:3118,HLA-DQA2,3118:up|hsa:8218,CLTCL1,8218:up|hsa:3117,HLA-DQA1,3117:down|hsa:54715,RBFOX1,54715:up|hsa:100509457,-,100509457:up|hsa:6649,SOD3,6649:down|hsa:84679,SLC9A7,84679:up|hsa:3123,HLA-DRB1,3123:down|hsa:23011,RAB21,23011:up|hsa:3126,HLA-DRB4,3126:up|hsa:3119,HLA-DQB1,3119:down|hsa:399687,MYO18A,399687:up|hsa:3125,HLA-DRB3,3125:down|hsa:3127,HLA-DRB5,3127:down|h…	http://amigo.geneontology.org/cgi-bin/amigo/term_details?term=GO:0005802
inclusion body	Cellular Component	GO:0016234	7	62	1853	16940	0.00377766	0.00365998	0.524487	0.801482	6310|2997|4741|1191|178|4928|3326	http://amigo.geneontology.org/cgi-bin/amigo/term_details?term=GO:0016234	hsa:6310,ATXN1,6310:down|hsa:2997,GYS1,2997:up|hsa:4741,NEFM,4741:up|hsa:1191,CLU,1191:down|hsa:178,AGL,178:up|hsa:4928,NUP98,4928:up|hsa:3326,HSP90AB1,3326:up	http://amigo.geneontology.org/cgi-bin/amigo/term_details?term=GO:0016234
spindle pole	Cellular Component	GO:0000922	13	118	1853	16940	0.00701565	0.00696576	0.532885	0.806819	805|9903|51143|64793|4085|801|8452|151393|51115|808|1780|7840|51119	http://amigo.geneontology.org/cgi-bin/amigo/term_details?term=GO:0000922	hsa:805,CALM2,805:up|hsa:9903,KLHL21,9903:up|hsa:51143,DYNC1LI1,51143:up|hsa:64793,CEP85,64793:up|hsa:4085,MAD2L1,4085:up|hsa:801,CALM1,801:up|hsa:8452,CUL3,8452:up|hsa:151393,RMDN2,151393:up|hsa:51115,RMDN1,51115:up|hsa:808,CALM3,808:up|hsa:1780,DYNC1I1,1780:up|hsa:7840,ALMS1,7840:down|hsa:51119,SBDS,51119:up	http://amigo.geneontology.org/cgi-bin/amigo/term_details?term=GO:0000922
eukaryotic translation initiation factor 3 complex	Cellular Component	GO:0005852	2	16	1853	16940	0.00107933	0.00094451	0.535501	0.806819	8665|8669	http://amigo.geneontology.org/cgi-bin/amigo/term_details?term=GO:0005852	hsa:8665,EIF3F,8665:up|hsa:8669,EIF3J,8669:up	http://amigo.geneontology.org/cgi-bin/amigo/term_details?term=GO:0005852
clathrin coat of coated pit	Cellular Component	GO:0030132	2	16	1853	16940	0.00107933	0.00094451	0.535501	0.806819	1601|8218	http://amigo.geneontology.org/cgi-bin/amigo/term_details?term=GO:0030132	hsa:1601,DAB2,1601:down|hsa:8218,CLTCL1,8218:up	http://amigo.geneontology.org/cgi-bin/amigo/term_details?term=GO:0030132
ESC/E(Z) complex	Cellular Component	GO:0035098	2	16	1853	16940	0.00107933	0.00094451	0.535501	0.806819	9555|5928	http://amigo.geneontology.org/cgi-bin/amigo/term_details?term=GO:0035098	hsa:9555,H2AFY,9555:up|hsa:5928,RBBP4,5928:up	http://amigo.geneontology.org/cgi-bin/amigo/term_details?term=GO:0035098
protein acetyltransferase complex	Cellular Component	GO:0031248	10	91	1853	16940	0.00539665	0.0053719	0.54362	0.806974	284058|80155|93624|80218|55578|122830|80314|57325|51230|151050	http://amigo.geneontology.org/cgi-bin/amigo/term_details?term=GO:0031248	hsa:284058,KANSL1,284058:down|hsa:80155,NAA15,80155:up|hsa:93624,TADA2B,93624:up|hsa:80218,NAA50,80218:up|hsa:55578,SUPT20H,55578:up|hsa:122830,NAA30,122830:up|hsa:80314,EPC1,80314:up|hsa:57325,CSRP2BP,57325:up|hsa:51230,PHF20,51230:up|hsa:151050,KANSL1L,151050:up	http://amigo.geneontology.org/cgi-bin/amigo/term_details?term=GO:0031248
acetyltransferase complex	Cellular Component	GO:1902493	10	91	1853	16940	0.00539665	0.0053719	0.54362	0.806974	284058|80155|93624|80218|55578|122830|80314|57325|51230|151050	http://amigo.geneontology.org/cgi-bin/amigo/term_details?term=GO:1902493	hsa:284058,KANSL1,284058:down|hsa:80155,NAA15,80155:up|hsa:93624,TADA2B,93624:up|hsa:80218,NAA50,80218:up|hsa:55578,SUPT20H,55578:up|hsa:122830,NAA30,122830:up|hsa:80314,EPC1,80314:up|hsa:57325,CSRP2BP,57325:up|hsa:51230,PHF20,51230:up|hsa:151050,KANSL1L,151050:up	http://amigo.geneontology.org/cgi-bin/amigo/term_details?term=GO:1902493
alpha-amino-3-hydroxy-5-methyl-4-isoxazolepropionic acid selective glutamate receptor complex	Cellular Component	GO:0032281	3	26	1853	16940	0.001619	0.00153483	0.552659	0.806974	80059|388336|2892	http://amigo.geneontology.org/cgi-bin/amigo/term_details?term=GO:0032281	hsa:80059,LRRTM4,80059:up|hsa:388336,SHISA6,388336:down|hsa:2892,GRIA3,2892:up	http://amigo.geneontology.org/cgi-bin/amigo/term_details?term=GO:0032281
trans-Golgi network transport vesicle	Cellular Component	GO:0030140	3	26	1853	16940	0.001619	0.00153483	0.552659	0.806974	6272|8218|57120	http://amigo.geneontology.org/cgi-bin/amigo/term_details?term=GO:0030140	hsa:6272,SORT1,6272:up|hsa:8218,CLTCL1,8218:up|hsa:57120,GOPC,57120:down	http://amigo.geneontology.org/cgi-bin/amigo/term_details?term=GO:0030140
clathrin coat	Cellular Component	GO:0030118	5	45	1853	16940	0.00269833	0.00265643	0.555555	0.806974	1601|8218|85439|53354|54674	http://amigo.geneontology.org/cgi-bin/amigo/term_details?term=GO:0030118	hsa:1601,DAB2,1601:down|hsa:8218,CLTCL1,8218:up|hsa:85439,STON2,85439:up|hsa:53354,PANK1,53354:up|hsa:54674,LRRN3,54674:up	http://amigo.geneontology.org/cgi-bin/amigo/term_details?term=GO:0030118
gamma-tubulin large complex	Cellular Component	GO:0000931	1	7	1853	16940	0.000539665	0.000413223	0.555614	0.806974	80097	http://amigo.geneontology.org/cgi-bin/amigo/term_details?term=GO:0000931	hsa:80097,MZT2B,80097:down	http://amigo.geneontology.org/cgi-bin/amigo/term_details?term=GO:0000931
kainate selective glutamate receptor complex	Cellular Component	GO:0032983	1	7	1853	16940	0.000539665	0.000413223	0.555614	0.806974	2898	http://amigo.geneontology.org/cgi-bin/amigo/term_details?term=GO:0032983	hsa:2898,GRIK2,2898:down	http://amigo.geneontology.org/cgi-bin/amigo/term_details?term=GO:0032983
guanyl-nucleotide exchange factor complex	Cellular Component	GO:0032045	1	7	1853	16940	0.000539665	0.000413223	0.555614	0.806974	5140	http://amigo.geneontology.org/cgi-bin/amigo/term_details?term=GO:0032045	hsa:5140,PDE3B,5140:down	http://amigo.geneontology.org/cgi-bin/amigo/term_details?term=GO:0032045
chromaffin granule	Cellular Component	GO:0042583	1	7	1853	16940	0.000539665	0.000413223	0.555614	0.806974	1191	http://amigo.geneontology.org/cgi-bin/amigo/term_details?term=GO:0042583	hsa:1191,CLU,1191:down	http://amigo.geneontology.org/cgi-bin/amigo/term_details?term=GO:0042583
gamma-tubulin ring complex	Cellular Component	GO:0008274	1	7	1853	16940	0.000539665	0.000413223	0.555614	0.806974	80097	http://amigo.geneontology.org/cgi-bin/amigo/term_details?term=GO:0008274	hsa:80097,MZT2B,80097:down	http://amigo.geneontology.org/cgi-bin/amigo/term_details?term=GO:0008274
alveolar lamellar body	Cellular Component	GO:0097208	1	7	1853	16940	0.000539665	0.000413223	0.555614	0.806974	1512	http://amigo.geneontology.org/cgi-bin/amigo/term_details?term=GO:0097208	hsa:1512,CTSH,1512:down	http://amigo.geneontology.org/cgi-bin/amigo/term_details?term=GO:0097208
dendritic spine membrane	Cellular Component	GO:0032591	1	7	1853	16940	0.000539665	0.000413223	0.555614	0.806974	8516	http://amigo.geneontology.org/cgi-bin/amigo/term_details?term=GO:0032591	hsa:8516,ITGA8,8516:up	http://amigo.geneontology.org/cgi-bin/amigo/term_details?term=GO:0032591
mitochondrial outer membrane translocase complex	Cellular Component	GO:0005742	1	7	1853	16940	0.000539665	0.000413223	0.555614	0.806974	56993	http://amigo.geneontology.org/cgi-bin/amigo/term_details?term=GO:0005742	hsa:56993,TOMM22,56993:up	http://amigo.geneontology.org/cgi-bin/amigo/term_details?term=GO:0005742
collagen network	Cellular Component	GO:0098645	1	7	1853	16940	0.000539665	0.000413223	0.555614	0.806974	1285	http://amigo.geneontology.org/cgi-bin/amigo/term_details?term=GO:0098645	hsa:1285,COL4A3,1285:up	http://amigo.geneontology.org/cgi-bin/amigo/term_details?term=GO:0098645
endoplasmic reticulum tubular network	Cellular Component	GO:0071782	1	7	1853	16940	0.000539665	0.000413223	0.555614	0.806974	444	http://amigo.geneontology.org/cgi-bin/amigo/term_details?term=GO:0071782	hsa:444,ASPH,444:up	http://amigo.geneontology.org/cgi-bin/amigo/term_details?term=GO:0071782
mitochondrial crista	Cellular Component	GO:0030061	1	7	1853	16940	0.000539665	0.000413223	0.555614	0.806974	4976	http://amigo.geneontology.org/cgi-bin/amigo/term_details?term=GO:0030061	hsa:4976,OPA1,4976:up	http://amigo.geneontology.org/cgi-bin/amigo/term_details?term=GO:0030061
prefoldin complex	Cellular Component	GO:0016272	1	7	1853	16940	0.000539665	0.000413223	0.555614	0.806974	7411	http://amigo.geneontology.org/cgi-bin/amigo/term_details?term=GO:0016272	hsa:7411,VBP1,7411:up	http://amigo.geneontology.org/cgi-bin/amigo/term_details?term=GO:0016272
cerebellar mossy fiber	Cellular Component	GO:0044300	1	7	1853	16940	0.000539665	0.000413223	0.555614	0.806974	274	http://amigo.geneontology.org/cgi-bin/amigo/term_details?term=GO:0044300	hsa:274,BIN1,274:up	http://amigo.geneontology.org/cgi-bin/amigo/term_details?term=GO:0044300
PTW/PP1 phosphatase complex	Cellular Component	GO:0072357	1	7	1853	16940	0.000539665	0.000413223	0.555614	0.806974	5500	http://amigo.geneontology.org/cgi-bin/amigo/term_details?term=GO:0072357	hsa:5500,PPP1CB,5500:up	http://amigo.geneontology.org/cgi-bin/amigo/term_details?term=GO:0072357
myelin sheath abaxonal region	Cellular Component	GO:0035748	1	7	1853	16940	0.000539665	0.000413223	0.555614	0.806974	3688	http://amigo.geneontology.org/cgi-bin/amigo/term_details?term=GO:0035748	hsa:3688,ITGB1,3688:up	http://amigo.geneontology.org/cgi-bin/amigo/term_details?term=GO:0035748
intercellular canaliculus	Cellular Component	GO:0046581	1	7	1853	16940	0.000539665	0.000413223	0.555614	0.806974	1803	http://amigo.geneontology.org/cgi-bin/amigo/term_details?term=GO:0046581	hsa:1803,DPP4,1803:down	http://amigo.geneontology.org/cgi-bin/amigo/term_details?term=GO:0046581
nonhomologous end joining complex	Cellular Component	GO:0070419	1	7	1853	16940	0.000539665	0.000413223	0.555614	0.806974	3981	http://amigo.geneontology.org/cgi-bin/amigo/term_details?term=GO:0070419	hsa:3981,LIG4,3981:up	http://amigo.geneontology.org/cgi-bin/amigo/term_details?term=GO:0070419
U2-type spliceosomal complex	Cellular Component	GO:0005684	1	7	1853	16940	0.000539665	0.000413223	0.555614	0.806974	6936	http://amigo.geneontology.org/cgi-bin/amigo/term_details?term=GO:0005684	hsa:6936,GCFC2,6936:up	http://amigo.geneontology.org/cgi-bin/amigo/term_details?term=GO:0005684
laminin-1 complex	Cellular Component	GO:0005606	1	7	1853	16940	0.000539665	0.000413223	0.555614	0.806974	3908	http://amigo.geneontology.org/cgi-bin/amigo/term_details?term=GO:0005606	hsa:3908,LAMA2,3908:up	http://amigo.geneontology.org/cgi-bin/amigo/term_details?term=GO:0005606
ripoptosome	Cellular Component	GO:0097342	1	7	1853	16940	0.000539665	0.000413223	0.555614	0.806974	8837	http://amigo.geneontology.org/cgi-bin/amigo/term_details?term=GO:0097342	hsa:8837,CFLAR,8837:up	http://amigo.geneontology.org/cgi-bin/amigo/term_details?term=GO:0097342
network-forming collagen trimer	Cellular Component	GO:0098642	1	7	1853	16940	0.000539665	0.000413223	0.555614	0.806974	1285	http://amigo.geneontology.org/cgi-bin/amigo/term_details?term=GO:0098642	hsa:1285,COL4A3,1285:up	http://amigo.geneontology.org/cgi-bin/amigo/term_details?term=GO:0098642
sex chromatin	Cellular Component	GO:0001739	1	7	1853	16940	0.000539665	0.000413223	0.555614	0.806974	9555	http://amigo.geneontology.org/cgi-bin/amigo/term_details?term=GO:0001739	hsa:9555,H2AFY,9555:up	http://amigo.geneontology.org/cgi-bin/amigo/term_details?term=GO:0001739
RNA polymerase III transcription factor complex	Cellular Component	GO:0090576	1	7	1853	16940	0.000539665	0.000413223	0.555614	0.806974	112495	http://amigo.geneontology.org/cgi-bin/amigo/term_details?term=GO:0090576	hsa:112495,GTF3C6,112495:up	http://amigo.geneontology.org/cgi-bin/amigo/term_details?term=GO:0090576
protein phosphatase type 1 complex	Cellular Component	GO:0000164	1	7	1853	16940	0.000539665	0.000413223	0.555614	0.806974	5500	http://amigo.geneontology.org/cgi-bin/amigo/term_details?term=GO:0000164	hsa:5500,PPP1CB,5500:up	http://amigo.geneontology.org/cgi-bin/amigo/term_details?term=GO:0000164
eukaryotic translation initiation factor 3 complex, eIF3m	Cellular Component	GO:0071541	1	7	1853	16940	0.000539665	0.000413223	0.555614	0.806974	8665	http://amigo.geneontology.org/cgi-bin/amigo/term_details?term=GO:0071541	hsa:8665,EIF3F,8665:up	http://amigo.geneontology.org/cgi-bin/amigo/term_details?term=GO:0071541
small ribosomal subunit	Cellular Component	GO:0015935	7	64	1853	16940	0.00377766	0.00377804	0.55936	0.811395	6224|28957|92259|6192|64960|28973|51081	http://amigo.geneontology.org/cgi-bin/amigo/term_details?term=GO:0015935	hsa:6224,RPS20,6224:up|hsa:28957,MRPS28,28957:up|hsa:92259,MRPS36,92259:up|hsa:6192,RPS4Y1,6192:up|hsa:64960,MRPS15,64960:up|hsa:28973,MRPS18B,28973:up|hsa:51081,MRPS7,51081:up	http://amigo.geneontology.org/cgi-bin/amigo/term_details?term=GO:0015935
proteasome complex	Cellular Component	GO:0000502	7	64	1853	16940	0.00377766	0.00377804	0.55936	0.811395	9352|7337|10197|23392|3315|5702|23198	http://amigo.geneontology.org/cgi-bin/amigo/term_details?term=GO:0000502	hsa:9352,TXNL1,9352:up|hsa:7337,UBE3A,7337:up|hsa:10197,PSME3,10197:up|hsa:23392,ECM29,23392:up|hsa:3315,HSPB1,3315:up|hsa:5702,PSMC3,5702:up|hsa:23198,PSME4,23198:up	http://amigo.geneontology.org/cgi-bin/amigo/term_details?term=GO:0000502
methyltransferase complex	Cellular Component	GO:0034708	9	83	1853	16940	0.00485699	0.00489965	0.563276	0.816166	284058|11329|5500|9555|125476|5928|10419|51230|9734	http://amigo.geneontology.org/cgi-bin/amigo/term_details?term=GO:0034708	hsa:284058,KANSL1,284058:down|hsa:11329,STK38,11329:down|hsa:5500,PPP1CB,5500:up|hsa:9555,H2AFY,9555:up|hsa:125476,INO80C,125476:down|hsa:5928,RBBP4,5928:up|hsa:10419,PRMT5,10419:up|hsa:51230,PHF20,51230:up|hsa:9734,HDAC9,9734:down	http://amigo.geneontology.org/cgi-bin/amigo/term_details?term=GO:0034708
microvillus	Cellular Component	GO:0005902	9	83	1853	16940	0.00485699	0.00489965	0.563276	0.816166	100133941|53405|760|51181|9497|7412|949|4646|150696	http://amigo.geneontology.org/cgi-bin/amigo/term_details?term=GO:0005902	hsa:100133941,CD24,100133941:down|hsa:53405,CLIC5,53405:up|hsa:760,CA2,760:up|hsa:51181,DCXR,51181:up|hsa:9497,SLC4A7,9497:up|hsa:7412,VCAM1,7412:up|hsa:949,SCARB1,949:down|hsa:4646,MYO6,4646:down|hsa:150696,PROM2,150696:down	http://amigo.geneontology.org/cgi-bin/amigo/term_details?term=GO:0005902
cytoplasmic vesicle membrane	Cellular Component	GO:0030659	44	408	1853	16940	0.0237453	0.024085	0.564325	0.817464	23353|493829|55890|8218|4012|143187|23166|22822|7474|3123|23011|1601|4193|3119|6678|115123|3125|4646|9332|3920|3118|9052|8615|3117|51365|3312|100509457|948|2892|7532|8685|51128|6249|817|81035|3126|51704|816|8291|949|7855|3127|23095|2810	http://amigo.geneontology.org/cgi-bin/amigo/term_details?term=GO:0030659	hsa:23353,SUN1,23353:up|hsa:493829,TRIM72,493829:up|hsa:55890,GPRC5C,55890:up|hsa:8218,CLTCL1,8218:up|hsa:4012,LNPEP,4012:up|hsa:143187,VTI1A,143187:up|hsa:23166,STAB1,23166:down|hsa:22822,PHLDA1,22822:up|hsa:7474,WNT5A,7474:down|hsa:3123,HLA-DRB1,3123:down|hsa:23011,RAB21,23011:up|hsa:1601,DAB2,1601:down|hsa:4193,MDM2,4193:up|hsa:3119,HLA-DQB1,3119:down|hsa:6678,SPARC,6678:down|hsa:115123,MARCH3…	http://amigo.geneontology.org/cgi-bin/amigo/term_details?term=GO:0030659
plasma lipoprotein particle	Cellular Component	GO:0034358	4	36	1853	16940	0.00215866	0.00212515	0.565317	0.817464	4023|1191|7941|79135	http://amigo.geneontology.org/cgi-bin/amigo/term_details?term=GO:0034358	hsa:4023,LPL,4023:up|hsa:1191,CLU,1191:down|hsa:7941,PLA2G7,7941:down|hsa:79135,APOO,79135:up	http://amigo.geneontology.org/cgi-bin/amigo/term_details?term=GO:0034358
pronucleus	Cellular Component	GO:0045120	2	17	1853	16940	0.00107933	0.00100354	0.5692	0.817464	55183|3297	http://amigo.geneontology.org/cgi-bin/amigo/term_details?term=GO:0045120	hsa:55183,RIF1,55183:up|hsa:3297,HSF1,3297:up	http://amigo.geneontology.org/cgi-bin/amigo/term_details?term=GO:0045120
MLL1 complex	Cellular Component	GO:0071339	3	27	1853	16940	0.001619	0.00159386	0.579063	0.82667	125476|284058|51230	http://amigo.geneontology.org/cgi-bin/amigo/term_details?term=GO:0071339	hsa:125476,INO80C,125476:down|hsa:284058,KANSL1,284058:down|hsa:51230,PHF20,51230:up	http://amigo.geneontology.org/cgi-bin/amigo/term_details?term=GO:0071339
MLL1/2 complex	Cellular Component	GO:0044665	3	27	1853	16940	0.001619	0.00159386	0.579063	0.82667	125476|284058|51230	http://amigo.geneontology.org/cgi-bin/amigo/term_details?term=GO:0044665	hsa:125476,INO80C,125476:down|hsa:284058,KANSL1,284058:down|hsa:51230,PHF20,51230:up	http://amigo.geneontology.org/cgi-bin/amigo/term_details?term=GO:0044665
receptor complex	Cellular Component	GO:0043235	31	290	1853	16940	0.0167296	0.0171192	0.582784	0.830504	80059|10580|55890|2898|8516|3684|22941|5362|22871|1140|5284|55600|10267|780|1134|2066|2892|2260|2861|91584|53353|1601|3679|3688|84059|388336|22801|2065|960|4915|3694	http://amigo.geneontology.org/cgi-bin/amigo/term_details?term=GO:0043235	hsa:80059,LRRTM4,80059:up|hsa:10580,SORBS1,10580:up|hsa:55890,GPRC5C,55890:up|hsa:2898,GRIK2,2898:down|hsa:8516,ITGA8,8516:up|hsa:3684,ITGAM,3684:down|hsa:22941,SHANK2,22941:down|hsa:5362,PLXNA2,5362:up|hsa:22871,NLGN1,22871:down|hsa:1140,CHRNB1,1140:up|hsa:5284,PIGR,5284:down|hsa:55600,ITLN1,55600:up|hsa:10267,RAMP1,10267:up|hsa:780,DDR1,780:up|hsa:1134,CHRNA1,1134:up|hsa:2066,ERBB4,2066:up|hsa:…	http://amigo.geneontology.org/cgi-bin/amigo/term_details?term=GO:0043235
transport vesicle	Cellular Component	GO:0030133	18	169	1853	16940	0.00971398	0.00997639	0.584723	0.830504	3118|8615|6272|8218|3117|57120|143187|100509457|51128|3123|2261|3126|5127|3119|80763|3125|23392|3127	http://amigo.geneontology.org/cgi-bin/amigo/term_details?term=GO:0030133	hsa:3118,HLA-DQA2,3118:up|hsa:8615,USO1,8615:up|hsa:6272,SORT1,6272:up|hsa:8218,CLTCL1,8218:up|hsa:3117,HLA-DQA1,3117:down|hsa:57120,GOPC,57120:down|hsa:143187,VTI1A,143187:up|hsa:100509457,-,100509457:up|hsa:51128,SAR1B,51128:up|hsa:3123,HLA-DRB1,3123:down|hsa:2261,FGFR3,2261:down|hsa:3126,HLA-DRB4,3126:up|hsa:5127,CDK16,5127:up|hsa:3119,HLA-DQB1,3119:down|hsa:80763,SPX,80763:up|hsa:3125,HLA-DRB…	http://amigo.geneontology.org/cgi-bin/amigo/term_details?term=GO:0030133
acetylcholine-gated channel complex	Cellular Component	GO:0005892	2	18	1853	16940	0.00107933	0.00106257	0.601089	0.830504	1140|1134	http://amigo.geneontology.org/cgi-bin/amigo/term_details?term=GO:0005892	hsa:1140,CHRNB1,1140:up|hsa:1134,CHRNA1,1134:up	http://amigo.geneontology.org/cgi-bin/amigo/term_details?term=GO:0005892
growth cone membrane	Cellular Component	GO:0032584	1	8	1853	16940	0.000539665	0.000472255	0.604244	0.830504	2596	http://amigo.geneontology.org/cgi-bin/amigo/term_details?term=GO:0032584	hsa:2596,GAP43,2596:down	http://amigo.geneontology.org/cgi-bin/amigo/term_details?term=GO:0032584
dihydrolipoyl dehydrogenase complex	Cellular Component	GO:0045240	1	8	1853	16940	0.000539665	0.000472255	0.604244	0.830504	4967	http://amigo.geneontology.org/cgi-bin/amigo/term_details?term=GO:0045240	hsa:4967,OGDH,4967:up	http://amigo.geneontology.org/cgi-bin/amigo/term_details?term=GO:0045240
clathrin-sculpted gamma-aminobutyric acid transport vesicle membrane	Cellular Component	GO:0061202	1	8	1853	16940	0.000539665	0.000472255	0.604244	0.830504	3312	http://amigo.geneontology.org/cgi-bin/amigo/term_details?term=GO:0061202	hsa:3312,HSPA8,3312:up	http://amigo.geneontology.org/cgi-bin/amigo/term_details?term=GO:0061202
basement membrane collagen trimer	Cellular Component	GO:0098651	1	8	1853	16940	0.000539665	0.000472255	0.604244	0.830504	1285	http://amigo.geneontology.org/cgi-bin/amigo/term_details?term=GO:0098651	hsa:1285,COL4A3,1285:up	http://amigo.geneontology.org/cgi-bin/amigo/term_details?term=GO:0098651
TORC2 complex	Cellular Component	GO:0031932	1	8	1853	16940	0.000539665	0.000472255	0.604244	0.830504	253260	http://amigo.geneontology.org/cgi-bin/amigo/term_details?term=GO:0031932	hsa:253260,RICTOR,253260:up	http://amigo.geneontology.org/cgi-bin/amigo/term_details?term=GO:0031932
fibrinogen complex	Cellular Component	GO:0005577	1	8	1853	16940	0.000539665	0.000472255	0.604244	0.830504	2335	http://amigo.geneontology.org/cgi-bin/amigo/term_details?term=GO:0005577	hsa:2335,FN1,2335:down	http://amigo.geneontology.org/cgi-bin/amigo/term_details?term=GO:0005577
spherical high-density lipoprotein particle	Cellular Component	GO:0034366	1	8	1853	16940	0.000539665	0.000472255	0.604244	0.830504	1191	http://amigo.geneontology.org/cgi-bin/amigo/term_details?term=GO:0034366	hsa:1191,CLU,1191:down	http://amigo.geneontology.org/cgi-bin/amigo/term_details?term=GO:0034366
female pronucleus	Cellular Component	GO:0001939	1	8	1853	16940	0.000539665	0.000472255	0.604244	0.830504	55183	http://amigo.geneontology.org/cgi-bin/amigo/term_details?term=GO:0001939	hsa:55183,RIF1,55183:up	http://amigo.geneontology.org/cgi-bin/amigo/term_details?term=GO:0001939
zonula adherens	Cellular Component	GO:0005915	1	8	1853	16940	0.000539665	0.000472255	0.604244	0.830504	10580	http://amigo.geneontology.org/cgi-bin/amigo/term_details?term=GO:0005915	hsa:10580,SORBS1,10580:up	http://amigo.geneontology.org/cgi-bin/amigo/term_details?term=GO:0005915
outer mitochondrial membrane protein complex	Cellular Component	GO:0098799	1	8	1853	16940	0.000539665	0.000472255	0.604244	0.830504	56993	http://amigo.geneontology.org/cgi-bin/amigo/term_details?term=GO:0098799	hsa:56993,TOMM22,56993:up	http://amigo.geneontology.org/cgi-bin/amigo/term_details?term=GO:0098799
CatSper complex	Cellular Component	GO:0036128	1	8	1853	16940	0.000539665	0.000472255	0.604244	0.830504	3306	http://amigo.geneontology.org/cgi-bin/amigo/term_details?term=GO:0036128	hsa:3306,HSPA2,3306:up	http://amigo.geneontology.org/cgi-bin/amigo/term_details?term=GO:0036128
varicosity	Cellular Component	GO:0043196	1	8	1853	16940	0.000539665	0.000472255	0.604244	0.830504	274	http://amigo.geneontology.org/cgi-bin/amigo/term_details?term=GO:0043196	hsa:274,BIN1,274:up	http://amigo.geneontology.org/cgi-bin/amigo/term_details?term=GO:0043196
clathrin-sculpted gamma-aminobutyric acid transport vesicle	Cellular Component	GO:0061200	1	8	1853	16940	0.000539665	0.000472255	0.604244	0.830504	3312	http://amigo.geneontology.org/cgi-bin/amigo/term_details?term=GO:0061200	hsa:3312,HSPA8,3312:up	http://amigo.geneontology.org/cgi-bin/amigo/term_details?term=GO:0061200
integral component of synaptic vesicle membrane	Cellular Component	GO:0030285	1	8	1853	16940	0.000539665	0.000472255	0.604244	0.830504	284612	http://amigo.geneontology.org/cgi-bin/amigo/term_details?term=GO:0030285	hsa:284612,SYPL2,284612:up	http://amigo.geneontology.org/cgi-bin/amigo/term_details?term=GO:0030285
euchromatin	Cellular Component	GO:0000791	3	28	1853	16940	0.001619	0.00165289	0.60446	0.830504	3725|27443|3006	http://amigo.geneontology.org/cgi-bin/amigo/term_details?term=GO:0000791	hsa:3725,JUN,3725:up|hsa:27443,CECR2,27443:up|hsa:3006,HIST1H1C,3006:up	http://amigo.geneontology.org/cgi-bin/amigo/term_details?term=GO:0000791
acrosomal vesicle	Cellular Component	GO:0001669	9	87	1853	16940	0.00485699	0.00513577	0.621583	0.848874	23353|6950|51365|3688|908|55591|22994|1738|1512	http://amigo.geneontology.org/cgi-bin/amigo/term_details?term=GO:0001669	hsa:23353,SUN1,23353:up|hsa:6950,TCP1,6950:up|hsa:51365,PLA1A,51365:up|hsa:3688,ITGB1,3688:up|hsa:908,CCT6A,908:up|hsa:55591,VEZT,55591:up|hsa:22994,CEP131,22994:down|hsa:1738,DLD,1738:up|hsa:1512,CTSH,1512:down	http://amigo.geneontology.org/cgi-bin/amigo/term_details?term=GO:0001669
photoreceptor inner segment	Cellular Component	GO:0001917	3	29	1853	16940	0.001619	0.00171192	0.628819	0.853773	4842|2978|22941	http://amigo.geneontology.org/cgi-bin/amigo/term_details?term=GO:0001917	hsa:4842,NOS1,4842:up|hsa:2978,GUCA1A,2978:down|hsa:22941,SHANK2,22941:down	http://amigo.geneontology.org/cgi-bin/amigo/term_details?term=GO:0001917
recycling endosome membrane	Cellular Component	GO:0055038	4	39	1853	16940	0.00215866	0.00230224	0.630347	0.853773	201475|30844|84679|51201	http://amigo.geneontology.org/cgi-bin/amigo/term_details?term=GO:0055038	hsa:201475,RAB12,201475:up|hsa:30844,EHD4,30844:down|hsa:84679,SLC9A7,84679:up|hsa:51201,ZDHHC2,51201:up	http://amigo.geneontology.org/cgi-bin/amigo/term_details?term=GO:0055038
triglyceride-rich lipoprotein particle	Cellular Component	GO:0034385	2	19	1853	16940	0.00107933	0.00112161	0.63116	0.853773	4023|79135	http://amigo.geneontology.org/cgi-bin/amigo/term_details?term=GO:0034385	hsa:4023,LPL,4023:up|hsa:79135,APOO,79135:up	http://amigo.geneontology.org/cgi-bin/amigo/term_details?term=GO:0034385
very-low-density lipoprotein particle	Cellular Component	GO:0034361	2	19	1853	16940	0.00107933	0.00112161	0.63116	0.853773	4023|79135	http://amigo.geneontology.org/cgi-bin/amigo/term_details?term=GO:0034361	hsa:4023,LPL,4023:up|hsa:79135,APOO,79135:up	http://amigo.geneontology.org/cgi-bin/amigo/term_details?term=GO:0034361
Cul4A-RING E3 ubiquitin ligase complex	Cellular Component	GO:0031464	1	9	1853	16940	0.000539665	0.000531287	0.647555	0.859633	8451	http://amigo.geneontology.org/cgi-bin/amigo/term_details?term=GO:0031464	hsa:8451,CUL4A,8451:up	http://amigo.geneontology.org/cgi-bin/amigo/term_details?term=GO:0031464
juxtaparanode region of axon	Cellular Component	GO:0044224	1	9	1853	16940	0.000539665	0.000531287	0.647555	0.859633	3737	http://amigo.geneontology.org/cgi-bin/amigo/term_details?term=GO:0044224	hsa:3737,KCNA2,3737:up	http://amigo.geneontology.org/cgi-bin/amigo/term_details?term=GO:0044224
ciliary rootlet	Cellular Component	GO:0035253	1	9	1853	16940	0.000539665	0.000531287	0.647555	0.859633	3831	http://amigo.geneontology.org/cgi-bin/amigo/term_details?term=GO:0035253	hsa:3831,KLC1,3831:up	http://amigo.geneontology.org/cgi-bin/amigo/term_details?term=GO:0035253
cAMP-dependent protein kinase complex	Cellular Component	GO:0005952	1	9	1853	16940	0.000539665	0.000531287	0.647555	0.859633	5573	http://amigo.geneontology.org/cgi-bin/amigo/term_details?term=GO:0005952	hsa:5573,PRKAR1A,5573:up	http://amigo.geneontology.org/cgi-bin/amigo/term_details?term=GO:0005952
ESCRT I complex	Cellular Component	GO:0000813	1	9	1853	16940	0.000539665	0.000531287	0.647555	0.859633	137492	http://amigo.geneontology.org/cgi-bin/amigo/term_details?term=GO:0000813	hsa:137492,VPS37A,137492:up	http://amigo.geneontology.org/cgi-bin/amigo/term_details?term=GO:0000813
sperm part	Cellular Component	GO:0097223	12	118	1853	16940	0.00647598	0.00696576	0.649561	0.861845	23353|203|6950|51365|3688|908|55591|3098|22994|1738|5213|1512	http://amigo.geneontology.org/cgi-bin/amigo/term_details?term=GO:0097223	hsa:23353,SUN1,23353:up|hsa:203,AK1,203:up|hsa:6950,TCP1,6950:up|hsa:51365,PLA1A,51365:up|hsa:3688,ITGB1,3688:up|hsa:908,CCT6A,908:up|hsa:55591,VEZT,55591:up|hsa:3098,HK1,3098:up|hsa:22994,CEP131,22994:down|hsa:1738,DLD,1738:up|hsa:5213,PFKM,5213:up|hsa:1512,CTSH,1512:down	http://amigo.geneontology.org/cgi-bin/amigo/term_details?term=GO:0097223
mitotic spindle	Cellular Component	GO:0072686	4	40	1853	16940	0.00215866	0.00236128	0.650579	0.861845	998|5594|4085|8379	http://amigo.geneontology.org/cgi-bin/amigo/term_details?term=GO:0072686	hsa:998,CDC42,998:up|hsa:5594,MAPK1,5594:up|hsa:4085,MAD2L1,4085:up|hsa:8379,MAD1L1,8379:up	http://amigo.geneontology.org/cgi-bin/amigo/term_details?term=GO:0072686
myelin sheath	Cellular Component	GO:0043209	4	40	1853	16940	0.00215866	0.00236128	0.650579	0.861845	966|760|377677|3688	http://amigo.geneontology.org/cgi-bin/amigo/term_details?term=GO:0043209	hsa:966,CD59,966:up|hsa:760,CA2,760:up|hsa:377677,CA13,377677:down|hsa:3688,ITGB1,3688:up	http://amigo.geneontology.org/cgi-bin/amigo/term_details?term=GO:0043209
autophagosome	Cellular Component	GO:0005776	5	50	1853	16940	0.00269833	0.00295159	0.651454	0.861845	440738|23604|201475|8406|79443	http://amigo.geneontology.org/cgi-bin/amigo/term_details?term=GO:0005776	hsa:440738,MAP1LC3C,440738:down|hsa:23604,DAPK2,23604:up|hsa:201475,RAB12,201475:up|hsa:8406,SRPX,8406:down|hsa:79443,FYCO1,79443:up	http://amigo.geneontology.org/cgi-bin/amigo/term_details?term=GO:0005776
spindle microtubule	Cellular Component	GO:0005876	5	50	1853	16940	0.00269833	0.00295159	0.651454	0.861845	808|805|9903|801|8452	http://amigo.geneontology.org/cgi-bin/amigo/term_details?term=GO:0005876	hsa:808,CALM3,808:up|hsa:805,CALM2,805:up|hsa:9903,KLHL21,9903:up|hsa:801,CALM1,801:up|hsa:8452,CUL3,8452:up	http://amigo.geneontology.org/cgi-bin/amigo/term_details?term=GO:0005876
ciliary membrane	Cellular Component	GO:0060170	7	70	1853	16940	0.00377766	0.00413223	0.656209	0.865856	100133941|4735|2978|22941|192668|64399|150696	http://amigo.geneontology.org/cgi-bin/amigo/term_details?term=GO:0060170	hsa:100133941,CD24,100133941:down|hsa:4735,SEPT2,4735:up|hsa:2978,GUCA1A,2978:down|hsa:22941,SHANK2,22941:down|hsa:192668,CYS1,192668:down|hsa:64399,HHIP,64399:up|hsa:150696,PROM2,150696:down	http://amigo.geneontology.org/cgi-bin/amigo/term_details?term=GO:0060170
vesicle membrane	Cellular Component	GO:0012506	44	422	1853	16940	0.0237453	0.0249115	0.656876	0.865856	23353|493829|55890|8218|4012|143187|23166|22822|7474|3123|23011|1601|4193|3119|6678|115123|3125|4646|9332|3920|3118|9052|8615|3117|51365|3312|100509457|948|2892|7532|8685|51128|6249|817|81035|3126|51704|816|8291|949|7855|3127|23095|2810	http://amigo.geneontology.org/cgi-bin/amigo/term_details?term=GO:0012506	hsa:23353,SUN1,23353:up|hsa:493829,TRIM72,493829:up|hsa:55890,GPRC5C,55890:up|hsa:8218,CLTCL1,8218:up|hsa:4012,LNPEP,4012:up|hsa:143187,VTI1A,143187:up|hsa:23166,STAB1,23166:down|hsa:22822,PHLDA1,22822:up|hsa:7474,WNT5A,7474:down|hsa:3123,HLA-DRB1,3123:down|hsa:23011,RAB21,23011:up|hsa:1601,DAB2,1601:down|hsa:4193,MDM2,4193:up|hsa:3119,HLA-DQB1,3119:down|hsa:6678,SPARC,6678:down|hsa:115123,MARCH3…	http://amigo.geneontology.org/cgi-bin/amigo/term_details?term=GO:0012506
extrinsic component of organelle membrane	Cellular Component	GO:0031312	2	20	1853	16940	0.00107933	0.00118064	0.65943	0.865856	79133|64066	http://amigo.geneontology.org/cgi-bin/amigo/term_details?term=GO:0031312	hsa:79133,NDUFAF5,79133:up|hsa:64066,MMP27,64066:down	http://amigo.geneontology.org/cgi-bin/amigo/term_details?term=GO:0031312
nuclear transcriptional repressor complex	Cellular Component	GO:0090568	2	20	1853	16940	0.00107933	0.00118064	0.65943	0.865856	6913|5928	http://amigo.geneontology.org/cgi-bin/amigo/term_details?term=GO:0090568	hsa:6913,TBX15,6913:up|hsa:5928,RBBP4,5928:up	http://amigo.geneontology.org/cgi-bin/amigo/term_details?term=GO:0090568
exosome (RNase complex)	Cellular Component	GO:0000178	2	20	1853	16940	0.00107933	0.00118064	0.65943	0.865856	23016|56915	http://amigo.geneontology.org/cgi-bin/amigo/term_details?term=GO:0000178	hsa:23016,EXOSC7,23016:down|hsa:56915,EXOSC5,56915:up	http://amigo.geneontology.org/cgi-bin/amigo/term_details?term=GO:0000178
plasma membrane receptor complex	Cellular Component	GO:0098802	16	158	1853	16940	0.00863465	0.00932704	0.666389	0.874373	80059|10580|2898|8516|3684|22941|22871|1140|1134|2892|1601|3679|3688|22801|388336|3694	http://amigo.geneontology.org/cgi-bin/amigo/term_details?term=GO:0098802	hsa:80059,LRRTM4,80059:up|hsa:10580,SORBS1,10580:up|hsa:2898,GRIK2,2898:down|hsa:8516,ITGA8,8516:up|hsa:3684,ITGAM,3684:down|hsa:22941,SHANK2,22941:down|hsa:22871,NLGN1,22871:down|hsa:1140,CHRNB1,1140:up|hsa:1134,CHRNA1,1134:up|hsa:2892,GRIA3,2892:up|hsa:1601,DAB2,1601:down|hsa:3679,ITGA7,3679:up|hsa:3688,ITGB1,3688:up|hsa:22801,ITGA11,22801:down|hsa:388336,SHISA6,388336:down|hsa:3694,ITGB6,3694:…	http://amigo.geneontology.org/cgi-bin/amigo/term_details?term=GO:0098802
cytoplasmic membrane-bounded vesicle lumen	Cellular Component	GO:0060205	8	81	1853	16940	0.00431732	0.00478158	0.673119	0.878233	2335|6678|1950|226|2162|88|1191|7042	http://amigo.geneontology.org/cgi-bin/amigo/term_details?term=GO:0060205	hsa:2335,FN1,2335:down|hsa:6678,SPARC,6678:down|hsa:1950,EGF,1950:up|hsa:226,ALDOA,226:up|hsa:2162,F13A1,2162:down|hsa:88,ACTN2,88:up|hsa:1191,CLU,1191:down|hsa:7042,TGFB2,7042:up	http://amigo.geneontology.org/cgi-bin/amigo/term_details?term=GO:0060205
vesicle lumen	Cellular Component	GO:0031983	8	81	1853	16940	0.00431732	0.00478158	0.673119	0.878233	2335|6678|1950|226|2162|88|1191|7042	http://amigo.geneontology.org/cgi-bin/amigo/term_details?term=GO:0031983	hsa:2335,FN1,2335:down|hsa:6678,SPARC,6678:down|hsa:1950,EGF,1950:up|hsa:226,ALDOA,226:up|hsa:2162,F13A1,2162:down|hsa:88,ACTN2,88:up|hsa:1191,CLU,1191:down|hsa:7042,TGFB2,7042:up	http://amigo.geneontology.org/cgi-bin/amigo/term_details?term=GO:0031983
organelle subcompartment	Cellular Component	GO:0031984	27	264	1853	16940	0.014571	0.0155844	0.674627	0.878233	8549|3118|8615|6272|6261|8218|3117|54715|143187|23213|100509457|844|6649|6253|84679|51128|3123|23011|3126|3119|4905|63941|399687|3125|3127|57221|59352	http://amigo.geneontology.org/cgi-bin/amigo/term_details?term=GO:0031984	hsa:8549,LGR5,8549:down|hsa:3118,HLA-DQA2,3118:up|hsa:8615,USO1,8615:up|hsa:6272,SORT1,6272:up|hsa:6261,RYR1,6261:up|hsa:8218,CLTCL1,8218:up|hsa:3117,HLA-DQA1,3117:down|hsa:54715,RBFOX1,54715:up|hsa:143187,VTI1A,143187:up|hsa:23213,SULF1,23213:down|hsa:100509457,-,100509457:up|hsa:844,CASQ1,844:up|hsa:6649,SOD3,6649:down|hsa:6253,RTN2,6253:up|hsa:84679,SLC9A7,84679:up|hsa:51128,SAR1B,51128:up|hsa…	http://amigo.geneontology.org/cgi-bin/amigo/term_details?term=GO:0031984
INO80-type complex	Cellular Component	GO:0097346	2	21	1853	16940	0.00107933	0.00123967	0.685932	0.878233	4798|125476	http://amigo.geneontology.org/cgi-bin/amigo/term_details?term=GO:0097346	hsa:4798,NFRKB,4798:down|hsa:125476,INO80C,125476:down	http://amigo.geneontology.org/cgi-bin/amigo/term_details?term=GO:0097346
ciliary base	Cellular Component	GO:0097546	2	21	1853	16940	0.00107933	0.00123967	0.685932	0.878233	57562|5573	http://amigo.geneontology.org/cgi-bin/amigo/term_details?term=GO:0097546	hsa:57562,-,57562:down|hsa:5573,PRKAR1A,5573:up	http://amigo.geneontology.org/cgi-bin/amigo/term_details?term=GO:0097546
acrosomal membrane	Cellular Component	GO:0002080	2	21	1853	16940	0.00107933	0.00123967	0.685932	0.878233	23353|51365	http://amigo.geneontology.org/cgi-bin/amigo/term_details?term=GO:0002080	hsa:23353,SUN1,23353:up|hsa:51365,PLA1A,51365:up	http://amigo.geneontology.org/cgi-bin/amigo/term_details?term=GO:0002080
anaphase-promoting complex	Cellular Component	GO:0005680	2	21	1853	16940	0.00107933	0.00123967	0.685932	0.878233	119504|27338	http://amigo.geneontology.org/cgi-bin/amigo/term_details?term=GO:0005680	hsa:119504,ANAPC16,119504:up|hsa:27338,UBE2S,27338:up	http://amigo.geneontology.org/cgi-bin/amigo/term_details?term=GO:0005680
uropod	Cellular Component	GO:0001931	1	10	1853	16940	0.000539665	0.000590319	0.686128	0.878233	8395	http://amigo.geneontology.org/cgi-bin/amigo/term_details?term=GO:0001931	hsa:8395,PIP5K1B,8395:up	http://amigo.geneontology.org/cgi-bin/amigo/term_details?term=GO:0001931
virion	Cellular Component	GO:0019012	1	10	1853	16940	0.000539665	0.000590319	0.686128	0.878233	9987	http://amigo.geneontology.org/cgi-bin/amigo/term_details?term=GO:0019012	hsa:9987,HNRNPDL,9987:up	http://amigo.geneontology.org/cgi-bin/amigo/term_details?term=GO:0019012
beta-catenin destruction complex	Cellular Component	GO:0030877	1	10	1853	16940	0.000539665	0.000590319	0.686128	0.878233	324	http://amigo.geneontology.org/cgi-bin/amigo/term_details?term=GO:0030877	hsa:324,APC,324:up	http://amigo.geneontology.org/cgi-bin/amigo/term_details?term=GO:0030877
nuclear pore outer ring	Cellular Component	GO:0031080	1	10	1853	16940	0.000539665	0.000590319	0.686128	0.878233	4928	http://amigo.geneontology.org/cgi-bin/amigo/term_details?term=GO:0031080	hsa:4928,NUP98,4928:up	http://amigo.geneontology.org/cgi-bin/amigo/term_details?term=GO:0031080
glial cell projection	Cellular Component	GO:0097386	1	10	1853	16940	0.000539665	0.000590319	0.686128	0.878233	6332	http://amigo.geneontology.org/cgi-bin/amigo/term_details?term=GO:0097386	hsa:6332,SCN7A,6332:up	http://amigo.geneontology.org/cgi-bin/amigo/term_details?term=GO:0097386
ubiquitin conjugating enzyme complex	Cellular Component	GO:0031371	1	10	1853	16940	0.000539665	0.000590319	0.686128	0.878233	7336	http://amigo.geneontology.org/cgi-bin/amigo/term_details?term=GO:0031371	hsa:7336,UBE2V2,7336:up	http://amigo.geneontology.org/cgi-bin/amigo/term_details?term=GO:0031371
virion part	Cellular Component	GO:0044423	1	10	1853	16940	0.000539665	0.000590319	0.686128	0.878233	9987	http://amigo.geneontology.org/cgi-bin/amigo/term_details?term=GO:0044423	hsa:9987,HNRNPDL,9987:up	http://amigo.geneontology.org/cgi-bin/amigo/term_details?term=GO:0044423
mRNA cleavage and polyadenylation specificity factor complex	Cellular Component	GO:0005847	1	10	1853	16940	0.000539665	0.000590319	0.686128	0.878233	53981	http://amigo.geneontology.org/cgi-bin/amigo/term_details?term=GO:0005847	hsa:53981,CPSF2,53981:up	http://amigo.geneontology.org/cgi-bin/amigo/term_details?term=GO:0005847
methylosome	Cellular Component	GO:0034709	1	10	1853	16940	0.000539665	0.000590319	0.686128	0.878233	10419	http://amigo.geneontology.org/cgi-bin/amigo/term_details?term=GO:0034709	hsa:10419,PRMT5,10419:up	http://amigo.geneontology.org/cgi-bin/amigo/term_details?term=GO:0034709
laminin complex	Cellular Component	GO:0043256	1	10	1853	16940	0.000539665	0.000590319	0.686128	0.878233	3908	http://amigo.geneontology.org/cgi-bin/amigo/term_details?term=GO:0043256	hsa:3908,LAMA2,3908:up	http://amigo.geneontology.org/cgi-bin/amigo/term_details?term=GO:0043256
cell trailing edge	Cellular Component	GO:0031254	1	10	1853	16940	0.000539665	0.000590319	0.686128	0.878233	8395	http://amigo.geneontology.org/cgi-bin/amigo/term_details?term=GO:0031254	hsa:8395,PIP5K1B,8395:up	http://amigo.geneontology.org/cgi-bin/amigo/term_details?term=GO:0031254
chromatin	Cellular Component	GO:0000785	42	408	1853	16940	0.0226659	0.024085	0.687004	0.878706	860|5080|8349|4205|6304|55252|8347|23126|8365|11339|3725|8626|56915|3726|9555|79664|8346|125476|5901|10370|8520|894|723790|11240|6604|94239|1051|8344|8330|4582|8334|6950|8339|27443|84193|4654|8337|4798|5928|8343|55719|3006	http://amigo.geneontology.org/cgi-bin/amigo/term_details?term=GO:0000785	hsa:860,RUNX2,860:up|hsa:5080,PAX6,5080:down|hsa:8349,HIST2H2BE,8349:up|hsa:4205,MEF2A,4205:up|hsa:6304,SATB1,6304:up|hsa:55252,ASXL2,55252:down|hsa:8347,HIST1H2BC,8347:up|hsa:23126,POGZ,23126:down|hsa:8365,HIST1H4H,8365:up|hsa:11339,OIP5,11339:up|hsa:3725,JUN,3725:up|hsa:8626,TP63,8626:up|hsa:56915,EXOSC5,56915:up|hsa:3726,JUNB,3726:up|hsa:9555,H2AFY,9555:up|hsa:79664,ICE2,79664:up|hsa:8346,HIST…	http://amigo.geneontology.org/cgi-bin/amigo/term_details?term=GO:0000785
ribosomal subunit	Cellular Component	GO:0044391	14	142	1853	16940	0.00755532	0.00838253	0.699843	0.890966	6224|6134|6192|64960|6160|6182|3396|28957|64975|6123|92259|28973|29088|51081	http://amigo.geneontology.org/cgi-bin/amigo/term_details?term=GO:0044391	hsa:6224,RPS20,6224:up|hsa:6134,RPL10,6134:up|hsa:6192,RPS4Y1,6192:up|hsa:64960,MRPS15,64960:up|hsa:6160,RPL31,6160:up|hsa:6182,MRPL12,6182:up|hsa:3396,ICT1,3396:up|hsa:28957,MRPS28,28957:up|hsa:64975,MRPL41,64975:up|hsa:6123,RPL3L,6123:up|hsa:92259,MRPS36,92259:up|hsa:28973,MRPS18B,28973:up|hsa:29088,MRPL15,29088:up|hsa:51081,MRPS7,51081:up	http://amigo.geneontology.org/cgi-bin/amigo/term_details?term=GO:0044391
terminal bouton	Cellular Component	GO:0043195	4	43	1853	16940	0.00215866	0.00253837	0.706726	0.897058	4915|2898|5217|8492	http://amigo.geneontology.org/cgi-bin/amigo/term_details?term=GO:0043195	hsa:4915,NTRK2,4915:down|hsa:2898,GRIK2,2898:down|hsa:5217,PFN2,5217:up|hsa:8492,PRSS12,8492:down	http://amigo.geneontology.org/cgi-bin/amigo/term_details?term=GO:0043195
nuclear heterochromatin	Cellular Component	GO:0005720	3	33	1853	16940	0.001619	0.00194805	0.715629	0.897367	9555|6950|6304	http://amigo.geneontology.org/cgi-bin/amigo/term_details?term=GO:0005720	hsa:9555,H2AFY,9555:up|hsa:6950,TCP1,6950:up|hsa:6304,SATB1,6304:up	http://amigo.geneontology.org/cgi-bin/amigo/term_details?term=GO:0005720
cytoplasmic microtubule	Cellular Component	GO:0005881	5	54	1853	16940	0.00269833	0.00318772	0.717949	0.897367	79827|324|6249|1540|51181	http://amigo.geneontology.org/cgi-bin/amigo/term_details?term=GO:0005881	hsa:79827,CLMP,79827:down|hsa:324,APC,324:up|hsa:6249,CLIP1,6249:up|hsa:1540,CYLD,1540:up|hsa:51181,DCXR,51181:up	http://amigo.geneontology.org/cgi-bin/amigo/term_details?term=GO:0005881
microbody membrane	Cellular Component	GO:0031903	5	54	1853	16940	0.00269833	0.00318772	0.717949	0.897367	91452|5194|2180|55711|252995	http://amigo.geneontology.org/cgi-bin/amigo/term_details?term=GO:0031903	hsa:91452,ACBD5,91452:up|hsa:5194,PEX13,5194:up|hsa:2180,ACSL1,2180:up|hsa:55711,FAR2,55711:down|hsa:252995,FNDC5,252995:up	http://amigo.geneontology.org/cgi-bin/amigo/term_details?term=GO:0031903
peroxisomal membrane	Cellular Component	GO:0005778	5	54	1853	16940	0.00269833	0.00318772	0.717949	0.897367	91452|5194|2180|55711|252995	http://amigo.geneontology.org/cgi-bin/amigo/term_details?term=GO:0005778	hsa:91452,ACBD5,91452:up|hsa:5194,PEX13,5194:up|hsa:2180,ACSL1,2180:up|hsa:55711,FAR2,55711:down|hsa:252995,FNDC5,252995:up	http://amigo.geneontology.org/cgi-bin/amigo/term_details?term=GO:0005778
IkappaB kinase complex	Cellular Component	GO:0008385	1	11	1853	16940	0.000539665	0.000649351	0.720481	0.897367	10935	http://amigo.geneontology.org/cgi-bin/amigo/term_details?term=GO:0008385	hsa:10935,PRDX3,10935:up	http://amigo.geneontology.org/cgi-bin/amigo/term_details?term=GO:0008385
Gemini of coiled bodies	Cellular Component	GO:0097504	1	11	1853	16940	0.000539665	0.000649351	0.720481	0.897367	4863	http://amigo.geneontology.org/cgi-bin/amigo/term_details?term=GO:0097504	hsa:4863,NPAT,4863:down	http://amigo.geneontology.org/cgi-bin/amigo/term_details?term=GO:0097504
N-methyl-D-aspartate selective glutamate receptor complex	Cellular Component	GO:0017146	1	11	1853	16940	0.000539665	0.000649351	0.720481	0.897367	22871	http://amigo.geneontology.org/cgi-bin/amigo/term_details?term=GO:0017146	hsa:22871,NLGN1,22871:down	http://amigo.geneontology.org/cgi-bin/amigo/term_details?term=GO:0017146
clathrin coat of trans-Golgi network vesicle	Cellular Component	GO:0030130	1	11	1853	16940	0.000539665	0.000649351	0.720481	0.897367	8218	http://amigo.geneontology.org/cgi-bin/amigo/term_details?term=GO:0030130	hsa:8218,CLTCL1,8218:up	http://amigo.geneontology.org/cgi-bin/amigo/term_details?term=GO:0030130
TOR complex	Cellular Component	GO:0038201	1	11	1853	16940	0.000539665	0.000649351	0.720481	0.897367	253260	http://amigo.geneontology.org/cgi-bin/amigo/term_details?term=GO:0038201	hsa:253260,RICTOR,253260:up	http://amigo.geneontology.org/cgi-bin/amigo/term_details?term=GO:0038201
endoplasmic reticulum-Golgi intermediate compartment	Cellular Component	GO:0005793	7	75	1853	16940	0.00377766	0.00442739	0.726281	0.902549	5862|2335|871|23392|487|399687|290	http://amigo.geneontology.org/cgi-bin/amigo/term_details?term=GO:0005793	hsa:5862,RAB2A,5862:up|hsa:2335,FN1,2335:down|hsa:871,SERPINH1,871:down|hsa:23392,ECM29,23392:up|hsa:487,ATP2A1,487:up|hsa:399687,MYO18A,399687:up|hsa:290,ANPEP,290:down	http://amigo.geneontology.org/cgi-bin/amigo/term_details?term=GO:0005793
coated pit	Cellular Component	GO:0005905	6	65	1853	16940	0.00323799	0.00383707	0.72876	0.90497	6272|1601|4646|8218|23048|23677	http://amigo.geneontology.org/cgi-bin/amigo/term_details?term=GO:0005905	hsa:6272,SORT1,6272:up|hsa:1601,DAB2,1601:down|hsa:4646,MYO6,4646:down|hsa:8218,CLTCL1,8218:up|hsa:23048,FNBP1,23048:down|hsa:23677,SH3BP4,23677:up	http://amigo.geneontology.org/cgi-bin/amigo/term_details?term=GO:0005905
proteasome accessory complex	Cellular Component	GO:0022624	2	23	1853	16940	0.00107933	0.00135773	0.733837	0.907809	10197|5702	http://amigo.geneontology.org/cgi-bin/amigo/term_details?term=GO:0022624	hsa:10197,PSME3,10197:up|hsa:5702,PSMC3,5702:up	http://amigo.geneontology.org/cgi-bin/amigo/term_details?term=GO:0022624
nuclear inner membrane	Cellular Component	GO:0005637	4	45	1853	16940	0.00215866	0.00265643	0.740337	0.913568	23353|79188|9782|23439	http://amigo.geneontology.org/cgi-bin/amigo/term_details?term=GO:0005637	hsa:23353,SUN1,23353:up|hsa:79188,TMEM43,79188:down|hsa:9782,MATR3,9782:up|hsa:23439,ATP1B4,23439:up	http://amigo.geneontology.org/cgi-bin/amigo/term_details?term=GO:0005637
cytoplasmic vesicle part	Cellular Component	GO:0044433	54	532	1853	16940	0.0291419	0.031405	0.743014	0.914671	23353|493829|55890|2335|8218|4012|1950|143187|23166|88|7042|284612|22822|7474|3123|23011|4193|1601|3119|6678|115123|3125|4646|9332|1738|3920|3118|9052|8615|3117|3312|51365|2162|100509457|948|7532|2892|8685|51128|817|6249|3126|81035|51704|816|9144|226|8291|949|1191|7855|3127|23095|2810	http://amigo.geneontology.org/cgi-bin/amigo/term_details?term=GO:0044433	hsa:23353,SUN1,23353:up|hsa:493829,TRIM72,493829:up|hsa:55890,GPRC5C,55890:up|hsa:2335,FN1,2335:down|hsa:8218,CLTCL1,8218:up|hsa:4012,LNPEP,4012:up|hsa:1950,EGF,1950:up|hsa:143187,VTI1A,143187:up|hsa:23166,STAB1,23166:down|hsa:88,ACTN2,88:up|hsa:7042,TGFB2,7042:up|hsa:284612,SYPL2,284612:up|hsa:22822,PHLDA1,22822:up|hsa:7474,WNT5A,7474:down|hsa:3123,HLA-DRB1,3123:down|hsa:23011,RAB21,23011:up|hsa…	http://amigo.geneontology.org/cgi-bin/amigo/term_details?term=GO:0044433
early endosome	Cellular Component	GO:0005769	25	255	1853	16940	0.0134916	0.0150531	0.749313	0.914671	2042|142678|7803|1183|6272|6457|4012|11156|2047|8027|23011|7852|51554|10935|153|115123|8291|7412|8128|7855|30844|23392|5594|9135|8650	http://amigo.geneontology.org/cgi-bin/amigo/term_details?term=GO:0005769	hsa:2042,EPHA3,2042:up|hsa:142678,MIB2,142678:up|hsa:7803,PTP4A1,7803:up|hsa:1183,CLCN4,1183:up|hsa:6272,SORT1,6272:up|hsa:6457,SH3GL3,6457:down|hsa:4012,LNPEP,4012:up|hsa:11156,PTP4A3,11156:up|hsa:2047,EPHB1,2047:up|hsa:8027,STAM,8027:up|hsa:23011,RAB21,23011:up|hsa:7852,CXCR4,7852:up|hsa:51554,ACKR4,51554:down|hsa:10935,PRDX3,10935:up|hsa:153,ADRB1,153:down|hsa:115123,MARCH3,115123:down|hsa:829…	http://amigo.geneontology.org/cgi-bin/amigo/term_details?term=GO:0005769
lamellar body	Cellular Component	GO:0042599	1	12	1853	16940	0.000539665	0.000708383	0.751077	0.914671	1512	http://amigo.geneontology.org/cgi-bin/amigo/term_details?term=GO:0042599	hsa:1512,CTSH,1512:down	http://amigo.geneontology.org/cgi-bin/amigo/term_details?term=GO:0042599
clathrin-sculpted vesicle	Cellular Component	GO:0060198	1	12	1853	16940	0.000539665	0.000708383	0.751077	0.914671	3312	http://amigo.geneontology.org/cgi-bin/amigo/term_details?term=GO:0060198	hsa:3312,HSPA8,3312:up	http://amigo.geneontology.org/cgi-bin/amigo/term_details?term=GO:0060198
chromocenter	Cellular Component	GO:0010369	1	12	1853	16940	0.000539665	0.000708383	0.751077	0.914671	11339	http://amigo.geneontology.org/cgi-bin/amigo/term_details?term=GO:0010369	hsa:11339,OIP5,11339:up	http://amigo.geneontology.org/cgi-bin/amigo/term_details?term=GO:0010369
HOPS complex	Cellular Component	GO:0030897	1	12	1853	16940	0.000539665	0.000708383	0.751077	0.914671	51361	http://amigo.geneontology.org/cgi-bin/amigo/term_details?term=GO:0030897	hsa:51361,HOOK1,51361:up	http://amigo.geneontology.org/cgi-bin/amigo/term_details?term=GO:0030897
chylomicron	Cellular Component	GO:0042627	1	12	1853	16940	0.000539665	0.000708383	0.751077	0.914671	4023	http://amigo.geneontology.org/cgi-bin/amigo/term_details?term=GO:0042627	hsa:4023,LPL,4023:up	http://amigo.geneontology.org/cgi-bin/amigo/term_details?term=GO:0042627
trans-Golgi network transport vesicle membrane	Cellular Component	GO:0012510	1	12	1853	16940	0.000539665	0.000708383	0.751077	0.914671	8218	http://amigo.geneontology.org/cgi-bin/amigo/term_details?term=GO:0012510	hsa:8218,CLTCL1,8218:up	http://amigo.geneontology.org/cgi-bin/amigo/term_details?term=GO:0012510
endosome lumen	Cellular Component	GO:0031904	1	12	1853	16940	0.000539665	0.000708383	0.751077	0.914671	4012	http://amigo.geneontology.org/cgi-bin/amigo/term_details?term=GO:0031904	hsa:4012,LNPEP,4012:up	http://amigo.geneontology.org/cgi-bin/amigo/term_details?term=GO:0031904
dense core granule	Cellular Component	GO:0031045	1	12	1853	16940	0.000539665	0.000708383	0.751077	0.914671	23230	http://amigo.geneontology.org/cgi-bin/amigo/term_details?term=GO:0031045	hsa:23230,VPS13A,23230:up	http://amigo.geneontology.org/cgi-bin/amigo/term_details?term=GO:0031045
telomere cap complex	Cellular Component	GO:0000782	1	12	1853	16940	0.000539665	0.000708383	0.751077	0.914671	79991	http://amigo.geneontology.org/cgi-bin/amigo/term_details?term=GO:0000782	hsa:79991,OBFC1,79991:up	http://amigo.geneontology.org/cgi-bin/amigo/term_details?term=GO:0000782
npBAF complex	Cellular Component	GO:0071564	1	12	1853	16940	0.000539665	0.000708383	0.751077	0.914671	6604	http://amigo.geneontology.org/cgi-bin/amigo/term_details?term=GO:0071564	hsa:6604,SMARCD3,6604:up	http://amigo.geneontology.org/cgi-bin/amigo/term_details?term=GO:0071564
nuclear telomere cap complex	Cellular Component	GO:0000783	1	12	1853	16940	0.000539665	0.000708383	0.751077	0.914671	79991	http://amigo.geneontology.org/cgi-bin/amigo/term_details?term=GO:0000783	hsa:79991,OBFC1,79991:up	http://amigo.geneontology.org/cgi-bin/amigo/term_details?term=GO:0000783
spliceosomal snRNP complex	Cellular Component	GO:0097525	3	35	1853	16940	0.001619	0.00206612	0.752729	0.914829	25804|6638|51631	http://amigo.geneontology.org/cgi-bin/amigo/term_details?term=GO:0097525	hsa:25804,LSM4,25804:up|hsa:6638,SNRPN,6638:up|hsa:51631,LUC7L2,51631:up	http://amigo.geneontology.org/cgi-bin/amigo/term_details?term=GO:0097525
anchored component of plasma membrane	Cellular Component	GO:0046658	3	35	1853	16940	0.001619	0.00206612	0.752729	0.914829	966|7070|100133941	http://amigo.geneontology.org/cgi-bin/amigo/term_details?term=GO:0046658	hsa:966,CD59,966:up|hsa:7070,THY1,7070:down|hsa:100133941,CD24,100133941:down	http://amigo.geneontology.org/cgi-bin/amigo/term_details?term=GO:0046658
microtubule cytoskeleton	Cellular Component	GO:0015630	102	989	1853	16940	0.0550459	0.0583825	0.756615	0.914991	7803|7871|79827|10580|1540|26052|8218|5116|1410|57447|324|387119|51119|667|805|55342|998|10579|8379|5144|10472|7277|2597|10801|6547|57326|27067|192668|8452|9639|10749|9638|84676|79140|57159|6950|84675|547|55717|51181|64793|4085|908|84962|3315|353116|7840|5594|4137|63876|53405|55857|7094|9903|55183|3831|808|54462|57562|4735|1780|117178|22897|63935|23363|5127|151393|2963|51115|57606|57402|5913|1025…	http://amigo.geneontology.org/cgi-bin/amigo/term_details?term=GO:0015630	hsa:7803,PTP4A1,7803:up|hsa:7871,SLMAP,7871:up|hsa:79827,CLMP,79827:down|hsa:10580,SORBS1,10580:up|hsa:1540,CYLD,1540:up|hsa:26052,DNM3,26052:down|hsa:8218,CLTCL1,8218:up|hsa:5116,PCNT,5116:up|hsa:1410,CRYAB,1410:up|hsa:57447,NDRG2,57447:up|hsa:324,APC,324:up|hsa:387119,CEP85L,387119:up|hsa:51119,SBDS,51119:up|hsa:667,DST,667:up|hsa:805,CALM2,805:up|hsa:55342,STRBP,55342:down|hsa:998,CDC42,998:up…	http://amigo.geneontology.org/cgi-bin/amigo/term_details?term=GO:0015630
intermediate filament	Cellular Component	GO:0005882	13	139	1853	16940	0.00701565	0.00820543	0.76482	0.92309	667|4741|6249|125113|3860|23336|1674|22941|4747|10763|81493|3880|1832	http://amigo.geneontology.org/cgi-bin/amigo/term_details?term=GO:0005882	hsa:667,DST,667:up|hsa:4741,NEFM,4741:up|hsa:6249,CLIP1,6249:up|hsa:125113,KRT222,125113:down|hsa:3860,KRT13,3860:down|hsa:23336,SYNM,23336:up|hsa:1674,DES,1674:up|hsa:22941,SHANK2,22941:down|hsa:4747,NEFL,4747:up|hsa:10763,NES,10763:up|hsa:81493,SYNC,81493:up|hsa:3880,KRT19,3880:down|hsa:1832,DSP,1832:down	http://amigo.geneontology.org/cgi-bin/amigo/term_details?term=GO:0005882
large ribosomal subunit	Cellular Component	GO:0015934	7	79	1853	16940	0.00377766	0.00466352	0.774793	0.924588	64975|6123|6134|29088|6160|6182|3396	http://amigo.geneontology.org/cgi-bin/amigo/term_details?term=GO:0015934	hsa:64975,MRPL41,64975:up|hsa:6123,RPL3L,6123:up|hsa:6134,RPL10,6134:up|hsa:29088,MRPL15,29088:up|hsa:6160,RPL31,6160:up|hsa:6182,MRPL12,6182:up|hsa:3396,ICT1,3396:up	http://amigo.geneontology.org/cgi-bin/amigo/term_details?term=GO:0015934
nuclear replisome	Cellular Component	GO:0043601	2	25	1853	16940	0.00107933	0.0014758	0.775372	0.924588	5356|988	http://amigo.geneontology.org/cgi-bin/amigo/term_details?term=GO:0043601	hsa:5356,PLRG1,5356:up|hsa:988,CDC5L,988:up	http://amigo.geneontology.org/cgi-bin/amigo/term_details?term=GO:0043601
nuclear chromosome, telomeric region	Cellular Component	GO:0000784	2	25	1853	16940	0.00107933	0.0014758	0.775372	0.924588	79991|80351	http://amigo.geneontology.org/cgi-bin/amigo/term_details?term=GO:0000784	hsa:79991,OBFC1,79991:up|hsa:80351,TNKS2,80351:up	http://amigo.geneontology.org/cgi-bin/amigo/term_details?term=GO:0000784
spindle midzone	Cellular Component	GO:0051233	2	25	1853	16940	0.00107933	0.0014758	0.775372	0.924588	998|816	http://amigo.geneontology.org/cgi-bin/amigo/term_details?term=GO:0051233	hsa:998,CDC42,998:up|hsa:816,CAMK2B,816:up	http://amigo.geneontology.org/cgi-bin/amigo/term_details?term=GO:0051233
cytoplasmic dynein complex	Cellular Component	GO:0005868	2	25	1853	16940	0.00107933	0.0014758	0.775372	0.924588	1780|51143	http://amigo.geneontology.org/cgi-bin/amigo/term_details?term=GO:0005868	hsa:1780,DYNC1I1,1780:up|hsa:51143,DYNC1LI1,51143:up	http://amigo.geneontology.org/cgi-bin/amigo/term_details?term=GO:0005868
high-density lipoprotein particle	Cellular Component	GO:0034364	2	25	1853	16940	0.00107933	0.0014758	0.775372	0.924588	1191|79135	http://amigo.geneontology.org/cgi-bin/amigo/term_details?term=GO:0034364	hsa:1191,CLU,1191:down|hsa:79135,APOO,79135:up	http://amigo.geneontology.org/cgi-bin/amigo/term_details?term=GO:0034364
axoneme part	Cellular Component	GO:0044447	2	25	1853	16940	0.00107933	0.0014758	0.775372	0.924588	203|1512	http://amigo.geneontology.org/cgi-bin/amigo/term_details?term=GO:0044447	hsa:203,AK1,203:up|hsa:1512,CTSH,1512:down	http://amigo.geneontology.org/cgi-bin/amigo/term_details?term=GO:0044447
STAGA complex	Cellular Component	GO:0030914	1	13	1853	16940	0.000539665	0.000767414	0.778325	0.924588	93624	http://amigo.geneontology.org/cgi-bin/amigo/term_details?term=GO:0030914	hsa:93624,TADA2B,93624:up	http://amigo.geneontology.org/cgi-bin/amigo/term_details?term=GO:0030914
DNA-directed RNA polymerase I complex	Cellular Component	GO:0005736	1	13	1853	16940	0.000539665	0.000767414	0.778325	0.924588	221830	http://amigo.geneontology.org/cgi-bin/amigo/term_details?term=GO:0005736	hsa:221830,TWISTNB,221830:up	http://amigo.geneontology.org/cgi-bin/amigo/term_details?term=GO:0005736
Sin3 complex	Cellular Component	GO:0016580	1	13	1853	16940	0.000539665	0.000767414	0.778325	0.924588	5928	http://amigo.geneontology.org/cgi-bin/amigo/term_details?term=GO:0016580	hsa:5928,RBBP4,5928:up	http://amigo.geneontology.org/cgi-bin/amigo/term_details?term=GO:0016580
late endosome membrane	Cellular Component	GO:0031902	9	100	1853	16940	0.00485699	0.00590319	0.778632	0.924742	3123|3920|1183|3126|137492|143187|3125|5337|3127	http://amigo.geneontology.org/cgi-bin/amigo/term_details?term=GO:0031902	hsa:3123,HLA-DRB1,3123:down|hsa:3920,LAMP2,3920:up|hsa:1183,CLCN4,1183:up|hsa:3126,HLA-DRB4,3126:up|hsa:137492,VPS37A,137492:up|hsa:143187,VTI1A,143187:up|hsa:3125,HLA-DRB3,3125:down|hsa:5337,PLD1,5337:down|hsa:3127,HLA-DRB5,3127:down	http://amigo.geneontology.org/cgi-bin/amigo/term_details?term=GO:0031902
chloride channel complex	Cellular Component	GO:0034707	4	48	1853	16940	0.00215866	0.00283353	0.785143	0.931199	2564|144453|53405|2568	http://amigo.geneontology.org/cgi-bin/amigo/term_details?term=GO:0034707	hsa:2564,GABRE,2564:down|hsa:144453,BEST3,144453:up|hsa:53405,CLIC5,53405:up|hsa:2568,GABRP,2568:down	http://amigo.geneontology.org/cgi-bin/amigo/term_details?term=GO:0034707
Cajal body	Cellular Component	GO:0015030	4	48	1853	16940	0.00215866	0.00283353	0.785143	0.931199	11339|27129|79664|4863	http://amigo.geneontology.org/cgi-bin/amigo/term_details?term=GO:0015030	hsa:11339,OIP5,11339:up|hsa:27129,HSPB7,27129:up|hsa:79664,ICE2,79664:up|hsa:4863,NPAT,4863:down	http://amigo.geneontology.org/cgi-bin/amigo/term_details?term=GO:0015030
nuclear chromatin	Cellular Component	GO:0000790	22	231	1853	16940	0.0118726	0.0136364	0.7853	0.931274	860|5080|6604|4205|6304|55252|23126|1051|3725|4582|6950|8626|84193|27443|4654|9555|4798|125476|10370|5928|8520|3006	http://amigo.geneontology.org/cgi-bin/amigo/term_details?term=GO:0000790	hsa:860,RUNX2,860:up|hsa:5080,PAX6,5080:down|hsa:6604,SMARCD3,6604:up|hsa:4205,MEF2A,4205:up|hsa:6304,SATB1,6304:up|hsa:55252,ASXL2,55252:down|hsa:23126,POGZ,23126:down|hsa:1051,CEBPB,1051:up|hsa:3725,JUN,3725:up|hsa:4582,MUC1,4582:down|hsa:6950,TCP1,6950:up|hsa:8626,TP63,8626:up|hsa:84193,SETD3,84193:up|hsa:27443,CECR2,27443:up|hsa:4654,MYOD1,4654:up|hsa:9555,H2AFY,9555:up|hsa:4798,NFRKB,4798:do…	http://amigo.geneontology.org/cgi-bin/amigo/term_details?term=GO:0000790
sperm flagellum	Cellular Component	GO:0036126	3	37	1853	16940	0.001619	0.00218418	0.785832	0.931274	203|3098|5213	http://amigo.geneontology.org/cgi-bin/amigo/term_details?term=GO:0036126	hsa:203,AK1,203:up|hsa:3098,HK1,3098:up|hsa:5213,PFKM,5213:up	http://amigo.geneontology.org/cgi-bin/amigo/term_details?term=GO:0036126
ribonucleoprotein granule	Cellular Component	GO:0035770	11	122	1853	16940	0.00593632	0.00720189	0.792984	0.937152	998|5702|84962|23185|29883|1780|127933|4619|4137|8761|53339	http://amigo.geneontology.org/cgi-bin/amigo/term_details?term=GO:0035770	hsa:998,CDC42,998:up|hsa:5702,PSMC3,5702:up|hsa:84962,AJUBA,84962:up|hsa:23185,LARP4B,23185:up|hsa:29883,CNOT7,29883:up|hsa:1780,DYNC1I1,1780:up|hsa:127933,UHMK1,127933:up|hsa:4619,MYH1,4619:up|hsa:4137,MAPT,4137:up|hsa:8761,PABPC4,8761:up|hsa:53339,BTBD1,53339:up	http://amigo.geneontology.org/cgi-bin/amigo/term_details?term=GO:0035770
cytoplasmic ribonucleoprotein granule	Cellular Component	GO:0036464	11	122	1853	16940	0.00593632	0.00720189	0.792984	0.937152	998|5702|84962|23185|29883|1780|127933|4619|4137|8761|53339	http://amigo.geneontology.org/cgi-bin/amigo/term_details?term=GO:0036464	hsa:998,CDC42,998:up|hsa:5702,PSMC3,5702:up|hsa:84962,AJUBA,84962:up|hsa:23185,LARP4B,23185:up|hsa:29883,CNOT7,29883:up|hsa:1780,DYNC1I1,1780:up|hsa:127933,UHMK1,127933:up|hsa:4619,MYH1,4619:up|hsa:4137,MAPT,4137:up|hsa:8761,PABPC4,8761:up|hsa:53339,BTBD1,53339:up	http://amigo.geneontology.org/cgi-bin/amigo/term_details?term=GO:0036464
stereocilium	Cellular Component	GO:0032420	2	26	1853	16940	0.00107933	0.00153483	0.793932	0.937152	9497|53405	http://amigo.geneontology.org/cgi-bin/amigo/term_details?term=GO:0032420	hsa:9497,SLC4A7,9497:up|hsa:53405,CLIC5,53405:up	http://amigo.geneontology.org/cgi-bin/amigo/term_details?term=GO:0032420
histone acetyltransferase complex	Cellular Component	GO:0000123	7	81	1853	16940	0.00377766	0.00478158	0.796538	0.937152	55578|284058|80314|57325|151050|51230|93624	http://amigo.geneontology.org/cgi-bin/amigo/term_details?term=GO:0000123	hsa:55578,SUPT20H,55578:up|hsa:284058,KANSL1,284058:down|hsa:80314,EPC1,80314:up|hsa:57325,CSRP2BP,57325:up|hsa:151050,KANSL1L,151050:up|hsa:51230,PHF20,51230:up|hsa:93624,TADA2B,93624:up	http://amigo.geneontology.org/cgi-bin/amigo/term_details?term=GO:0000123
integral component of peroxisomal membrane	Cellular Component	GO:0005779	1	14	1853	16940	0.000539665	0.000826446	0.802591	0.937152	5194	http://amigo.geneontology.org/cgi-bin/amigo/term_details?term=GO:0005779	hsa:5194,PEX13,5194:up	http://amigo.geneontology.org/cgi-bin/amigo/term_details?term=GO:0005779
intrinsic component of the cytoplasmic side of the plasma membrane	Cellular Component	GO:0031235	1	14	1853	16940	0.000539665	0.000826446	0.802591	0.937152	6710	http://amigo.geneontology.org/cgi-bin/amigo/term_details?term=GO:0031235	hsa:6710,SPTB,6710:up	http://amigo.geneontology.org/cgi-bin/amigo/term_details?term=GO:0031235
intrinsic component of peroxisomal membrane	Cellular Component	GO:0031231	1	14	1853	16940	0.000539665	0.000826446	0.802591	0.937152	5194	http://amigo.geneontology.org/cgi-bin/amigo/term_details?term=GO:0031231	hsa:5194,PEX13,5194:up	http://amigo.geneontology.org/cgi-bin/amigo/term_details?term=GO:0031231
nBAF complex	Cellular Component	GO:0071565	1	14	1853	16940	0.000539665	0.000826446	0.802591	0.937152	6604	http://amigo.geneontology.org/cgi-bin/amigo/term_details?term=GO:0071565	hsa:6604,SMARCD3,6604:up	http://amigo.geneontology.org/cgi-bin/amigo/term_details?term=GO:0071565
pericentric heterochromatin	Cellular Component	GO:0005721	1	14	1853	16940	0.000539665	0.000826446	0.802591	0.937152	9555	http://amigo.geneontology.org/cgi-bin/amigo/term_details?term=GO:0005721	hsa:9555,H2AFY,9555:up	http://amigo.geneontology.org/cgi-bin/amigo/term_details?term=GO:0005721
transcriptional repressor complex	Cellular Component	GO:0017053	6	71	1853	16940	0.00323799	0.00419126	0.802841	0.937234	3725|6913|3642|9759|5928|10443	http://amigo.geneontology.org/cgi-bin/amigo/term_details?term=GO:0017053	hsa:3725,JUN,3725:up|hsa:6913,TBX15,6913:up|hsa:3642,INSM1,3642:down|hsa:9759,HDAC4,9759:up|hsa:5928,RBBP4,5928:up|hsa:10443,N4BP2L2,10443:up	http://amigo.geneontology.org/cgi-bin/amigo/term_details?term=GO:0017053
replisome	Cellular Component	GO:0030894	2	27	1853	16940	0.00107933	0.00159386	0.811121	0.942821	5356|988	http://amigo.geneontology.org/cgi-bin/amigo/term_details?term=GO:0030894	hsa:5356,PLRG1,5356:up|hsa:988,CDC5L,988:up	http://amigo.geneontology.org/cgi-bin/amigo/term_details?term=GO:0030894
kinesin complex	Cellular Component	GO:0005871	4	51	1853	16940	0.00215866	0.00301063	0.823558	0.946978	10749|3831|547|23095	http://amigo.geneontology.org/cgi-bin/amigo/term_details?term=GO:0005871	hsa:10749,KIF1C,10749:up|hsa:3831,KLC1,3831:up|hsa:547,KIF1A,547:up|hsa:23095,KIF1B,23095:up	http://amigo.geneontology.org/cgi-bin/amigo/term_details?term=GO:0005871
SWI/SNF complex	Cellular Component	GO:0016514	1	15	1853	16940	0.000539665	0.000885478	0.824203	0.946978	6604	http://amigo.geneontology.org/cgi-bin/amigo/term_details?term=GO:0016514	hsa:6604,SMARCD3,6604:up	http://amigo.geneontology.org/cgi-bin/amigo/term_details?term=GO:0016514
NuA4 histone acetyltransferase complex	Cellular Component	GO:0035267	1	15	1853	16940	0.000539665	0.000885478	0.824203	0.946978	80314	http://amigo.geneontology.org/cgi-bin/amigo/term_details?term=GO:0035267	hsa:80314,EPC1,80314:up	http://amigo.geneontology.org/cgi-bin/amigo/term_details?term=GO:0035267
Sin3-type complex	Cellular Component	GO:0070822	1	15	1853	16940	0.000539665	0.000885478	0.824203	0.946978	5928	http://amigo.geneontology.org/cgi-bin/amigo/term_details?term=GO:0070822	hsa:5928,RBBP4,5928:up	http://amigo.geneontology.org/cgi-bin/amigo/term_details?term=GO:0070822
gamma-tubulin complex	Cellular Component	GO:0000930	1	15	1853	16940	0.000539665	0.000885478	0.824203	0.946978	80097	http://amigo.geneontology.org/cgi-bin/amigo/term_details?term=GO:0000930	hsa:80097,MZT2B,80097:down	http://amigo.geneontology.org/cgi-bin/amigo/term_details?term=GO:0000930
photoreceptor disc membrane	Cellular Component	GO:0097381	1	15	1853	16940	0.000539665	0.000885478	0.824203	0.946978	2978	http://amigo.geneontology.org/cgi-bin/amigo/term_details?term=GO:0097381	hsa:2978,GUCA1A,2978:down	http://amigo.geneontology.org/cgi-bin/amigo/term_details?term=GO:0097381
compact myelin	Cellular Component	GO:0043218	1	15	1853	16940	0.000539665	0.000885478	0.824203	0.946978	966	http://amigo.geneontology.org/cgi-bin/amigo/term_details?term=GO:0043218	hsa:966,CD59,966:up	http://amigo.geneontology.org/cgi-bin/amigo/term_details?term=GO:0043218
SAGA-type complex	Cellular Component	GO:0070461	2	28	1853	16940	0.00107933	0.00165289	0.827018	0.948432	55578|93624	http://amigo.geneontology.org/cgi-bin/amigo/term_details?term=GO:0070461	hsa:55578,SUPT20H,55578:up|hsa:93624,TADA2B,93624:up	http://amigo.geneontology.org/cgi-bin/amigo/term_details?term=GO:0070461
multivesicular body	Cellular Component	GO:0005771	2	28	1853	16940	0.00107933	0.00165289	0.827018	0.948432	55240|23392	http://amigo.geneontology.org/cgi-bin/amigo/term_details?term=GO:0005771	hsa:55240,STEAP3,55240:up|hsa:23392,ECM29,23392:up	http://amigo.geneontology.org/cgi-bin/amigo/term_details?term=GO:0005771
AP-type membrane coat adaptor complex	Cellular Component	GO:0030119	3	40	1853	16940	0.001619	0.00236128	0.82852	0.949526	9907|85439|54674	http://amigo.geneontology.org/cgi-bin/amigo/term_details?term=GO:0030119	hsa:9907,AP5Z1,9907:down|hsa:85439,STON2,85439:up|hsa:54674,LRRN3,54674:up	http://amigo.geneontology.org/cgi-bin/amigo/term_details?term=GO:0030119
cytosolic small ribosomal subunit	Cellular Component	GO:0022627	3	40	1853	16940	0.001619	0.00236128	0.82852	0.949526	6224|6192|51081	http://amigo.geneontology.org/cgi-bin/amigo/term_details?term=GO:0022627	hsa:6224,RPS20,6224:up|hsa:6192,RPS4Y1,6192:up|hsa:51081,MRPS7,51081:up	http://amigo.geneontology.org/cgi-bin/amigo/term_details?term=GO:0022627
membrane coat	Cellular Component	GO:0030117	7	85	1853	16940	0.00377766	0.00501771	0.835183	0.954744	1759|1601|9907|8218|85439|53354|54674	http://amigo.geneontology.org/cgi-bin/amigo/term_details?term=GO:0030117	hsa:1759,DNM1,1759:down|hsa:1601,DAB2,1601:down|hsa:9907,AP5Z1,9907:down|hsa:8218,CLTCL1,8218:up|hsa:85439,STON2,85439:up|hsa:53354,PANK1,53354:up|hsa:54674,LRRN3,54674:up	http://amigo.geneontology.org/cgi-bin/amigo/term_details?term=GO:0030117
coated membrane	Cellular Component	GO:0048475	7	85	1853	16940	0.00377766	0.00501771	0.835183	0.954744	1759|1601|9907|8218|85439|53354|54674	http://amigo.geneontology.org/cgi-bin/amigo/term_details?term=GO:0048475	hsa:1759,DNM1,1759:down|hsa:1601,DAB2,1601:down|hsa:9907,AP5Z1,9907:down|hsa:8218,CLTCL1,8218:up|hsa:85439,STON2,85439:up|hsa:53354,PANK1,53354:up|hsa:54674,LRRN3,54674:up	http://amigo.geneontology.org/cgi-bin/amigo/term_details?term=GO:0048475
Golgi subcompartment	Cellular Component	GO:0098791	24	260	1853	16940	0.012952	0.0153483	0.838813	0.955169	8549|3118|8615|6272|8218|3117|54715|143187|23213|100509457|6649|84679|51128|3123|23011|3126|3119|4905|63941|399687|3125|3127|57221|59352	http://amigo.geneontology.org/cgi-bin/amigo/term_details?term=GO:0098791	hsa:8549,LGR5,8549:down|hsa:3118,HLA-DQA2,3118:up|hsa:8615,USO1,8615:up|hsa:6272,SORT1,6272:up|hsa:8218,CLTCL1,8218:up|hsa:3117,HLA-DQA1,3117:down|hsa:54715,RBFOX1,54715:up|hsa:143187,VTI1A,143187:up|hsa:23213,SULF1,23213:down|hsa:100509457,-,100509457:up|hsa:6649,SOD3,6649:down|hsa:84679,SLC9A7,84679:up|hsa:51128,SAR1B,51128:up|hsa:3123,HLA-DRB1,3123:down|hsa:23011,RAB21,23011:up|hsa:3126,HLA-DR…	http://amigo.geneontology.org/cgi-bin/amigo/term_details?term=GO:0098791
spliceosomal complex	Cellular Component	GO:0005681	14	159	1853	16940	0.00755532	0.00938607	0.840069	0.955169	10181|79622|3312|5356|6936|25804|51645|9987|11017|6638|8559|4670|6009|988	http://amigo.geneontology.org/cgi-bin/amigo/term_details?term=GO:0005681	hsa:10181,RBM5,10181:down|hsa:79622,SNRNP25,79622:up|hsa:3312,HSPA8,3312:up|hsa:5356,PLRG1,5356:up|hsa:6936,GCFC2,6936:up|hsa:25804,LSM4,25804:up|hsa:51645,PPIL1,51645:up|hsa:9987,HNRNPDL,9987:up|hsa:11017,SNRNP27,11017:up|hsa:6638,SNRPN,6638:up|hsa:8559,PRPF18,8559:up|hsa:4670,HNRNPM,4670:down|hsa:6009,RHEB,6009:down|hsa:988,CDC5L,988:up	http://amigo.geneontology.org/cgi-bin/amigo/term_details?term=GO:0005681
DNA-directed RNA polymerase II, core complex	Cellular Component	GO:0005665	1	16	1853	16940	0.000539665	0.00094451	0.84345	0.955169	10891	http://amigo.geneontology.org/cgi-bin/amigo/term_details?term=GO:0005665	hsa:10891,PPARGC1A,10891:up	http://amigo.geneontology.org/cgi-bin/amigo/term_details?term=GO:0005665
H4/H2A histone acetyltransferase complex	Cellular Component	GO:0043189	1	16	1853	16940	0.000539665	0.00094451	0.84345	0.955169	80314	http://amigo.geneontology.org/cgi-bin/amigo/term_details?term=GO:0043189	hsa:80314,EPC1,80314:up	http://amigo.geneontology.org/cgi-bin/amigo/term_details?term=GO:0043189
Ada2/Gcn5/Ada3 transcription activator complex	Cellular Component	GO:0005671	1	16	1853	16940	0.000539665	0.00094451	0.84345	0.955169	57325	http://amigo.geneontology.org/cgi-bin/amigo/term_details?term=GO:0005671	hsa:57325,CSRP2BP,57325:up	http://amigo.geneontology.org/cgi-bin/amigo/term_details?term=GO:0005671
H4 histone acetyltransferase complex	Cellular Component	GO:1902562	1	16	1853	16940	0.000539665	0.00094451	0.84345	0.955169	80314	http://amigo.geneontology.org/cgi-bin/amigo/term_details?term=GO:1902562	hsa:80314,EPC1,80314:up	http://amigo.geneontology.org/cgi-bin/amigo/term_details?term=GO:1902562
early endosome membrane	Cellular Component	GO:0031901	8	97	1853	16940	0.00431732	0.00572609	0.84584	0.956974	23011|1183|6457|115123|2047|30844|7855|8027	http://amigo.geneontology.org/cgi-bin/amigo/term_details?term=GO:0031901	hsa:23011,RAB21,23011:up|hsa:1183,CLCN4,1183:up|hsa:6457,SH3GL3,6457:down|hsa:115123,MARCH3,115123:down|hsa:2047,EPHB1,2047:up|hsa:30844,EHD4,30844:down|hsa:7855,FZD5,7855:up|hsa:8027,STAM,8027:up	http://amigo.geneontology.org/cgi-bin/amigo/term_details?term=GO:0031901
serine/threonine protein kinase complex	Cellular Component	GO:1902554	5	65	1853	16940	0.00269833	0.00383707	0.852691	0.961724	1601|10935|5565|53632|5573	http://amigo.geneontology.org/cgi-bin/amigo/term_details?term=GO:1902554	hsa:1601,DAB2,1601:down|hsa:10935,PRDX3,10935:up|hsa:5565,PRKAB2,5565:up|hsa:53632,PRKAG3,53632:up|hsa:5573,PRKAR1A,5573:up	http://amigo.geneontology.org/cgi-bin/amigo/term_details?term=GO:1902554
transferase complex	Cellular Component	GO:1990234	57	590	1853	16940	0.0307609	0.0348288	0.860466	0.962843	142678|4008|56647|8451|10580|90293|9903|5565|80155|25898|8621|1026|80314|9734|151050|1601|8065|284058|2963|80218|9555|55294|5876|119504|125476|339745|4646|10419|894|57325|140825|55197|55827|255488|10324|267|3312|8452|55578|4967|64750|122830|5213|221830|53632|51230|2861|10935|11329|93624|54165|5500|27338|5928|10891|8816|5573	http://amigo.geneontology.org/cgi-bin/amigo/term_details?term=GO:1990234	hsa:142678,MIB2,142678:up|hsa:4008,LMO7,4008:up|hsa:56647,BCCIP,56647:up|hsa:8451,CUL4A,8451:up|hsa:10580,SORBS1,10580:up|hsa:90293,KLHL13,90293:down|hsa:9903,KLHL21,9903:up|hsa:5565,PRKAB2,5565:up|hsa:80155,NAA15,80155:up|hsa:25898,RCHY1,25898:up|hsa:8621,CDK13,8621:down|hsa:1026,CDKN1A,1026:up|hsa:80314,EPC1,80314:up|hsa:9734,HDAC9,9734:down|hsa:151050,KANSL1L,151050:up|hsa:1601,DAB2,1601:down|…	http://amigo.geneontology.org/cgi-bin/amigo/term_details?term=GO:1990234
endocytic vesicle lumen	Cellular Component	GO:0071682	1	17	1853	16940	0.000539665	0.00100354	0.86059	0.962843	6678	http://amigo.geneontology.org/cgi-bin/amigo/term_details?term=GO:0071682	hsa:6678,SPARC,6678:down	http://amigo.geneontology.org/cgi-bin/amigo/term_details?term=GO:0071682
phagocytic cup	Cellular Component	GO:0001891	1	17	1853	16940	0.000539665	0.00100354	0.86059	0.962843	84466	http://amigo.geneontology.org/cgi-bin/amigo/term_details?term=GO:0001891	hsa:84466,MEGF10,84466:up	http://amigo.geneontology.org/cgi-bin/amigo/term_details?term=GO:0001891
cornified envelope	Cellular Component	GO:0001533	1	17	1853	16940	0.000539665	0.00100354	0.86059	0.962843	1832	http://amigo.geneontology.org/cgi-bin/amigo/term_details?term=GO:0001533	hsa:1832,DSP,1832:down	http://amigo.geneontology.org/cgi-bin/amigo/term_details?term=GO:0001533
male germ cell nucleus	Cellular Component	GO:0001673	1	17	1853	16940	0.000539665	0.00100354	0.86059	0.962843	3306	http://amigo.geneontology.org/cgi-bin/amigo/term_details?term=GO:0001673	hsa:3306,HSPA2,3306:up	http://amigo.geneontology.org/cgi-bin/amigo/term_details?term=GO:0001673
exocyst	Cellular Component	GO:0000145	1	17	1853	16940	0.000539665	0.00100354	0.86059	0.962843	4735	http://amigo.geneontology.org/cgi-bin/amigo/term_details?term=GO:0000145	hsa:4735,SEPT2,4735:up	http://amigo.geneontology.org/cgi-bin/amigo/term_details?term=GO:0000145
presynaptic membrane	Cellular Component	GO:0042734	4	55	1853	16940	0.00215866	0.00324675	0.865754	0.967061	26059|3737|2898|9699	http://amigo.geneontology.org/cgi-bin/amigo/term_details?term=GO:0042734	hsa:26059,ERC2,26059:down|hsa:3737,KCNA2,3737:up|hsa:2898,GRIK2,2898:down|hsa:9699,RIMS2,9699:up	http://amigo.geneontology.org/cgi-bin/amigo/term_details?term=GO:0042734
centrosome	Cellular Component	GO:0005813	42	445	1853	16940	0.0226659	0.0262692	0.866431	0.967713	55857|10580|1540|5116|9903|57447|808|324|57562|387119|117178|805|22897|23363|8379|51115|57606|5144|5913|9659|23093|137492|9099|51143|801|9639|9638|117177|22994|79140|6249|6950|51382|29922|64793|80351|4190|84700|23392|7840|353116|80097	http://amigo.geneontology.org/cgi-bin/amigo/term_details?term=GO:0005813	hsa:55857,KIZ,55857:up|hsa:10580,SORBS1,10580:up|hsa:1540,CYLD,1540:up|hsa:5116,PCNT,5116:up|hsa:9903,KLHL21,9903:up|hsa:57447,NDRG2,57447:up|hsa:808,CALM3,808:up|hsa:324,APC,324:up|hsa:57562,-,57562:down|hsa:387119,CEP85L,387119:up|hsa:117178,SSX2IP,117178:up|hsa:805,CALM2,805:up|hsa:22897,CEP164,22897:down|hsa:23363,OBSL1,23363:up|hsa:8379,MAD1L1,8379:up|hsa:51115,RMDN1,51115:up|hsa:57606,SLAIN…	http://amigo.geneontology.org/cgi-bin/amigo/term_details?term=GO:0005813
cytoplasmic stress granule	Cellular Component	GO:0010494	2	31	1853	16940	0.00107933	0.00182999	0.867716	0.967846	23185|8761	http://amigo.geneontology.org/cgi-bin/amigo/term_details?term=GO:0010494	hsa:23185,LARP4B,23185:up|hsa:8761,PABPC4,8761:up	http://amigo.geneontology.org/cgi-bin/amigo/term_details?term=GO:0010494
cytosolic ribosome	Cellular Component	GO:0022626	8	100	1853	16940	0.00431732	0.00590319	0.86831	0.967998	51073|6224|6134|6192|347|6160|6123|51081	http://amigo.geneontology.org/cgi-bin/amigo/term_details?term=GO:0022626	hsa:51073,MRPL4,51073:up|hsa:6224,RPS20,6224:up|hsa:6134,RPL10,6134:up|hsa:6192,RPS4Y1,6192:up|hsa:347,APOD,347:up|hsa:6160,RPL31,6160:up|hsa:6123,RPL3L,6123:up|hsa:51081,MRPS7,51081:up	http://amigo.geneontology.org/cgi-bin/amigo/term_details?term=GO:0022626
Golgi apparatus	Cellular Component	GO:0005794	134	1332	1853	16940	0.0723152	0.0786305	0.868361	0.967998	8549|11046|80018|8218|5744|1410|5862|57447|2131|844|6382|84679|2331|90161|998|4585|113201|3119|29841|54928|11221|51435|8615|201475|11227|51196|51809|948|10082|6009|4582|399687|4969|8707|2252|7412|1191|3127|54715|6383|23213|8621|859|6649|8706|23363|63941|4653|51201|2262|5913|4684|412|10404|100506084|23560|9397|285533|4905|8613|80351|84669|5337|43|57452|288|143187|10329|81849|7474|23011|55256|55294…	http://amigo.geneontology.org/cgi-bin/amigo/term_details?term=GO:0005794	hsa:8549,LGR5,8549:down|hsa:11046,SLC35D2,11046:down|hsa:80018,NAA25,80018:up|hsa:8218,CLTCL1,8218:up|hsa:5744,PTHLH,5744:down|hsa:1410,CRYAB,1410:up|hsa:5862,RAB2A,5862:up|hsa:57447,NDRG2,57447:up|hsa:2131,EXT1,2131:down|hsa:844,CASQ1,844:up|hsa:6382,SDC1,6382:down|hsa:84679,SLC9A7,84679:up|hsa:2331,FMOD,2331:down|hsa:90161,HS6ST2,90161:up|hsa:998,CDC42,998:up|hsa:4585,MUC4,4585:down|hsa:113201,…	http://amigo.geneontology.org/cgi-bin/amigo/term_details?term=GO:0005794
spindle	Cellular Component	GO:0005819	25	277	1853	16940	0.0134916	0.0163518	0.871584	0.970613	7803|1540|8218|9903|51143|55183|801|8452|808|55700|4735|1780|51119|805|998|64793|816|4085|151393|8379|51115|3315|7840|5594|80097	http://amigo.geneontology.org/cgi-bin/amigo/term_details?term=GO:0005819	hsa:7803,PTP4A1,7803:up|hsa:1540,CYLD,1540:up|hsa:8218,CLTCL1,8218:up|hsa:9903,KLHL21,9903:up|hsa:51143,DYNC1LI1,51143:up|hsa:55183,RIF1,55183:up|hsa:801,CALM1,801:up|hsa:8452,CUL3,8452:up|hsa:808,CALM3,808:up|hsa:55700,MAP7D1,55700:up|hsa:4735,SEPT2,4735:up|hsa:1780,DYNC1I1,1780:up|hsa:51119,SBDS,51119:up|hsa:805,CALM2,805:up|hsa:998,CDC42,998:up|hsa:64793,CEP85,64793:up|hsa:816,CAMK2B,816:up|hs…	http://amigo.geneontology.org/cgi-bin/amigo/term_details?term=GO:0005819
PcG protein complex	Cellular Component	GO:0031519	3	44	1853	16940	0.001619	0.0025974	0.873921	0.970613	9555|54880|5928	http://amigo.geneontology.org/cgi-bin/amigo/term_details?term=GO:0031519	hsa:9555,H2AFY,9555:up|hsa:54880,BCOR,54880:up|hsa:5928,RBBP4,5928:up	http://amigo.geneontology.org/cgi-bin/amigo/term_details?term=GO:0031519
small nuclear ribonucleoprotein complex	Cellular Component	GO:0030532	3	44	1853	16940	0.001619	0.0025974	0.873921	0.970613	25804|6638|51631	http://amigo.geneontology.org/cgi-bin/amigo/term_details?term=GO:0030532	hsa:25804,LSM4,25804:up|hsa:6638,SNRPN,6638:up|hsa:51631,LUC7L2,51631:up	http://amigo.geneontology.org/cgi-bin/amigo/term_details?term=GO:0030532
CHD-type complex	Cellular Component	GO:0090545	1	18	1853	16940	0.000539665	0.00106257	0.875855	0.970613	5928	http://amigo.geneontology.org/cgi-bin/amigo/term_details?term=GO:0090545	hsa:5928,RBBP4,5928:up	http://amigo.geneontology.org/cgi-bin/amigo/term_details?term=GO:0090545
NuRD complex	Cellular Component	GO:0016581	1	18	1853	16940	0.000539665	0.00106257	0.875855	0.970613	5928	http://amigo.geneontology.org/cgi-bin/amigo/term_details?term=GO:0016581	hsa:5928,RBBP4,5928:up	http://amigo.geneontology.org/cgi-bin/amigo/term_details?term=GO:0016581
clathrin adaptor complex	Cellular Component	GO:0030131	2	32	1853	16940	0.00107933	0.00188902	0.879196	0.972531	85439|54674	http://amigo.geneontology.org/cgi-bin/amigo/term_details?term=GO:0030131	hsa:85439,STON2,85439:up|hsa:54674,LRRN3,54674:up	http://amigo.geneontology.org/cgi-bin/amigo/term_details?term=GO:0030131
melanosome	Cellular Component	GO:0042470	8	102	1853	16940	0.00431732	0.00602125	0.881751	0.974882	5479|4673|3326|3312|3688|5862|5901|4629	http://amigo.geneontology.org/cgi-bin/amigo/term_details?term=GO:0042470	hsa:5479,PPIB,5479:down|hsa:4673,NAP1L1,4673:up|hsa:3326,HSP90AB1,3326:up|hsa:3312,HSPA8,3312:up|hsa:3688,ITGB1,3688:up|hsa:5862,RAB2A,5862:up|hsa:5901,RAN,5901:up|hsa:4629,MYH11,4629:up	http://amigo.geneontology.org/cgi-bin/amigo/term_details?term=GO:0042470
pigment granule	Cellular Component	GO:0048770	8	102	1853	16940	0.00431732	0.00602125	0.881751	0.974882	5479|4673|3326|3312|3688|5862|5901|4629	http://amigo.geneontology.org/cgi-bin/amigo/term_details?term=GO:0048770	hsa:5479,PPIB,5479:down|hsa:4673,NAP1L1,4673:up|hsa:3326,HSP90AB1,3326:up|hsa:3312,HSPA8,3312:up|hsa:3688,ITGB1,3688:up|hsa:5862,RAB2A,5862:up|hsa:5901,RAN,5901:up|hsa:4629,MYH11,4629:up	http://amigo.geneontology.org/cgi-bin/amigo/term_details?term=GO:0048770
SWI/SNF superfamily-type complex	Cellular Component	GO:0070603	5	69	1853	16940	0.00269833	0.0040732	0.886116	0.977286	6604|4798|125476|5928|27443	http://amigo.geneontology.org/cgi-bin/amigo/term_details?term=GO:0070603	hsa:6604,SMARCD3,6604:up|hsa:4798,NFRKB,4798:down|hsa:125476,INO80C,125476:down|hsa:5928,RBBP4,5928:up|hsa:27443,CECR2,27443:up	http://amigo.geneontology.org/cgi-bin/amigo/term_details?term=GO:0070603
nuclear speck	Cellular Component	GO:0016607	15	178	1853	16940	0.00809498	0.0105077	0.888209	0.977286	10178|84662|55269|5356|54890|23198|25898|8621|55840|8559|5458|51631|988|4208|92609	http://amigo.geneontology.org/cgi-bin/amigo/term_details?term=GO:0016607	hsa:10178,TENM1,10178:down|hsa:84662,GLIS2,84662:down|hsa:55269,PSPC1,55269:up|hsa:5356,PLRG1,5356:up|hsa:54890,ALKBH5,54890:up|hsa:23198,PSME4,23198:up|hsa:25898,RCHY1,25898:up|hsa:8621,CDK13,8621:down|hsa:55840,EAF2,55840:up|hsa:8559,PRPF18,8559:up|hsa:5458,POU4F2,5458:down|hsa:51631,LUC7L2,51631:up|hsa:988,CDC5L,988:up|hsa:4208,MEF2C,4208:up|hsa:92609,TIMM50,92609:up	http://amigo.geneontology.org/cgi-bin/amigo/term_details?term=GO:0016607
cell projection cytoplasm	Cellular Component	GO:0032838	7	92	1853	16940	0.00377766	0.00543093	0.888552	0.977286	203|2898|127933|5594|1512|192668|4137	http://amigo.geneontology.org/cgi-bin/amigo/term_details?term=GO:0032838	hsa:203,AK1,203:up|hsa:2898,GRIK2,2898:down|hsa:127933,UHMK1,127933:up|hsa:5594,MAPK1,5594:up|hsa:1512,CTSH,1512:down|hsa:192668,CYS1,192668:down|hsa:4137,MAPT,4137:up	http://amigo.geneontology.org/cgi-bin/amigo/term_details?term=GO:0032838
nuclear replication fork	Cellular Component	GO:0043596	2	33	1853	16940	0.00107933	0.00194805	0.889748	0.977286	5356|988	http://amigo.geneontology.org/cgi-bin/amigo/term_details?term=GO:0043596	hsa:5356,PLRG1,5356:up|hsa:988,CDC5L,988:up	http://amigo.geneontology.org/cgi-bin/amigo/term_details?term=GO:0043596
presynapse	Cellular Component	GO:0098793	12	147	1853	16940	0.00647598	0.00867769	0.891826	0.979155	26059|274|51138|5127|9144|143187|8497|4915|284612|85439|27445|9699	http://amigo.geneontology.org/cgi-bin/amigo/term_details?term=GO:0098793	hsa:26059,ERC2,26059:down|hsa:274,BIN1,274:up|hsa:51138,COPS4,51138:up|hsa:5127,CDK16,5127:up|hsa:9144,SYNGR2,9144:up|hsa:143187,VTI1A,143187:up|hsa:8497,PPFIA4,8497:up|hsa:4915,NTRK2,4915:down|hsa:284612,SYPL2,284612:up|hsa:85439,STON2,85439:up|hsa:27445,PCLO,27445:up|hsa:9699,RIMS2,9699:up	http://amigo.geneontology.org/cgi-bin/amigo/term_details?term=GO:0098793
ciliary basal body	Cellular Component	GO:0036064	6	82	1853	16940	0.00323799	0.00484061	0.89675	0.983212	117177|1540|29922|5116|192668|117178	http://amigo.geneontology.org/cgi-bin/amigo/term_details?term=GO:0036064	hsa:117177,RAB3IP,117177:up|hsa:1540,CYLD,1540:up|hsa:29922,NME7,29922:up|hsa:5116,PCNT,5116:up|hsa:192668,CYS1,192668:down|hsa:117178,SSX2IP,117178:up	http://amigo.geneontology.org/cgi-bin/amigo/term_details?term=GO:0036064
endosome	Cellular Component	GO:0005768	69	722	1853	16940	0.0372369	0.042621	0.900925	0.983552	2042|142678|7803|4360|143187|460|11156|8027|84679|23011|3119|79443|55240|5901|2817|477|3920|1183|201475|53354|10966|100509457|3973|3126|2534|3775|153|3688|54940|7412|4118|5594|3127|624|8650|58528|23043|6272|7109|2888|6457|4012|2047|7042|1780|3123|51201|115123|3125|8128|3118|412|137492|3117|29763|9098|6249|7852|5063|10935|51554|8291|5337|7855|30844|23392|4915|9135|9619	http://amigo.geneontology.org/cgi-bin/amigo/term_details?term=GO:0005768	hsa:2042,EPHA3,2042:up|hsa:142678,MIB2,142678:up|hsa:7803,PTP4A1,7803:up|hsa:4360,MRC1,4360:down|hsa:143187,VTI1A,143187:up|hsa:460,ASTN1,460:down|hsa:11156,PTP4A3,11156:up|hsa:8027,STAM,8027:up|hsa:84679,SLC9A7,84679:up|hsa:23011,RAB21,23011:up|hsa:3119,HLA-DQB1,3119:down|hsa:79443,FYCO1,79443:up|hsa:55240,STEAP3,55240:up|hsa:5901,RAN,5901:up|hsa:2817,GPC1,2817:up|hsa:477,ATP1A2,477:up|hsa:3920,…	http://amigo.geneontology.org/cgi-bin/amigo/term_details?term=GO:0005768
bounding membrane of organelle	Cellular Component	GO:0098588	216	2128	1853	16940	0.116568	0.12562	0.901114	0.983552	23353|8549|11046|2180|6261|8218|1950|5862|23166|2131|844|23175|112770|84679|667|57565|90161|998|55326|517|3119|5366|3032|57467|51016|51435|5241|3920|8615|201475|54468|11227|3312|56704|9200|4779|51196|11015|51809|948|7107|161247|6009|100133941|8605|55717|399687|6263|9144|8707|1803|3127|58528|23788|1573|6588|84803|4012|845|10237|859|4735|6253|3270|8706|1601|114990|63941|4653|51201|1291|56993|664|84…	http://amigo.geneontology.org/cgi-bin/amigo/term_details?term=GO:0098588	hsa:23353,SUN1,23353:up|hsa:8549,LGR5,8549:down|hsa:11046,SLC35D2,11046:down|hsa:2180,ACSL1,2180:up|hsa:6261,RYR1,6261:up|hsa:8218,CLTCL1,8218:up|hsa:1950,EGF,1950:up|hsa:5862,RAB2A,5862:up|hsa:23166,STAB1,23166:down|hsa:2131,EXT1,2131:down|hsa:844,CASQ1,844:up|hsa:23175,LPIN1,23175:up|hsa:112770,C1orf85,112770:down|hsa:84679,SLC9A7,84679:up|hsa:667,DST,667:up|hsa:57565,KLHL14,57565:down|hsa:9016…	http://amigo.geneontology.org/cgi-bin/amigo/term_details?term=GO:0098588
BAF-type complex	Cellular Component	GO:0090544	1	20	1853	16940	0.000539665	0.00118064	0.901556	0.983552	6604	http://amigo.geneontology.org/cgi-bin/amigo/term_details?term=GO:0090544	hsa:6604,SMARCD3,6604:up	http://amigo.geneontology.org/cgi-bin/amigo/term_details?term=GO:0090544
dendritic shaft	Cellular Component	GO:0043198	2	35	1853	16940	0.00107933	0.00206612	0.908331	0.987071	9456|4905	http://amigo.geneontology.org/cgi-bin/amigo/term_details?term=GO:0043198	hsa:9456,HOMER1,9456:up|hsa:4905,NSF,4905:down	http://amigo.geneontology.org/cgi-bin/amigo/term_details?term=GO:0043198
stereocilium bundle	Cellular Component	GO:0032421	2	35	1853	16940	0.00107933	0.00206612	0.908331	0.987071	9497|53405	http://amigo.geneontology.org/cgi-bin/amigo/term_details?term=GO:0032421	hsa:9497,SLC4A7,9497:up|hsa:53405,CLIC5,53405:up	http://amigo.geneontology.org/cgi-bin/amigo/term_details?term=GO:0032421
kinetochore	Cellular Component	GO:0000776	9	118	1853	16940	0.00485699	0.00696576	0.909742	0.987983	6249|284058|51143|4085|8379|324|4735|1780|4928	http://amigo.geneontology.org/cgi-bin/amigo/term_details?term=GO:0000776	hsa:6249,CLIP1,6249:up|hsa:284058,KANSL1,284058:down|hsa:51143,DYNC1LI1,51143:up|hsa:4085,MAD2L1,4085:up|hsa:8379,MAD1L1,8379:up|hsa:324,APC,324:up|hsa:4735,SEPT2,4735:up|hsa:1780,DYNC1I1,1780:up|hsa:4928,NUP98,4928:up	http://amigo.geneontology.org/cgi-bin/amigo/term_details?term=GO:0000776
exon-exon junction complex	Cellular Component	GO:0035145	1	21	1853	16940	0.000539665	0.00123967	0.912337	0.988531	84305	http://amigo.geneontology.org/cgi-bin/amigo/term_details?term=GO:0035145	hsa:84305,WIBG,84305:up	http://amigo.geneontology.org/cgi-bin/amigo/term_details?term=GO:0035145
ESCRT complex	Cellular Component	GO:0036452	1	21	1853	16940	0.000539665	0.00123967	0.912337	0.988531	137492	http://amigo.geneontology.org/cgi-bin/amigo/term_details?term=GO:0036452	hsa:137492,VPS37A,137492:up	http://amigo.geneontology.org/cgi-bin/amigo/term_details?term=GO:0036452
autophagosome membrane	Cellular Component	GO:0000421	1	21	1853	16940	0.000539665	0.00123967	0.912337	0.988531	440738	http://amigo.geneontology.org/cgi-bin/amigo/term_details?term=GO:0000421	hsa:440738,MAP1LC3C,440738:down	http://amigo.geneontology.org/cgi-bin/amigo/term_details?term=GO:0000421
mediator complex	Cellular Component	GO:0016592	2	36	1853	16940	0.00107933	0.00212515	0.916482	0.991061	9282|9412	http://amigo.geneontology.org/cgi-bin/amigo/term_details?term=GO:0016592	hsa:9282,MED14,9282:up|hsa:9412,MED21,9412:up	http://amigo.geneontology.org/cgi-bin/amigo/term_details?term=GO:0016592
secretory granule membrane	Cellular Component	GO:0030667	5	74	1853	16940	0.00269833	0.00436836	0.918559	0.992526	23353|3920|948|6678|51365	http://amigo.geneontology.org/cgi-bin/amigo/term_details?term=GO:0030667	hsa:23353,SUN1,23353:up|hsa:3920,LAMP2,3920:up|hsa:948,CD36,948:down|hsa:6678,SPARC,6678:down|hsa:51365,PLA1A,51365:up	http://amigo.geneontology.org/cgi-bin/amigo/term_details?term=GO:0030667
cytoplasmic mRNA processing body	Cellular Component	GO:0000932	4	62	1853	16940	0.00215866	0.00365998	0.918914	0.992526	84962|29883|53339|5702	http://amigo.geneontology.org/cgi-bin/amigo/term_details?term=GO:0000932	hsa:84962,AJUBA,84962:up|hsa:29883,CNOT7,29883:up|hsa:53339,BTBD1,53339:up|hsa:5702,PSMC3,5702:up	http://amigo.geneontology.org/cgi-bin/amigo/term_details?term=GO:0000932
desmosome	Cellular Component	GO:0030057	1	22	1853	16940	0.000539665	0.0012987	0.921938	0.992526	1832	http://amigo.geneontology.org/cgi-bin/amigo/term_details?term=GO:0030057	hsa:1832,DSP,1832:down	http://amigo.geneontology.org/cgi-bin/amigo/term_details?term=GO:0030057
germ cell nucleus	Cellular Component	GO:0043073	1	22	1853	16940	0.000539665	0.0012987	0.921938	0.992526	3306	http://amigo.geneontology.org/cgi-bin/amigo/term_details?term=GO:0043073	hsa:3306,HSPA2,3306:up	http://amigo.geneontology.org/cgi-bin/amigo/term_details?term=GO:0043073
clathrin vesicle coat	Cellular Component	GO:0030125	1	23	1853	16940	0.000539665	0.00135773	0.930488	0.995965	8218	http://amigo.geneontology.org/cgi-bin/amigo/term_details?term=GO:0030125	hsa:8218,CLTCL1,8218:up	http://amigo.geneontology.org/cgi-bin/amigo/term_details?term=GO:0030125
proton-transporting V-type ATPase complex	Cellular Component	GO:0033176	1	23	1853	16940	0.000539665	0.00135773	0.930488	0.995965	51382	http://amigo.geneontology.org/cgi-bin/amigo/term_details?term=GO:0033176	hsa:51382,ATP6V1D,51382:up	http://amigo.geneontology.org/cgi-bin/amigo/term_details?term=GO:0033176
nuclear ubiquitin ligase complex	Cellular Component	GO:0000152	2	38	1853	16940	0.00107933	0.00224321	0.93078	0.995965	119504|27338	http://amigo.geneontology.org/cgi-bin/amigo/term_details?term=GO:0000152	hsa:119504,ANAPC16,119504:up|hsa:27338,UBE2S,27338:up	http://amigo.geneontology.org/cgi-bin/amigo/term_details?term=GO:0000152
[truncated: 92 more rows]

## Sheet: Biological Process
#Term	Database	ID	Input number	Background number	All input number	All background number	Input frequency	Background frequency	P-Value	Corrected P-Value	Input	Hyperlink_kobas	input_gene	Hyperlink_change
[truncated: 7,727 more rows]

## Sheet: Molecular Function
#Term	Database	ID	Input number	Background number	All input number	All background number	Input frequency	Background frequency	P-Value	Corrected P-Value	Input	Hyperlink_kobas	input_gene	Hyperlink_change
[truncated: 1,796 more rows]
