# Supplementary material for: Lateral rectus muscle differentiation potential in paralytic esotropia patients
Source: BMC Ophthalmol. 2021 May 27;21:235. doi: 10.1186/s12886-021-01994-4 (PMC8161593; doi:10.1186/s12886-021-01994-4)
Supplement: Supplementary file 2 — Additional file 2. [file 12886_2021_1994_MOESM2_ESM.xlsx]

## Sheet: SAMresult
Gene ID	Score(d)	q-value(%)	Fold Change		ProbeSetID	a1060	a1126	a1410	a1162	a1109	a1171	Probe Set ID	GeneChip Array	Species Scientific Name	Annotation Date	Sequence Type	Sequence Source	Transcript ID(Array Design)	Target Description	Representative Public ID	Archival UniGene Cluster	UniGene ID	Genome Version	Alignments	Gene Title	Gene Symbol	Chromosomal Location	Unigene Cluster Type	Ensembl	Entrez Gene	SwissProt	EC	OMIM	RefSeq Protein ID	RefSeq Transcript ID	MGI Name	Gene Ontology Biological Process	Gene Ontology Cellular Component	Gene Ontology Molecular Function	Pathway	InterPro	Annotation Description	Annotation Transcript Cluster	Transcript Assignments	Annotation Notes	GO:Gene Ontology Molecular Function	GO:Gene Ontology Biological Process	GO:Gene Ontology Cellular Component	KO
204631_at	26.467	0	623.821		204631_at	7720.62	6031.97	6424.04	9.02947	13.3106	10.2537	204631_at	Human Genome U133 Plus 2.0 Array	Homo sapiens	6-Oct-14	Exemplar sequence	GenBank	g8923939	"gb:NM_017534.1 /DB_XREF=gi:8923939 /GEN=MYH2 /FEA=FLmRNA /CNT=327 /TID=Hs.931.0 /TIER=FL+Stack /STK=57 /UG=Hs.931 /LL=4620 /DEF=Homo sapiens myosin, heavy polypeptide 2, skeletal muscle, adult (MYH2), mRNA. /PROD=myosin, heavy polypeptide 2, skeletal muscle,adult /FL=gb:NM_017534.1 gb:AF111784.1"	NM_017534	Hs.931	Hs.667534	February 2009 (Genome Reference Consortium GRCh37)	chr17:10424466-10451237 (-) // 99.93 // p13.1	"myosin, heavy chain 2, skeletal muscle, adult"	MYH2	chr17p13.1	full length	ENSG00000125414 /// OTTHUMG00000130363	4620	Q9UKX2 /// B4DRV3 /// B4DUM0 /// E7EX84 /// J3QLR0 /// Q567P6	---	160740 /// 605637	NP_001093582 /// NP_060004	NM_001100112 /// NM_017534	---	0001778 // plasma membrane repair // inferred from electronic annotation /// 0006412 // translation // inferred from electronic annotation /// 0006936 // muscle contraction // inferred from direct assay /// 0006936 // muscle contraction // traceable author statement /// 0008152 // metabolic process // inferred from electronic annotation /// 0008152 // metabolic process // traceable author stateme…	0005622 // intracellular // inferred from electronic annotation /// 0005634 // nucleus // inferred from direct assay /// 0005730 // nucleolus // inferred from direct assay /// 0005737 // cytoplasm // inferred from electronic annotation /// 0005794 // Golgi apparatus // inferred from electronic annotation /// 0005826 // actomyosin contractile ring // inferred from electronic annotation /// 0005829…	0000146 // microfilament motor activity // traceable author statement /// 0000166 // nucleotide binding // inferred from electronic annotation /// 0003735 // structural constituent of ribosome // inferred from electronic annotation /// 0003774 // motor activity // inferred from electronic annotation /// 0003779 // actin binding // inferred from electronic annotation /// 0005515 // protein binding…	---	"IPR001609 // Myosin head, motor domain // 1.4E-273 /// IPR002928 // Myosin tail // 0.0 /// IPR004009 // Myosin, N-terminal, SH3-like // 3.1E-18"	This probe set was annotated using the Matching Probes based pipeline to a Entrez Gene identifier using 8 transcripts. // false // Matching Probes // A	"AF111784(11),BC126409(9),ENST00000245503(11),ENST00000397183(11),NM_001100112(11),NM_017534(11),uc002gmp.4,uc010coi.3"	"AF111784 // Homo sapiens myosin heavy chain IIa mRNA, complete cds. // gb // 11 // --- /// BC126409 // Homo sapiens myosin, heavy chain 2, skeletal muscle, adult, mRNA (cDNA clone MGC:161687 IMAGE:8992125), complete cds. // gb // 9 // --- /// ENST00000245503 // ensembl_havana_transcript:known chromosome:GRCh38:17:10521152:10549957:-1 gene:ENSG00000125414 gene_biotype:protein_coding transcript_bi…	uc010coj.3 // ucsc_genes // 7 // Cross Hyb Matching Probes /// BC093082 // gb // 7 // Cross Hyb Matching Probes /// GENSCAN00000039156 // ensembl // 8 // Cross Hyb Matching Probes /// ENST00000532183 // ensembl // 7 // Cross Hyb Matching Probes /// ENST00000622564 // ensembl // 7 // Cross Hyb Matching Probes /// OTTHUMT00000394461 // vega // 7 // Cross Hyb Matching Probes /// CR627255 // gb_htc /…	GO:0000146(microfilament motor activity);GO:0003779(actin binding);GO:0008307(structural constituent of muscle);GO:0005516(calmodulin binding);GO:0005524(ATP binding);	GO:0014823(response to activity);GO:0030049(muscle filament sliding);GO:0001778(plasma membrane repair);GO:0038096(Fc-gamma receptor signaling pathway involved in phagocytosis);GO:0045087(innate immune response);	GO:0005925(focal adhesion);GO:0032982(myosin filament);GO:0005794(Golgi apparatus);GO:0031672(A band);GO:0005730(nucleolus);GO:0005829(cytosol);GO:0005859(muscle myosin complex);GO:0005826(actomyosin contractile ring);	K10352
219106_s_at	31.3268	0	504.218		219106_s_at	4130.1	4025.73	4034.87	8.13465	6.84982	9.39207	219106_s_at	Human Genome U133 Plus 2.0 Array	Homo sapiens	6-Oct-14	Exemplar sequence	GenBank	g5174664	"gb:NM_006063.1 /DB_XREF=gi:5174664 /GEN=SARCOSIN /FEA=FLmRNA /CNT=207 /TID=Hs.50550.0 /TIER=FL+Stack /STK=28 /UG=Hs.50550 /LL=10324 /DEF=Homo sapiens sarcomeric muscle protein (SARCOSIN), mRNA. /PROD=sarcomeric muscle protein /FL=gb:AF056929.1 gb:AF333387.1 gb:NM_006063.1"	NM_006063	Hs.50550	Hs.50550 /// Hs.611932	February 2009 (Genome Reference Consortium GRCh37)	chr2:170366240-170382765 (+) // 99.88 // q31.1	kelch-like family member 41	KLHL41	chr2q31.1	est /// full length	ENSG00000239474 /// OTTHUMG00000132205	10324	O60662 /// B2RE63 /// Q3ZTS6	---	607701 /// 615731	NP_006054	NM_006063	---	0006941 // striated muscle contraction // traceable author statement /// 0016567 // protein ubiquitination // inferred from direct assay /// 0030239 // myofibril assembly // inferred from sequence or structural similarity /// 0031275 // regulation of lateral pseudopodium assembly // inferred from electronic annotation /// 0035914 // skeletal muscle cell differentiation // inferred from sequence o…	0001726 // ruffle // inferred from electronic annotation /// 0005634 // nucleus // inferred from direct assay /// 0005730 // nucleolus // inferred from direct assay /// 0005737 // cytoplasm // inferred from direct assay /// 0005813 // centrosome // inferred from direct assay /// 0005856 // cytoskeleton // inferred from sequence or structural similarity /// 0005886 // plasma membrane // inferred f…	0005515 // protein binding // inferred from physical interaction	---	IPR006652 // Kelch repeat type 1 // 3.3E-12 /// IPR006652 // Kelch repeat type 1 // 2.8E-12 /// IPR006652 // Kelch repeat type 1 // 9.0E-14 /// IPR011705 // BTB/Kelch-associated // 6.9E-36 /// IPR013069 // BTB/POZ // 1.2E-32	This probe set was annotated using the Matching Probes based pipeline to a Entrez Gene identifier using 5 transcripts. // false // Matching Probes // A	"AF056929(11),AF333387(11),ENST00000284669(11),NM_006063(11),uc002ueu.1"	"AF056929 // Homo sapiens sarcosin mRNA, complete cds. // gb // 11 // --- /// AF333387 // Homo sapiens Kel-like protein 23 mRNA, complete cds. // gb // 11 // --- /// ENST00000284669 // ensembl_havana_transcript:known chromosome:GRCh38:2:169509702:169526262:1 gene:ENSG00000239474 gene_biotype:protein_coding transcript_biotype:protein_coding // ensembl // 11 // --- /// NM_006063 // Homo sapiens kel…	AK302851 // gb // 4 // Cross Hyb Matching Probes /// BC006534 // gb // 4 // Cross Hyb Matching Probes /// GENSCAN00000016017 // ensembl // 2 // Cross Hyb Matching Probes /// ENST00000513963 // ensembl // 4 // Cross Hyb Matching Probes /// OTTHUMT00000368400 // vega // 4 // Cross Hyb Matching Probes	GO:0005515 // protein binding // inferred from electronic annotation	GO:0006941 // striated muscle contraction // traceable author statement /// 0019941 // modification-dependent protein catabolic process // inferred from electronic annotation	GO:0005737 // cytoplasm // inferred from electronic annotation /// 0005856 // cytoskeleton // inferred from electronic annotation /// 0042995 // cell projection // inferred from electronic annotation	---
205951_at	12.8606	0	477.342		205951_at	2032.56	4671.27	5507.89	5.59914	7.4731	11.4909	205951_at	Human Genome U133 Plus 2.0 Array	Homo sapiens	6-Oct-14	Exemplar sequence	GenBank	g7669505	"gb:NM_005963.2 /DB_XREF=gi:7669505 /GEN=MYH1 /FEA=FLmRNA /CNT=131 /TID=Hs.231581.0 /TIER=FL+Stack /STK=11 /UG=Hs.231581 /LL=4619 /DEF=Homo sapiens myosin, heavy polypeptide 1, skeletal muscle, adult (MYH1), mRNA. /PROD=myosin, heavy polypeptide 1, skeletal muscle,adult /FL=gb:AF111785.1 gb:NM_005963.2"	NM_005963	Hs.231581	Hs.689619	February 2009 (Genome Reference Consortium GRCh37)	chr17:10395627-10419959 (-) // 99.56 // p13.1	"myosin, heavy chain 1, skeletal muscle, adult"	MYH1	chr17p13.1	full length	---	4619	P12882 /// Q6PJ55 /// V9HWC1	---	160730	NP_005954	NM_005963	---	0006936 // muscle contraction // inferred from electronic annotation /// 0008152 // metabolic process // inferred from electronic annotation	0005737 // cytoplasm // inferred from electronic annotation /// 0005859 // muscle myosin complex // inferred from direct assay /// 0014704 // intercalated disc // inferred from electronic annotation /// 0016459 // myosin complex // inferred from electronic annotation /// 0030016 // myofibril // inferred from electronic annotation /// 0031672 // A band // inferred from electronic annotation /// 00…	0000166 // nucleotide binding // inferred from electronic annotation /// 0003774 // motor activity // inferred from electronic annotation /// 0003779 // actin binding // inferred from electronic annotation /// 0005516 // calmodulin binding // inferred from electronic annotation /// 0005524 // ATP binding // inferred from electronic annotation	---	---	This probe set was annotated using the Matching Probes based pipeline to a Entrez Gene identifier using 2 transcripts. // false // Matching Probes // A	"AF111785(11),EU794637(11)"	"AF111785 // Homo sapiens myosin heavy chain IIx/d mRNA, complete cds. // gb // 11 // --- /// EU794637 // Homo sapiens epididymis luminal protein 71 (HEL71) mRNA, complete cds. // gb // 11 // ---"	uc002gmo.3 // ucsc_genes // 8 // Cross Hyb Matching Probes /// NM_005963 // refseq // 8 // Cross Hyb Matching Probes /// BC114545 // gb // 6 // Cross Hyb Matching Probes /// GENSCAN00000039157 // ensembl // 4 // Cross Hyb Matching Probes /// ENST00000226207 // ensembl // 8 // Cross Hyb Matching Probes /// OTTHUMT00000252725 // vega // 8 // Cross Hyb Matching Probes	GO:0005516(calmodulin binding);GO:0005524(ATP binding);GO:0003774(motor activity);GO:0003779(actin binding);	GO:0006941 // striated muscle contraction // inferred from electronic annotation	GO:0014704(intercalated disc);GO:0005859(muscle myosin complex);GO:0005730(nucleolus);GO:0031672(A band);GO:0005925(focal adhesion);GO:0032982(myosin filament);	K10352
203872_at	24.2448	0	363.567		203872_at	3012.69	2931.28	3362.77	6.58403	9.92716	9.45452	203872_at	Human Genome U133 Plus 2.0 Array	Homo sapiens	6-Oct-14	Exemplar sequence	GenBank	g5016087	"gb:NM_001100.2 /DB_XREF=gi:5016087 /GEN=ACTA1 /FEA=FLmRNA /CNT=493 /TID=Hs.1288.0 /TIER=FL /STK=0 /UG=Hs.1288 /LL=58 /DEF=Homo sapiens actin, alpha 1, skeletal muscle (ACTA1), mRNA. /PROD=alpha 1 actin precursor /FL=gb:NM_001100.2"	NM_001100	Hs.1288	Hs.1288	February 2009 (Genome Reference Consortium GRCh37)	chr1:229567108-229569841 (-) // 99.71 // q42.13	"actin, alpha 1, skeletal muscle"	ACTA1	chr1q42.13	full length	ENSG00000143632 /// OTTHUMG00000038006	58	P68133 /// A6NL76 /// B3KUD3 /// B7Z6P1 /// Q7Z7J6 /// Q5T8M8	---	102610 /// 161800 /// 255310	NP_001091	NM_001100	---	0006936 // muscle contraction // traceable author statement /// 0009612 // response to mechanical stimulus // inferred from electronic annotation /// 0009991 // response to extracellular stimulus // inferred from electronic annotation /// 0010226 // response to lithium ion // inferred from electronic annotation /// 0016049 // cell growth // inferred from electronic annotation /// 0030049 // muscl…	0001725 // stress fiber // inferred from direct assay /// 0005615 // extracellular space // inferred from direct assay /// 0005737 // cytoplasm // inferred from electronic annotation /// 0005829 // cytosol // traceable author statement /// 0005856 // cytoskeleton // inferred from electronic annotation /// 0005865 // striated muscle thin filament // inferred from direct assay /// 0005884 // actin …	0000166 // nucleotide binding // inferred from electronic annotation /// 0005200 // structural constituent of cytoskeleton // traceable author statement /// 0005515 // protein binding // inferred from physical interaction /// 0005524 // ATP binding // traceable author statement /// 0017022 // myosin binding // traceable author statement /// 0043531 // ADP binding // traceable author statement	Smooth_muscle_contraction // GenMAPP /// Smooth_muscle_contraction // GenMAPP /// Smooth_muscle_contraction // GenMAPP /// Striated_muscle_contraction // GenMAPP /// Striated_muscle_contraction // GenMAPP /// Striated_muscle_contraction // GenMAPP	IPR004000 // Actin-related protein // 7.1E-166 /// IPR004000 // Actin-related protein // 9.0E-46 /// IPR004000 // Actin-related protein // 1.0E-79	This probe set was annotated using the Matching Probes based pipeline to a Entrez Gene identifier using 6 transcripts. // false // Matching Probes // A	"AK300697(11),BC012597(11),ENST00000366683(9),ENST00000366684(11),NM_001100(11),uc001htm.3"	"AK300697 // Homo sapiens cDNA FLJ53662 complete cds, highly similar to Actin, alpha skeletal muscle. // gb // 11 // --- /// BC012597 // Homo sapiens actin, alpha 1, skeletal muscle, mRNA (cDNA clone MGC:13546 IMAGE:4291656), complete cds. // gb // 11 // --- /// ENST00000366683 // ensembl:known chromosome:GRCh38:1:229431249:229434098:-1 gene:ENSG00000143632 gene_biotype:protein_coding transcript_…	AY280960 // gb // 6 // Cross Hyb Matching Probes /// CR536516 // gb // 7 // Cross Hyb Matching Probes /// CR541796 // gb // 8 // Cross Hyb Matching Probes /// AK310004 // gb_htc // 1 // Cross Hyb Matching Probes /// GENSCAN00000043294 // ensembl // 8 // Cross Hyb Matching Probes	GO:0005524(ATP binding);	GO:0006936 // muscle contraction // traceable author statement /// 0030240 // muscle thin filament assembly // inferred from mutant phenotype /// 0030240 // muscle thin filament assembly // inferred from sequence or structural similarity /// 0048741 // skeletal muscle fiber development // inferred from sequence or structural similarity /// 0048741 // skeletal muscle fiber development // inferred …	GO:0005856(cytoskeleton);GO:0005737(cytoplasm);	K10354
222919_at	24.3103	0	341.094		222919_at	2014.23	2431.03	2255.28	5.78409	8.31781	5.78409	222919_at	Human Genome U133 Plus 2.0 Array	Homo sapiens	6-Oct-14	Consensus sequence	GenBank	Hs.23926.0	gb:AA192306 /DB_XREF=gi:1781527 /DB_XREF=zp97c12.s1 /CLONE=IMAGE:628150 /FEA=FLmRNA /CNT=133 /TID=Hs.23926.0 /TIER=ConsEnd /STK=1 /UG=Hs.23926 /LL=10345 /UG_GENE=TRDN /UG_TITLE=triadin /FL=gb:U18985.1 gb:NM_006073.1	AA192306	Hs.23926	Hs.144744 /// Hs.720730	February 2009 (Genome Reference Consortium GRCh37)	chr6:123537436-123958238 (-) // 93.21 // q22.31	triadin	TRDN	chr6q22.31	est /// full length	ENSG00000186439 /// OTTHUMG00000015497	10345	Q13061 /// A8K752 /// H0Y313 /// H0Y6P0 /// H7BY47 /// H9ME53 /// Q05C44 /// Q5SWK9 /// Q68D40 /// Q6PG49 /// Q8IVK2	---	603283 /// 604772 /// 615441	NP_001238916 /// NP_001242949 /// NP_001242950 /// NP_001242951 /// NP_006064 /// XP_006715362 /// XP_006715363 /// XP_006715364 /// XP_006715365 /// XP_006715366 /// XP_006715367 /// XP_006715368 /// XP_006715369 /// XP_006715370 /// XP_006715371 /// XP_006715372 /// XP_006715373 /// XP_006715374 /// XP_006715375 /// XP_006715376 /// XP_006715377 /// XP_006715378 /// XP_006715379 /// XP_00671538…	NM_001251987 /// NM_001256020 /// NM_001256021 /// NM_001256022 /// NM_006073 /// XM_006715299 /// XM_006715300 /// XM_006715301 /// XM_006715302 /// XM_006715303 /// XM_006715304 /// XM_006715305 /// XM_006715306 /// XM_006715307 /// XM_006715308 /// XM_006715309 /// XM_006715310 /// XM_006715311 /// XM_006715312 /// XM_006715313 /// XM_006715314 /// XM_006715315 /// XM_006715316 /// XM_00671531…	---	0006874 // cellular calcium ion homeostasis // inferred from sequence or structural similarity /// 0006936 // muscle contraction // traceable author statement /// 0010649 // regulation of cell communication by electrical coupling // traceable author statement /// 0010880 // regulation of release of sequestered calcium ion into cytosol by sarcoplasmic reticulum // inferred from sequence or structu…	0005737 // cytoplasm // inferred from direct assay /// 0005783 // endoplasmic reticulum // inferred from sequence or structural similarity /// 0005886 // plasma membrane // inferred from direct assay /// 0005891 // voltage-gated calcium channel complex // inferred from sequence or structural similarity /// 0014701 // junctional sarcoplasmic reticulum membrane // inferred from sequence or structur…	"0005102 // receptor binding // inferred from electronic annotation /// 0005515 // protein binding // inferred from physical interaction /// 0030674 // protein binding, bridging // inferred from sequence or structural similarity /// 0042803 // protein homodimerization activity // inferred from sequence or structural similarity /// 0044325 // ion channel binding // inferred from sequence or struct…	---	IPR007943 // Aspartyl beta-hydroxylase/Triadin domain // 2.5E-18	This probe set was annotated using the Matching Probes based pipeline to a Entrez Gene identifier using 4 transcripts. // false // Matching Probes // A	"ENST00000334268(11),NM_006073(11),uc003pzj.2,uc010kem.2"	"ENST00000334268 // havana:known chromosome:GRCh38:6:123216339:123637093:-1 gene:ENSG00000186439 gene_biotype:protein_coding transcript_biotype:protein_coding // ensembl // 11 // --- /// NM_006073 // Homo sapiens triadin (TRDN), transcript variant 1, mRNA. // refseq // 11 // --- /// OTTHUMT00000042050 // cdna:all chromosome:VEGA56:6:123216339:123637093:-1 Gene:OTTHUMG00000015497 // vega // 11 // …	---	GO:0005515(protein binding);	GO:0060314(regulation of ryanodine-sensitive calcium-release channel activity);GO:0051209(release of sequestered calcium ion into cytosol);GO:0003008(system process);	GO:0034704(calcium channel complex);GO:0033017(sarcoplasmic reticulum membrane);GO:0005886(plasma membrane);	---
214087_s_at	28.4865	0	328.466		214087_s_at	5722.14	5134.41	5126.8	14.4439	19.3115	15.2379	214087_s_at	Human Genome U133 Plus 2.0 Array	Homo sapiens	6-Oct-14	Consensus sequence	GenBank	Hs.169849.1	"gb:BF593509 /DB_XREF=gi:11685755 /DB_XREF=7q03h03.x1 /CLONE=IMAGE:3676660 /FEA=EST /CNT=18 /TID=Hs.169849.1 /TIER=Stack /STK=8 /UG=Hs.169849 /LL=4604 /UG_GENE=MYBPC1 /UG_TITLE=myosin-binding protein C, slow-type"	BF593509	Hs.169849	Hs.654589	February 2009 (Genome Reference Consortium GRCh37)	chr12:102069154-102079647 (+) // 97.63 // q23.2	"myosin binding protein C, slow type"	MYBPC1	chr12q23.2	full length	ENSG00000196091 /// OTTHUMG00000170274	4604	Q00872 /// A8KAB1 /// B3KPP3 /// F8VZE0 /// F8VZY0 /// F8W1Z9 /// G3V1V7 /// G3XAI7 /// Q63HJ3 /// Q6P096 /// Q86T39 /// Q86T42 /// Q86TA8 /// Q8N3R4	---	160794 /// 614335 /// 614915	NP_001241647 /// NP_001241648 /// NP_001241649 /// NP_001241650 /// NP_001241651 /// NP_001241652 /// NP_002456 /// NP_996555 /// NP_996556 /// NP_996557 /// XP_005268933 /// XP_006719468 /// XP_006719469 /// XP_006719470 /// XP_006719471 /// XP_006719472 /// XP_006719473 /// XP_006719474	NM_001254718 /// NM_001254719 /// NM_001254720 /// NM_001254721 /// NM_001254722 /// NM_001254723 /// NM_002465 /// NM_206819 /// NM_206820 /// NM_206821 /// XM_005268876 /// XM_006719405 /// XM_006719406 /// XM_006719407 /// XM_006719408 /// XM_006719409 /// XM_006719410 /// XM_006719411	---	0006936 // muscle contraction // inferred from electronic annotation /// 0007155 // cell adhesion // inferred from electronic annotation /// 0030049 // muscle filament sliding // traceable author statement	0005737 // cytoplasm // inferred from direct assay /// 0005829 // cytosol // traceable author statement /// 0030016 // myofibril // inferred from sequence or structural similarity /// 0032982 // myosin filament // inferred from electronic annotation	0003779 // actin binding // inferred from electronic annotation /// 0005515 // protein binding // inferred from physical interaction /// 0008307 // structural constituent of muscle // traceable author statement /// 0031432 // titin binding // inferred from sequence or structural similarity	Striated_muscle_contraction // GenMAPP	"IPR003961 // Fibronectin, type III // 2.0E-15 /// IPR003961 // Fibronectin, type III // 1.3E-15 /// IPR003961 // Fibronectin, type III // 1.5E-17 /// IPR003961 // Fibronectin, type III // 2.1E-15 /// IPR003961 // Fibronectin, type III // 1.9E-13 /// IPR003961 // Fibronectin, type III // 1.6E-17 /// IPR003961 // Fibronectin, type III // 2.0E-15 /// IPR003961 // Fibronectin, type III // 1.3E-15 //…	This probe set was annotated using the Matching Probes based pipeline to a Entrez Gene identifier using 39 transcripts. // false // Matching Probes // A	"AK057284(10),AK292976(11),AK295727(10),AK296681(11),AK303401(10),BC092418(11),ENST00000361466(11),ENST00000361685(11),ENST00000392934(10),ENST00000441232(11),ENST00000452455(11),ENST00000547405(10),ENST00000547509(10),ENST00000549145(11),ENST00000549608(10),ENST00000551300(11),ENST00000553190(11),NM_001254718(11),NM_001254719(11),NM_001254720(11),NM_001254721(11),NM_001254722(11),NM_001254723(11…	"AK057284 // Homo sapiens cDNA FLJ32722 fis, clone TESTI2000883, highly similar to MYOSIN-BINDING PROTEIN C, SLOW-TYPE. // gb // 10 // --- /// AK292976 // Homo sapiens cDNA FLJ78685 complete cds, highly similar to Homo sapiens myosin binding protein C, slow type (MYBPC1), transcript variant 2, mRNA. // gb // 11 // --- /// AK295727 // Homo sapiens cDNA FLJ61277 complete cds, highly similar to Myos…	BC117217 // gb // 4 // Cross Hyb Matching Probes /// BC143495 // gb // 4 // Cross Hyb Matching Probes /// BC143502 // gb // 4 // Cross Hyb Matching Probes /// BC143503 // gb // 4 // Cross Hyb Matching Probes /// BC143504 // gb // 4 // Cross Hyb Matching Probes /// BC030980 // gb_htc // 5 // Cross Hyb Matching Probes /// GENSCAN00000008438 // ensembl // 7 // Cross Hyb Matching Probes /// ENST00000…	GO:0008307(structural constituent of muscle);GO:0003779(actin binding);GO:0031432(titin binding);	GO:0030049(muscle filament sliding);GO:0007155(cell adhesion);	GO:0032982(myosin filament);GO:0030016(myofibril);GO:0005829(cytosol);	K12557
222287_at	19.8745	0	300.769		222287_at	1632.87	1337.52	1630.86	6.19715	3.64059	5.80236	222287_at	Human Genome U133 Plus 2.0 Array	Homo sapiens	6-Oct-14	Consensus sequence	GenBank	Hs.291232.0	gb:AW969675 /DB_XREF=gi:8159519 /DB_XREF=EST381752 /FEA=EST /CNT=9 /TID=Hs.291232.0 /TIER=ConsEnd /STK=0 /UG=Hs.291232 /UG_TITLE=ESTs	AW969675	Hs.291232	Hs.144744	February 2009 (Genome Reference Consortium GRCh37)	chr6:123670619-123671101 (-) // 70.99 // q22.31	triadin	TRDN	chr6q22.31	full length	---	10345	Q13061 /// A8K752 /// H0Y313 /// H0Y6P0 /// H7BY47 /// H9ME53 /// Q05C44 /// Q5SWK9 /// Q68D40 /// Q6PG49 /// Q8IVK2	---	603283 /// 604772 /// 615441	NP_001238916 /// NP_001242949 /// NP_001242950 /// NP_001242951 /// NP_006064 /// XP_006715362 /// XP_006715363 /// XP_006715364 /// XP_006715365 /// XP_006715366 /// XP_006715367 /// XP_006715368 /// XP_006715369 /// XP_006715370 /// XP_006715371 /// XP_006715372 /// XP_006715373 /// XP_006715374 /// XP_006715375 /// XP_006715376 /// XP_006715377 /// XP_006715378 /// XP_006715379 /// XP_00671538…	NM_001251987 /// NM_001256020 /// NM_001256021 /// NM_001256022 /// NM_006073 /// XM_006715299 /// XM_006715300 /// XM_006715301 /// XM_006715302 /// XM_006715303 /// XM_006715304 /// XM_006715305 /// XM_006715306 /// XM_006715307 /// XM_006715308 /// XM_006715309 /// XM_006715310 /// XM_006715311 /// XM_006715312 /// XM_006715313 /// XM_006715314 /// XM_006715315 /// XM_006715316 /// XM_00671531…	---	0006874 // cellular calcium ion homeostasis // inferred from sequence or structural similarity /// 0006936 // muscle contraction // traceable author statement /// 0010649 // regulation of cell communication by electrical coupling // traceable author statement /// 0010880 // regulation of release of sequestered calcium ion into cytosol by sarcoplasmic reticulum // inferred from sequence or structu…	0005737 // cytoplasm // inferred from direct assay /// 0005783 // endoplasmic reticulum // inferred from sequence or structural similarity /// 0005886 // plasma membrane // inferred from direct assay /// 0005891 // voltage-gated calcium channel complex // inferred from sequence or structural similarity /// 0014701 // junctional sarcoplasmic reticulum membrane // inferred from sequence or structur…	"0005102 // receptor binding // inferred from electronic annotation /// 0005515 // protein binding // inferred from physical interaction /// 0030674 // protein binding, bridging // inferred from sequence or structural similarity /// 0042803 // protein homodimerization activity // inferred from sequence or structural similarity /// 0044325 // ion channel binding // inferred from sequence or struct…	---	---	This probe set was annotated using the Matching Probes based pipeline to a Entrez Gene identifier using 2 transcripts. // false // Matching Probes // A	"NM_001251987(10),uc003pzk.2"	"NM_001251987 // Homo sapiens triadin (TRDN), transcript variant 2, mRNA. // refseq // 10 // --- /// uc003pzk.2 // --- // ucsc_genes // 10 // ---"	uc003jgh.4 // ucsc_genes // 1 // Cross Hyb Matching Probes /// NR_027026 // refseq // 1 // Cross Hyb Matching Probes /// ENST00000607545 // ensembl // 1 // Cross Hyb Matching Probes /// OTTHUMT00000470546 // vega // 1 // Cross Hyb Matching Probes	GO:0005515(protein binding);	GO:0060314(regulation of ryanodine-sensitive calcium-release channel activity);GO:0051209(release of sequestered calcium ion into cytosol);GO:0003008(system process);	GO:0034704(calcium channel complex);GO:0033017(sarcoplasmic reticulum membrane);GO:0005886(plasma membrane);	---
205113_at	18.7813	0	300.243		205113_at	2364.42	3372.51	3528.38	9.50601	13.4932	8.10443	205113_at	Human Genome U133 Plus 2.0 Array	Homo sapiens	6-Oct-14	Exemplar sequence	GenBank	g4885512	"gb:NM_005382.1 /DB_XREF=gi:4885512 /GEN=NEF3 /FEA=FLmRNA /CNT=69 /TID=Hs.71346.0 /TIER=FL+Stack /STK=8 /UG=Hs.71346 /LL=4741 /DEF=Homo sapiens neurofilament 3 (150kD medium) (NEF3), mRNA. /PROD=neurofilament 3 (150kD medium) /FL=gb:NM_005382.1"	NM_005382	Hs.71346	Hs.458657	February 2009 (Genome Reference Consortium GRCh37)	chr8:24771306-24776606 (+) // 81.84 // p21.2	"neurofilament, medium polypeptide"	NEFM	chr8p21	full length	ENSG00000104722 /// OTTHUMG00000131990	4741	P07197 /// A5YM63 /// B4DJT7 /// E7EMV2 /// E7ESP9 /// Q9UK51	---	162250	NP_001099011 /// NP_005373	NM_001105541 /// NM_005382	---	0000226 // microtubule cytoskeleton organization // inferred from electronic annotation /// 0008088 // axon cargo transport // inferred from electronic annotation /// 0031133 // regulation of axon diameter // inferred from electronic annotation /// 0033693 // neurofilament bundle assembly // traceable author statement /// 0045104 // intermediate filament cytoskeleton organization // inferred from…	0005737 // cytoplasm // inferred from direct assay /// 0005882 // intermediate filament // inferred from electronic annotation /// 0005883 // neurofilament // inferred from electronic annotation /// 0030424 // axon // traceable author statement /// 0031594 // neuromuscular junction // inferred from electronic annotation /// 0043005 // neuron projection // inferred from electronic annotation /// 0…	0005198 // structural molecule activity // inferred from electronic annotation /// 0005200 // structural constituent of cytoskeleton // traceable author statement /// 0005515 // protein binding // inferred from physical interaction /// 0008017 // microtubule binding // traceable author statement	---	"IPR001664 // Intermediate filament protein // 1.7E-111 /// IPR001664 // Intermediate filament protein // 9.2E-112 /// IPR001664 // Intermediate filament protein // 7.9E-20 /// IPR001664 // Intermediate filament protein // 1.5E-111 /// IPR006821 // Intermediate filament head, DNA-binding domain // 1.3E-16 /// IPR006821 // Intermediate filament head, DNA-binding domain // 8.7E-17 /// IPR006821 // …	This probe set was annotated using the Matching Probes based pipeline to a Entrez Gene identifier using 12 transcripts. // false // Matching Probes // A	"AK296226(9),BC096757(11),EF560737(11),ENST00000221166(11),ENST00000433454(11),ENST00000437366(11),ENST00000518131(9),NM_001105541(11),NM_005382(11),uc003xed.4,uc010lue.3,uc011lac.1"	"AK296226 // Homo sapiens cDNA FLJ56511 complete cds, highly similar to Neurofilament triplet M protein. // gb // 9 // --- /// BC096757 // Homo sapiens neurofilament, medium polypeptide, mRNA (cDNA clone MGC:104856 IMAGE:5442340), complete cds. // gb // 11 // --- /// EF560737 // Homo sapiens clone DKFZp686O1498 NEFM protein (NEFM) mRNA, complete cds. // gb // 11 // --- /// ENST00000221166 // ense…	AK294681 // gb // 1 // Cross Hyb Matching Probes /// EF560736 // gb // 4 // Cross Hyb Matching Probes /// GENSCAN00000025796 // ensembl // 1 // Cross Hyb Matching Probes /// ENST00000521540 // ensembl // 1 // Cross Hyb Matching Probes /// OTTHUMT00000375918 // vega // 1 // Cross Hyb Matching Probes	GO:0005515(protein binding);GO:0005200(structural constituent of cytoskeleton);	GO:0045110(intermediate filament bundle assembly);GO:0008088(axon cargo transport);GO:0000226(microtubule cytoskeleton organization);GO:0060052(neurofilament cytoskeleton organization);GO:0031133(regulation of axon diameter);	GO:0031594(neuromuscular junction);GO:0005883(neurofilament);GO:0005737(cytoplasm);	K04573
204810_s_at	22.4897	0	292.416		204810_s_at	2005.98	1399.71	2261.97	6.46029	6.09845	6.44723	204810_s_at	Human Genome U133 Plus 2.0 Array	Homo sapiens	6-Oct-14	Exemplar sequence	GenBank	g4502852	"gb:NM_001824.1 /DB_XREF=gi:4502852 /GEN=CKM /FEA=FLmRNA /CNT=481 /TID=Hs.118843.0 /TIER=FL+Stack /STK=66 /UG=Hs.118843 /LL=1158 /DEF=Homo sapiens creatine kinase, muscle (CKM), mRNA. /PROD=creatine kinase, muscle /FL=gb:NM_001824.1 gb:M14780.1"	NM_001824	Hs.118843	Hs.334347 /// Hs.742410	February 2009 (Genome Reference Consortium GRCh37)	chr19:45809671-45826134 (-) // 98.66 // q13.32	"creatine kinase, muscle"	CKM	chr19q13.32	est /// full length	ENSG00000104879 /// OTTHUMG00000181782	1158	P06732 /// B2R892 /// B4DUP1	EC:2.7.3.2	123310	NP_001815 /// XP_005258554	NM_001824 /// XM_005258497	---	0006600 // creatine metabolic process // traceable author statement /// 0016310 // phosphorylation // inferred from electronic annotation /// 0034641 // cellular nitrogen compound metabolic process // traceable author statement /// 0044281 // small molecule metabolic process // traceable author statement /// 0046314 // phosphocreatine biosynthetic process // inferred from electronic annotation	0005737 // cytoplasm // inferred from electronic annotation /// 0005737 // cytoplasm // non-traceable author statement /// 0005829 // cytosol // traceable author statement	"0000166 // nucleotide binding // inferred from electronic annotation /// 0003824 // catalytic activity // inferred from electronic annotation /// 0004111 // creatine kinase activity // inferred from electronic annotation /// 0005524 // ATP binding // inferred from electronic annotation /// 0016301 // kinase activity // inferred from electronic annotation /// 0016740 // transferase activity // in…	---	"IPR022413 // ATP:guanido phosphotransferase, N-terminal // 3.0E-39 /// IPR022414 // ATP:guanido phosphotransferase, catalytic domain // 5.0E-106"	This probe set was annotated using the Matching Probes based pipeline to a Entrez Gene identifier using 5 transcripts. // false // Matching Probes // A	"AK300730(11),BC007462(11),ENST00000221476(11),M14780(11),NM_001824(11)"	"AK300730 // Homo sapiens cDNA FLJ57602 complete cds, highly similar to Creatine kinase M-type (EC 2.7.3.2). // gb // 11 // --- /// BC007462 // Homo sapiens creatine kinase, muscle, mRNA (cDNA clone MGC:12329 IMAGE:3934232), complete cds. // gb // 11 // --- /// ENST00000221476 // ensembl_havana_transcript:known chromosome:GRCh38:19:45306414:45322977:-1 gene:ENSG00000104879 gene_biotype:protein_co…	AK297900 // gb // 4 // Cross Hyb Matching Probes /// BT006793 // gb // 6 // Cross Hyb Matching Probes /// GENSCAN00000013603 // ensembl // 6 // Cross Hyb Matching Probes /// NONHSAT066770 // noncode // 2 // Cross Hyb Matching Probes	GO:0004111(creatine kinase activity);GO:0005524(ATP binding);	GO:0046314(phosphocreatine biosynthetic process);GO:0034641(cellular nitrogen compound metabolic process);GO:0016310(phosphorylation);GO:0006600(creatine metabolic process);	GO:0005829(cytosol);	K00933
209888_s_at	26.4278	0	283.533		209888_s_at	8578.83	8661.2	9003.55	26.1598	37.5569	29.8734	209888_s_at	Human Genome U133 Plus 2.0 Array	Homo sapiens	6-Oct-14	Exemplar sequence	GenBank	g188593	"gb:M20643.1 /DB_XREF=gi:188593 /GEN=MYL1 /FEA=FLmRNA /CNT=370 /TID=Hs.158295.0 /TIER=FL+Stack /STK=36 /UG=Hs.158295 /DEF=Human alkali myosin light chain 3 mRNA, complete cds. /PROD=myosin light chain /FL=gb:M20643.1 gb:BC005318.1"	M20643	Hs.158295	Hs.187338 /// Hs.597319	February 2009 (Genome Reference Consortium GRCh37)	chr2:211154876-211168317 (-) // 98.44 // q34	"myosin, light chain 1, alkali; skeletal, fast"	MYL1	chr2q33-q34	est /// full length	ENSG00000168530 /// OTTHUMG00000132992	4632	P05976 /// Q53R15 /// Q53SD2	---	160780	NP_524144 /// NP_524146	NM_079420 /// NM_079422	---	0006936 // muscle contraction // inferred from direct assay /// 0007517 // muscle organ development // non-traceable author statement /// 0030049 // muscle filament sliding // non-traceable author statement /// 0030049 // muscle filament sliding // traceable author statement /// 0060048 // cardiac muscle contraction // inferred from electronic annotation	0005829 // cytosol // traceable author statement /// 0005859 // muscle myosin complex // non-traceable author statement /// 0016459 // myosin complex // inferred from electronic annotation /// 0030016 // myofibril // inferred from direct assay /// 0030017 // sarcomere // non-traceable author statement /// 0043292 // contractile fiber // inferred from electronic annotation	0005509 // calcium ion binding // inferred from electronic annotation /// 0008307 // structural constituent of muscle // non-traceable author statement	G13_Signaling_Pathway // GenMAPP /// Striated_muscle_contraction // GenMAPP	---	This probe set was annotated using the Matching Probes based pipeline to a Entrez Gene identifier using 8 transcripts. // false // Matching Probes // A	"BC005318(9),ENST00000341685(9),ENST00000352451(9),M20643(11),NM_079420(9),NM_079422(9),uc002veb.3,uc002vec.3"	"BC005318 // Homo sapiens myosin, light chain 1, alkali; skeletal, fast, mRNA (cDNA clone MGC:12401 IMAGE:3933998), complete cds. // gb // 9 // --- /// ENST00000341685 // ensembl_havana_transcript:known chromosome:GRCh38:2:210290150:210303629:-1 gene:ENSG00000168530 gene_biotype:protein_coding transcript_biotype:protein_coding // ensembl // 9 // --- /// ENST00000352451 // ensembl_havana_transcrip…	CR456869 // gb // 4 // Cross Hyb Matching Probes /// GENSCAN00000010940 // ensembl // 4 // Cross Hyb Matching Probes /// ENST00000496436 // ensembl // 4 // Cross Hyb Matching Probes /// ENST00000484290 // ensembl // 4 // Cross Hyb Matching Probes /// OTTHUMT00000336743 // vega // 4 // Cross Hyb Matching Probes /// OTTHUMT00000336744 // vega // 4 // Cross Hyb Matching Probes	GO:0008307(structural constituent of muscle);GO:0005509(calcium ion binding);	GO:0007517(muscle organ development);GO:0060048(cardiac muscle contraction);GO:0030049(muscle filament sliding);	GO:0030017(sarcomere);GO:0005829(cytosol);GO:0005859(muscle myosin complex);	K05738
235313_at	17.5349	0	253.616		235313_at	4818.44	3349.27	4783.89	12.4784	22.5374	16.8284	235313_at	Human Genome U133 Plus 2.0 Array	Homo sapiens	6-Oct-14	Consensus sequence	GenBank	Hs.73451.0	"gb:AA195854 /DB_XREF=gi:1791428 /DB_XREF=zp98c09.r1 /CLONE=IMAGE:628240 /FEA=EST /CNT=30 /TID=Hs.73451.0 /TIER=ConsEnd /STK=0 /UG=Hs.73451 /UG_TITLE=ESTs, Weakly similar to S55024 nebulin, skeletal muscle (H.sapiens)"	AA195854	Hs.73451	Hs.268788	February 2009 (Genome Reference Consortium GRCh37)	chr10:115389386-115423800 (-) // 99.44 // q25.3	nebulin-related anchoring protein	NRAP	chr10q24-q26	full length	ENSG00000197893 /// OTTHUMG00000019072	4892	Q86VF7 /// A0AVL2 /// B3KUC5 /// Q05D68 /// Q96MQ3	---	602873	NP_001248392 /// NP_006166 /// NP_932326 /// XP_005269921 /// XP_005269922 /// XP_005269924 /// XP_006717933	NM_001261463 /// NM_006175 /// NM_198060 /// XM_005269864 /// XM_005269865 /// XM_005269867 /// XM_006717870	---	0030036 // actin cytoskeleton organization // inferred from electronic annotation	0005916 // fascia adherens // inferred from sequence or structural similarity /// 0005927 // muscle tendon junction // inferred from sequence or structural similarity /// 0030016 // myofibril // inferred from electronic annotation	0003779 // actin binding // inferred from sequence or structural similarity /// 0003779 // actin binding // non-traceable author statement /// 0005515 // protein binding // inferred from electronic annotation /// 0008270 // zinc ion binding // inferred from electronic annotation /// 0017166 // vinculin binding // inferred from electronic annotation /// 0046872 // metal ion binding // inferred fro…	---	"IPR000900 // Nebulin repeat // 4.9E-9 /// IPR000900 // Nebulin repeat // 1.4E-10 /// IPR000900 // Nebulin repeat // 7.3E-12 /// IPR000900 // Nebulin repeat // 2.3E-13 /// IPR000900 // Nebulin repeat // 2.0E-13 /// IPR000900 // Nebulin repeat // 1.8E-8 /// IPR000900 // Nebulin repeat // 3.3E-10 /// IPR000900 // Nebulin repeat // 4.4E-9 /// IPR000900 // Nebulin repeat // 1.1E-8 /// IPR000900 // Ne…	This probe set was annotated using the Matching Probes based pipeline to a Entrez Gene identifier using 15 transcripts. // false // Matching Probes // A	"AL831980(11),AL832025(11),AY081943(11),AY177620(10),AY177621(10),BC126407(11),BC143751(11),BX640730(11),ENST00000359988(11),ENST00000360478(11),ENST00000369358(11),ENST00000369360(11),NM_001261463(11),NM_006175(11),NM_198060(11)"	"AL831980 // Homo sapiens mRNA; cDNA DKFZp451E223 (from clone DKFZp451E223); complete cds. // gb // 11 // --- /// AL832025 // Homo sapiens mRNA; cDNA DKFZp451J094 (from clone DKFZp451J094); complete cds. // gb // 11 // --- /// AY081943 // Homo sapiens nebulin-related anchoring protein mRNA, complete cds. // gb // 11 // --- /// AY177620 // Homo sapiens nebulin-related anchoring protein isoform S (…	---	GO:0051371(muscle alpha-actinin binding);GO:0003779(actin binding);GO:0008270(zinc ion binding);GO:0017166(vinculin binding);	---	GO:0005927(muscle tendon junction);GO:0005916(fascia adherens);GO:0030016(myofibril);	K02728
235503_at	29.1486	0	246.208		235503_at	939.043	804.83	960.385	3.91588	3.23846	3.83497	235503_at	Human Genome U133 Plus 2.0 Array	Homo sapiens	6-Oct-14	Consensus sequence	GenBank	Hs.99569.0	gb:BF589787 /DB_XREF=gi:11682111 /DB_XREF=nac24f01.x1 /CLONE=IMAGE:3394297 /FEA=EST /CNT=20 /TID=Hs.99569.0 /TIER=ConsEnd /STK=0 /UG=Hs.99569 /UG_TITLE=ESTs	BF589787	Hs.99569	Hs.352364 /// Hs.591712	February 2009 (Genome Reference Consortium GRCh37)	chr4:177134827-177136142 (-) // 97.68 // q34.2	ankyrin repeat and SOCS box containing 5	ASB5	chr4q34.2	est /// full length	ENSG00000164122 /// OTTHUMG00000160793	140458	Q8WWX0 /// D6R9Q2 /// Q5HYF3	---	615050	NP_543150 /// XP_005262816 /// XP_005262817	NM_080874 /// XM_005262759 /// XM_005262760	---	0016567 // protein ubiquitination // inferred from electronic annotation /// 0035556 // intracellular signal transduction // inferred from electronic annotation	---	0005515 // protein binding // inferred from electronic annotation	---	"IPR001496 // SOCS protein, C-terminal // 1.2E-16 /// IPR002110 // Ankyrin repeat // 8.6E-9 /// IPR002110 // Ankyrin repeat // 2.0E-11 /// IPR002110 // Ankyrin repeat // 1.4E-8 /// IPR002110 // Ankyrin repeat // 7.1E-13"	This probe set was annotated using the Matching Probes based pipeline to a Entrez Gene identifier using 5 transcripts. // false // Matching Probes // A	"ENST00000296525(11),NM_080874(11),uc003iup.2,uc003iuq.2,XM_005262760(11)"	"ENST00000296525 // ensembl_havana_transcript:known chromosome:GRCh38:4:176213673:176269222:-1 gene:ENSG00000164122 gene_biotype:protein_coding transcript_biotype:protein_coding // ensembl // 11 // --- /// NM_080874 // Homo sapiens ankyrin repeat and SOCS box containing 5 (ASB5), mRNA. // refseq // 11 // --- /// OTTHUMT00000362344 // cdna:all chromosome:VEGA56:4:176213673:176269222:-1 Gene:OTTHUM…	---	---	GO:0016567(protein ubiquitination);GO:0035556(intracellular signal transduction);	---	K10327
219772_s_at	27.486	0	242.585		219772_s_at	2850.7	3115.55	3207.35	13.934	13.4877	10.6176	219772_s_at	Human Genome U133 Plus 2.0 Array	Homo sapiens	6-Oct-14	Exemplar sequence	GenBank	g10047089	"gb:NM_014332.1 /DB_XREF=gi:10047089 /GEN=SMPX /FEA=FLmRNA /CNT=45 /TID=Hs.86492.0 /TIER=FL+Stack /STK=10 /UG=Hs.86492 /LL=23676 /DEF=Homo sapiens small muscle protein, X-linked (SMPX), mRNA. /PROD=small muscle protein, X-linked /FL=gb:NM_014332.1 gb:AF129505.1"	NM_014332	Hs.86492	Hs.86492	February 2009 (Genome Reference Consortium GRCh37)	chrX:21724090-21776230 (-) // 100.0 // p22.12	"small muscle protein, X-linked"	SMPX	chrXp22.1	full length	ENSG00000091482 /// OTTHUMG00000021235	23676	Q9UHP9	---	300066 /// 300226	NP_055147	NM_014332 /// NR_045617	---	0006941 // striated muscle contraction // traceable author statement	0005634 // nucleus // inferred from electronic annotation /// 0005737 // cytoplasm // inferred from electronic annotation /// 0005927 // muscle tendon junction // inferred from electronic annotation /// 0031430 // M band // inferred from electronic annotation /// 0043034 // costamere // inferred from electronic annotation /// 0043292 // contractile fiber // inferred from electronic annotation	---	---	---	This probe set was annotated using the Matching Probes based pipeline to a Entrez Gene identifier using 7 transcripts. // false // Matching Probes // A	"AF129505(11),BC005948(11),ENST00000379494(11),NM_014332(11),NR_045617(11),uc004daa.3,uc022btv.1"	"AF129505 // Homo sapiens small muscular protein (SMPX) mRNA, complete cds. // gb // 11 // --- /// BC005948 // Homo sapiens small muscle protein, X-linked, mRNA (cDNA clone MGC:14584 IMAGE:4246501), complete cds. // gb // 11 // --- /// ENST00000379494 // ensembl_havana_transcript:known chromosome:GRCh38:X:21705972:21758163:-1 gene:ENSG00000091482 gene_biotype:protein_coding transcript_biotype:pro…	GENSCAN00000038055 // ensembl // 2 // Cross Hyb Matching Probes /// ENST00000494525 // ensembl // 2 // Cross Hyb Matching Probes /// OTTHUMT00000056024 // vega // 2 // Cross Hyb Matching Probes	---	GO:0006941 // striated muscle contraction // traceable author statement	GO:0005927(muscle tendon junction);GO:0043034(costamere);GO:0031430(M band);GO:0005634(nucleus);	---
204179_at	18.8122	0	206.52		204179_at	6600.91	4174.15	7052.61	26.5635	31.7614	26.1488	204179_at	Human Genome U133 Plus 2.0 Array	Homo sapiens	6-Oct-14	Exemplar sequence	GenBank	g4885476	"gb:NM_005368.1 /DB_XREF=gi:4885476 /GEN=MB /FEA=FLmRNA /CNT=487 /TID=Hs.118836.0 /TIER=FL+Stack /STK=93 /UG=Hs.118836 /LL=4151 /DEF=Homo sapiens myoglobin (MB), mRNA. /PROD=myoglobin /FL=gb:NM_005368.1"	NM_005368	Hs.118836	Hs.306978 /// Hs.517586	February 2009 (Genome Reference Consortium GRCh37)	chr22:36002811-36013374 (-) // 99.81 // q12.3	myoglobin	MB	chr22q13.1	full length	ENSG00000198125 /// OTTHUMG00000150606	4151	P02144 /// B2RA67 /// B4DUI1 /// Q8WVH6 /// B0QYF7 /// B0QYF8 /// F2Z2F1 /// F2Z337 /// Q9BUY1	---	160000	NP_005359 /// NP_976311 /// NP_976312 /// XP_005261662	NM_005368 /// NM_203377 /// NM_203378 /// XM_005261605	---	0001666 // response to hypoxia // inferred from electronic annotation /// 0006810 // transport // inferred from electronic annotation /// 0007507 // heart development // inferred from electronic annotation /// 0009725 // response to hormone // inferred from electronic annotation /// 0015671 // oxygen transport // inferred from electronic annotation /// 0031444 // slow-twitch skeletal muscle fiber…	---	0005344 // oxygen transporter activity // inferred from electronic annotation /// 0005506 // iron ion binding // inferred from electronic annotation /// 0019825 // oxygen binding // inferred from electronic annotation /// 0020037 // heme binding // inferred from electronic annotation /// 0046872 // metal ion binding // inferred from electronic annotation	---	IPR000971 // Globin // 1.7E-10 /// IPR000971 // Globin // 6.6E-25	This probe set was annotated using the Matching Probes based pipeline to a Entrez Gene identifier using 13 transcripts. // false // Matching Probes // A	"AK300657(10),BC014547(10),BC018001(10),ENST00000359787(10),ENST00000397326(10),ENST00000397328(10),ENST00000401702(10),NM_005368(10),NM_203377(10),NM_203378(10),uc003anz.3,uc003aoa.3,uc003aob.3"	"AK300657 // Homo sapiens cDNA FLJ55163 complete cds, highly similar to Myoglobin. // gb // 10 // --- /// BC014547 // Homo sapiens myoglobin, mRNA (cDNA clone MGC:13548 IMAGE:4244838), complete cds. // gb // 10 // --- /// BC018001 // Homo sapiens myoglobin, mRNA (cDNA clone MGC:24681 IMAGE:4271145), complete cds. // gb // 10 // --- /// ENST00000359787 // ensembl:known chromosome:GRCh38:22:3560676…	CR456516 // gb // 3 // Cross Hyb Matching Probes /// CR541949 // gb // 1 // Cross Hyb Matching Probes /// GENSCAN00000011878 // ensembl // 1 // Cross Hyb Matching Probes /// ENST00000406324 // ensembl // 1 // Cross Hyb Matching Probes /// OTTHUMT00000319060 // vega // 1 // Cross Hyb Matching Probes	GO:0005344(oxygen transporter activity);GO:0019825(oxygen binding);GO:0020037(heme binding);GO:0005506(iron ion binding);	GO:0001666(response to hypoxia);GO:0050873(brown fat cell differentiation);GO:0009725(response to hormone stimulus);GO:0043353(enucleate erythrocyte differentiation);GO:0007507(heart development);GO:0015671(oxygen transport);GO:0031444(slow-twitch skeletal muscle fiber contraction);GO:0042542(response to hydrogen peroxide);	GO:0005737 // cytoplasm // inferred from direct assay	K13826
208195_at	32.3883	0	203.599		208195_at	5993.08	5296.89	5892.27	26.9343	30.5525	26.9323	208195_at	Human Genome U133 Plus 2.0 Array	Homo sapiens	6-Oct-14	Exemplar sequence	GenBank	g4507720	"gb:NM_003319.1 /DB_XREF=gi:4507720 /GEN=TTN /FEA=FLmRNA /CNT=1 /TID=Hs.172004.0 /TIER=FL /STK=0 /UG=Hs.172004 /LL=7273 /DEF=Homo sapiens titin (TTN), mRNA. /PROD=titin /FL=gb:NM_003319.1"	NM_003319	Hs.172004	Hs.134602 /// Hs.609542 /// Hs.736412 /// Hs.736806 /// Hs.738948	February 2009 (Genome Reference Consortium GRCh37)	chr2:179390719-179672057 (-) // 39.99 // q31.2	titin	TTN	chr2q31	est /// full length	ENSG00000155657 /// OTTHUMG00000154448	7273	Q8WZ42 /// A2TKE3 /// A2TKE4 /// A2TKE5 /// A2TKE6 /// B1A7R7 /// C9JQJ2 /// H0Y4J7 /// H0Y6U2 /// H7C0U7 /// H7C195 /// H7C1P9 /// Q71S18 /// Q7Z3B7 /// Q8N237	EC:2.7.11.1	188840 /// 600334 /// 603689 /// 604145 /// 608807 /// 611705 /// 613765	NP_001243779 /// NP_001254479 /// NP_003310 /// NP_596869 /// NP_596870 /// NP_597676 /// NP_597681 /// XP_005246888 /// XP_006712786 /// XP_006712787 /// XP_006712788	NM_001256850 /// NM_001267550 /// NM_003319 /// NM_133378 /// NM_133379 /// NM_133432 /// NM_133437 /// XM_005246831 /// XM_006712723 /// XM_006712724 /// XM_006712725	---	0001701 // in utero embryonic development // inferred from electronic annotation /// 0002576 // platelet degranulation // traceable author statement /// 0003007 // heart morphogenesis // inferred from electronic annotation /// 0003300 // cardiac muscle hypertrophy // inferred from mutant phenotype /// 0006468 // protein phosphorylation // inferred from electronic annotation /// 0006936 // muscle …	0000794 // condensed nuclear chromosome // inferred from direct assay /// 0005576 // extracellular region // traceable author statement /// 0005634 // nucleus // inferred from direct assay /// 0005730 // nucleolus // inferred from direct assay /// 0005737 // cytoplasm // inferred from direct assay /// 0005794 // Golgi apparatus // inferred from direct assay /// 0005829 // cytosol // traceable aut…	"0000166 // nucleotide binding // inferred from electronic annotation /// 0002020 // protease binding // inferred from physical interaction /// 0003676 // nucleic acid binding // inferred from electronic annotation /// 0004672 // protein kinase activity // inferred from electronic annotation /// 0004674 // protein serine/threonine kinase activity // inferred from direct assay /// 0004713 // prote…	---	"IPR000719 // Protein kinase domain // 1.6E-56 /// IPR000719 // Protein kinase domain // 9.9E-57 /// IPR000719 // Protein kinase domain // 1.5E-56 /// IPR000719 // Protein kinase domain // 1.7E-56 /// IPR000719 // Protein kinase domain // 9.9E-57 /// IPR000719 // Protein kinase domain // 9.9E-57 /// IPR001245 // Serine-threonine/tyrosine-protein kinase catalytic domain // 1.5E-30 /// IPR001245 //…	This probe set was annotated using the Matching Probes based pipeline to a Entrez Gene identifier using 12 transcripts. // false // Matching Probes // A	"ENST00000342175(11),ENST00000342992(11),ENST00000359218(11),ENST00000460472(11),ENST00000589042(11),ENST00000591111(11),NM_001256850(11),NM_001267550(11),NM_003319(11),NM_133378(11),NM_133432(11),NM_133437(11)"	"ENST00000342175 // ensembl:known chromosome:GRCh38:2:178525989:178807423:-1 gene:ENSG00000155657 gene_biotype:protein_coding transcript_biotype:protein_coding // ensembl // 11 // --- /// ENST00000342992 // ensembl_havana_transcript:known chromosome:GRCh38:2:178525989:178807421:-1 gene:ENSG00000155657 gene_biotype:protein_coding transcript_biotype:protein_coding // ensembl // 11 // --- /// ENST00…	---	GO:0043621(protein self-association);GO:0031433(telethonin binding);GO:0004713(protein tyrosine kinase activity);GO:0005509(calcium ion binding);GO:0003676(nucleic acid binding);GO:0008307(structural constituent of muscle);GO:0004674(protein serine/threonine kinase activity);GO:0042802(identical protein binding);GO:0002020(protease binding);GO:0051371(muscle alpha-actinin binding);GO:0051015(acti…	GO:0048739(cardiac muscle fiber development);GO:0043056(forward locomotion);GO:0030168(platelet activation);GO:0045859(regulation of protein kinase activity);GO:0048769(sarcomerogenesis);GO:0060048(cardiac muscle contraction);GO:0055003(cardiac myofibril assembly);GO:0007076(mitotic chromosome condensation);GO:0030049(muscle filament sliding);GO:0051592(response to calcium ion);GO:0003300(cardiac…	GO:0005865(striated muscle thin filament);GO:0005794(Golgi apparatus);GO:0005576(extracellular region);GO:0005730(nucleolus);GO:0005829(cytosol);GO:0031430(M band);GO:0000794(condensed nuclear chromosome);GO:0030018(Z disc);	K12567
205054_at	15.5488	0	202.982		205054_at	4822.7	5280.65	5109.5	32.6759	15.6913	30.3456	205054_at	Human Genome U133 Plus 2.0 Array	Homo sapiens	6-Oct-14	Exemplar sequence	GenBank	g8400716	"gb:NM_004543.2 /DB_XREF=gi:8400716 /GEN=NEB /FEA=FLmRNA /CNT=177 /TID=Hs.83870.0 /TIER=FL+Stack /STK=15 /UG=Hs.83870 /LL=4703 /DEF=Homo sapiens nebulin (NEB), mRNA. /PROD=nebulin /FL=gb:NM_004543.2"	NM_004543	Hs.83870	Hs.588655	February 2009 (Genome Reference Consortium GRCh37)	chr2:152341854-152590946 (-) // 98.59 // q23.3	nebulin	NEB	chr2q22	full length	ENSG00000183091 /// OTTHUMG00000153784	4703	P20929 /// B3KUC9 /// B7Z6B9 /// B7Z6N8 /// B7Z6P9 /// Q05C45 /// Q14215 /// Q14918 /// Q6P516 /// Q6PJ54 /// Q7Z2R0 /// Q86TG3 /// Q96MF8 /// Q14214 /// H0Y3P5 /// H0Y786 /// H7C2D0	---	161650 /// 256030	NP_001157979 /// NP_001157980 /// NP_001258137 /// NP_004534 /// XP_005246647 /// XP_005246648 /// XP_005246649 /// XP_005246650 /// XP_005246651 /// XP_005246652 /// XP_005246653 /// XP_005246654 /// XP_005246655 /// XP_005246656 /// XP_005246657 /// XP_005246658 /// XP_005246659 /// XP_005246660 /// XP_005246661 /// XP_005246663 /// XP_005246665 /// XP_005246667 /// XP_005246668 /// XP_00524666…	NM_001164507 /// NM_001164508 /// NM_001271208 /// NM_004543 /// XM_005246590 /// XM_005246591 /// XM_005246592 /// XM_005246593 /// XM_005246594 /// XM_005246595 /// XM_005246596 /// XM_005246597 /// XM_005246598 /// XM_005246599 /// XM_005246600 /// XM_005246601 /// XM_005246602 /// XM_005246603 /// XM_005246604 /// XM_005246606 /// XM_005246608 /// XM_005246610 /// XM_005246611 /// XM_00524661…	---	0007517 // muscle organ development // traceable author statement /// 0007525 // somatic muscle development // non-traceable author statement /// 0030049 // muscle filament sliding // traceable author statement /// 0030832 // regulation of actin filament length // non-traceable author statement /// 0055114 // oxidation-reduction process // inferred from electronic annotation	0005737 // cytoplasm // inferred from electronic annotation /// 0005829 // cytosol // traceable author statement /// 0005856 // cytoskeleton // inferred from electronic annotation /// 0015629 // actin cytoskeleton // traceable author statement /// 0030017 // sarcomere // inferred from electronic annotation /// 0030018 // Z disc // inferred from direct assay /// 0043234 // protein complex // infer…	0003779 // actin binding // inferred from electronic annotation /// 0005515 // protein binding // inferred from physical interaction /// 0008307 // structural constituent of muscle // traceable author statement	Striated_muscle_contraction // GenMAPP	IPR000900 // Nebulin repeat // 2.0E-9 /// IPR000900 // Nebulin repeat // 1.4E-9 /// IPR000900 // Nebulin repeat // 7.5E-10 /// IPR000900 // Nebulin repeat // 7.1E-10 /// IPR000900 // Nebulin repeat // 1.6E-9 /// IPR000900 // Nebulin repeat // 2.0E-10 /// IPR000900 // Nebulin repeat // 1.2E-9 /// IPR000900 // Nebulin repeat // 3.0E-8 /// IPR000900 // Nebulin repeat // 2.1E-11 /// IPR000900 // Nebu…	This probe set was annotated using the Matching Probes based pipeline to a Entrez Gene identifier using 20 transcripts. // false // Matching Probes // A	"AK300722(9),ENST00000172853(11),ENST00000397337(11),ENST00000397345(11),ENST00000409198(11),ENST00000413693(11),ENST00000427231(11),NM_001164507(11),NM_001164508(11),NM_001271208(11),NM_004543(11),uc002txq.3,uc002txr.3,uc002txu.3,uc010fnx.3,uc010zbz.2,uc010zca.2,uc010zcb.2,uc021vrc.1,uc021vrd.1"	"AK300722 // Homo sapiens cDNA FLJ55594 complete cds, highly similar to Nebulin. // gb // 9 // --- /// ENST00000172853 // ensembl:known chromosome:GRCh38:2:151485339:151734487:-1 gene:ENSG00000183091 gene_biotype:protein_coding transcript_biotype:protein_coding // ensembl // 11 // --- /// ENST00000397337 // havana:novel chromosome:GRCh38:2:151485339:151508042:-1 gene:ENSG00000183091 gene_biotype:…	AK300079 // gb // 8 // Cross Hyb Matching Probes /// AK300674 // gb // 8 // Cross Hyb Matching Probes /// GENSCAN00000049583 // ensembl // 4 // Cross Hyb Matching Probes /// ENST00000434685 // ensembl // 4 // Cross Hyb Matching Probes /// ENST00000604864 // ensembl // 4 // Cross Hyb Matching Probes /// ENST00000603639 // ensembl // 4 // Cross Hyb Matching Probes /// OTTHUMT00000333621 // vega // …	GO:0003779 // actin binding // inferred from electronic annotation /// 0005515 // protein binding // inferred from physical interaction /// 0008307 // structural constituent of muscle // traceable author statement	GO:0007517 // muscle organ development // traceable author statement /// 0007525 // somatic muscle development // non-traceable author statement /// 0030832 // regulation of actin filament length // non-traceable author statement	GO:0030018(Z disc);	K02728
244839_at	19.1476	0	193.377		244839_at	938.725	584.903	746.711	3.62775	4.64714	3.36307	244839_at	Human Genome U133 Plus 2.0 Array	Homo sapiens	6-Oct-14	Consensus sequence	GenBank	Hs.283382.0	"gb:AW975934 /DB_XREF=gi:8167156 /DB_XREF=EST388043 /FEA=EST /CNT=5 /TID=Hs.283382.0 /TIER=ConsEnd /STK=0 /UG=Hs.283382 /UG_TITLE=ESTs, Weakly similar to I38344 titin, cardiac muscle (H.sapiens)"	AW975934	Hs.283382	Hs.134602 /// Hs.609542 /// Hs.736412 /// Hs.736806 /// Hs.738948	February 2009 (Genome Reference Consortium GRCh37)	chr2:179610053-179610513 (-) // 66.86 // q31.2	titin	TTN	chr2q31	est /// full length	ENSG00000155657 /// OTTHUMG00000154448	7273	Q8WZ42 /// A2TKE3 /// A2TKE4 /// A2TKE5 /// A2TKE6 /// B1A7R7 /// C9JQJ2 /// H0Y4J7 /// H0Y6U2 /// H7C0U7 /// H7C195 /// H7C1P9 /// Q71S18 /// Q7Z3B7 /// Q8N237	EC:2.7.11.1	188840 /// 600334 /// 603689 /// 604145 /// 608807 /// 611705 /// 613765	NP_001243779 /// NP_001254479 /// NP_003310 /// NP_596869 /// NP_596870 /// NP_597676 /// NP_597681 /// XP_005246888 /// XP_006712786 /// XP_006712787 /// XP_006712788	NM_001256850 /// NM_001267550 /// NM_003319 /// NM_133378 /// NM_133379 /// NM_133432 /// NM_133437 /// XM_005246831 /// XM_006712723 /// XM_006712724 /// XM_006712725	---	0001701 // in utero embryonic development // inferred from electronic annotation /// 0002576 // platelet degranulation // traceable author statement /// 0003007 // heart morphogenesis // inferred from electronic annotation /// 0003300 // cardiac muscle hypertrophy // inferred from mutant phenotype /// 0006468 // protein phosphorylation // inferred from electronic annotation /// 0006936 // muscle …	0000794 // condensed nuclear chromosome // inferred from direct assay /// 0005576 // extracellular region // traceable author statement /// 0005634 // nucleus // inferred from direct assay /// 0005730 // nucleolus // inferred from direct assay /// 0005737 // cytoplasm // inferred from direct assay /// 0005794 // Golgi apparatus // inferred from direct assay /// 0005829 // cytosol // traceable aut…	"0000166 // nucleotide binding // inferred from electronic annotation /// 0002020 // protease binding // inferred from physical interaction /// 0004672 // protein kinase activity // inferred from electronic annotation /// 0004674 // protein serine/threonine kinase activity // inferred from direct assay /// 0004713 // protein tyrosine kinase activity // inferred from electronic annotation /// 0005…	---	IPR013098 // Immunoglobulin I-set // 3.1E-24 /// IPR013098 // Immunoglobulin I-set // 7.4E-24 /// IPR013098 // Immunoglobulin I-set // 6.2E-25 /// IPR013098 // Immunoglobulin I-set // 3.3E-21 /// IPR013098 // Immunoglobulin I-set // 2.5E-18 /// IPR013098 // Immunoglobulin I-set // 1.9E-19 /// IPR013098 // Immunoglobulin I-set // 6.2E-17 /// IPR013098 // Immunoglobulin I-set // 1.4E-13 /// IPR0130…	This probe set was annotated using the Matching Probes based pipeline to a Entrez Gene identifier using 2 transcripts. // false // Matching Probes // A	"ENST00000360870(11),NM_133379(11)"	"ENST00000360870 // ensembl_havana_transcript:known chromosome:GRCh38:2:178744405:178807421:-1 gene:ENSG00000155657 gene_biotype:protein_coding transcript_biotype:protein_coding // ensembl // 11 // --- /// NM_133379 // Homo sapiens titin (TTN), transcript variant novex, mRNA. // refseq // 11 // --- /// OTTHUMT00000335713 // cdna:all chromosome:VEGA56:2:178744405:178807421:-1 Gene:OTTHUMG000001544…	GENSCAN00000016080 // ensembl // 2 // Cross Hyb Matching Probes	GO:0043621(protein self-association);GO:0031433(telethonin binding);GO:0004713(protein tyrosine kinase activity);GO:0005509(calcium ion binding);GO:0003676(nucleic acid binding);GO:0008307(structural constituent of muscle);GO:0004674(protein serine/threonine kinase activity);GO:0042802(identical protein binding);GO:0002020(protease binding);GO:0051371(muscle alpha-actinin binding);GO:0051015(acti…	GO:0048739(cardiac muscle fiber development);GO:0043056(forward locomotion);GO:0030168(platelet activation);GO:0045859(regulation of protein kinase activity);GO:0048769(sarcomerogenesis);GO:0060048(cardiac muscle contraction);GO:0055003(cardiac myofibril assembly);GO:0007076(mitotic chromosome condensation);GO:0030049(muscle filament sliding);GO:0051592(response to calcium ion);GO:0003300(cardiac…	GO:0005865(striated muscle thin filament);GO:0005794(Golgi apparatus);GO:0005576(extracellular region);GO:0005730(nucleolus);GO:0005829(cytosol);GO:0031430(M band);GO:0000794(condensed nuclear chromosome);GO:0030018(Z disc);	K12567
204483_at	24.0648	0	183.251		204483_at	2718.08	2169	2260.33	15.3252	11.9282	11.846	204483_at	Human Genome U133 Plus 2.0 Array	Homo sapiens	6-Oct-14	Exemplar sequence	GenBank	g4503572	"gb:NM_001976.1 /DB_XREF=gi:4503572 /GEN=ENO3 /FEA=FLmRNA /CNT=249 /TID=Hs.118804.0 /TIER=FL+Stack /STK=61 /UG=Hs.118804 /LL=2027 /DEF=Homo sapiens enolase 3, (beta, muscle) (ENO3), mRNA. /PROD=enolase 3, (beta, muscle) /FL=gb:NM_001976.1"	NM_001976	Hs.118804	Hs.224171	February 2009 (Genome Reference Consortium GRCh37)	chr17:4855121-4860423 (+) // 99.28 // p13.2	"enolase 3 (beta, muscle)"	ENO3	chr17p13.2	full length	ENSG00000108515 /// OTTHUMG00000099394	2027	P13929 /// B4DUJ6 /// E5RG95 /// E5RGZ4 /// E5RI09 /// E5RJH5 /// K7EKN2 /// K7EP84 /// K7EPM1 /// Q9NPL4 /// D3DTL4	EC:4.2.1.11	131370 /// 612932	NP_001180432 /// NP_001967 /// NP_443739 /// XP_005256578	NM_001193503 /// NM_001976 /// NM_053013 /// XM_005256521	---	0005975 // carbohydrate metabolic process // traceable author statement /// 0006006 // glucose metabolic process // traceable author statement /// 0006094 // gluconeogenesis // traceable author statement /// 0006096 // glycolytic process // inferred from electronic annotation /// 0006096 // glycolytic process // traceable author statement /// 0007568 // aging // inferred from electronic annotatio…	0000015 // phosphopyruvate hydratase complex // inferred from electronic annotation /// 0005615 // extracellular space // inferred from direct assay /// 0005737 // cytoplasm // inferred from direct assay /// 0005829 // cytosol // traceable author statement /// 0005886 // plasma membrane // inferred from direct assay /// 0016020 // membrane // inferred from electronic annotation	0000287 // magnesium ion binding // inferred from electronic annotation /// 0004634 // phosphopyruvate hydratase activity // inferred from electronic annotation /// 0016829 // lyase activity // inferred from electronic annotation /// 0042803 // protein homodimerization activity // inferred from electronic annotation /// 0046872 // metal ion binding // inferred from electronic annotation /// 00469…	Glycolysis_and_Gluconeogenesis // GenMAPP	"IPR020810 // Enolase, C-terminal // 1.4E-159 /// IPR020810 // Enolase, C-terminal // 1.0E-159 /// IPR020811 // Enolase, N-terminal // 1.3E-61 /// IPR020811 // Enolase, N-terminal // 2.9E-27 /// IPR020811 // Enolase, N-terminal // 1.3E-12 /// IPR022662 // Methylaspartate ammonia-lyase, C-terminal // 8.0E-9 /// IPR022662 // Methylaspartate ammonia-lyase, C-terminal // 6.5E-9"	This probe set was annotated using the Matching Probes based pipeline to a Entrez Gene identifier using 16 transcripts. // false // Matching Probes // A	"AK300662(11),AK300673(9),AK300709(11),BC017249(11),ENST00000323997(11),ENST00000518175(11),ENST00000519584(11),ENST00000522425(10),NM_001193503(11),NM_001976(11),NM_053013(11),uc002gab.4,uc002gac.4,uc010vss.2,uc010vst.2,X51957(11)"	"AK300662 // Homo sapiens cDNA FLJ53926 complete cds, highly similar to Beta-enolase (EC 4.2.1.11). // gb // 11 // --- /// AK300673 // Homo sapiens cDNA FLJ53099 complete cds, highly similar to Beta-enolase (EC 4.2.1.11). // gb // 9 // --- /// AK300709 // Homo sapiens cDNA FLJ50229 complete cds, highly similar to Beta-enolase (EC 4.2.1.11). // gb // 11 // --- /// BC017249 // Homo sapiens enolase …	ENST00000522954 // ensembl // 4 // Cross Hyb Matching Probes /// ENST00000403125 // ensembl // 1 // Cross Hyb Matching Probes /// OTTHUMT00000325589 // vega // 1 // Cross Hyb Matching Probes /// OTTHUMT00000380515 // vega // 4 // Cross Hyb Matching Probes /// NONHSAT145134 // noncode // 4 // Cross Hyb Matching Probes	GO:0000287(magnesium ion binding);GO:0046982(protein heterodimerization activity);GO:0042803(protein homodimerization activity);GO:0004634(phosphopyruvate hydratase activity);	GO:0043403(skeletal muscle tissue regeneration);GO:0007568(aging);GO:0006096(glycolysis);GO:0006094(gluconeogenesis);GO:0042493(response to drug);GO:0044281(small molecule metabolic process);	GO:0000015(phosphopyruvate hydratase complex);GO:0016020(membrane);	K01689
236573_at	18.8537	0	181.701		236573_at	825.876	483.326	713.905	4.023	3.35634	3.51811	236573_at	Human Genome U133 Plus 2.0 Array	Homo sapiens	6-Oct-14	Consensus sequence	GenBank	Hs.50918.0	gb:AI819052 /DB_XREF=gi:5438216 /DB_XREF=wg61g02.x1 /CLONE=IMAGE:2369618 /FEA=EST /CNT=7 /TID=Hs.50918.0 /TIER=ConsEnd /STK=5 /UG=Hs.50918 /UG_TITLE=ESTs	AI819052	Hs.50918	Hs.658808	February 2009 (Genome Reference Consortium GRCh37)	chr18:19405444-19406011 (-) // 98.1 // q11.2	microRNA 1-2 /// microRNA 133a-1 /// MIR133A1 host gene (non-protein coding)	MIR1-2 /// MIR133A1 /// MIR133A1HG	chr18q11.2	---	ENSG00000265142 /// OTTHUMG00000179284	406905 /// 406922 /// 102723167	---	---	610252 /// 610254	---	NR_029662 /// NR_029675 /// NR_110369	---	---	---	---	---	---	This probe set was annotated using the Matching Probes based pipeline to a Entrez Gene identifier using 6 transcripts. // true // Matching Probes // A	"UC002KTR.3(11),UC002KTS.3(11),NR_110369(11),BX648566(11),ENST00000581072(11),OTTHUMT00000445571(11),NONHSAT058587(11)"	"BX648566 // Homo sapiens mRNA; cDNA DKFZp779F0655 (from clone DKFZp779F0655). // gb // 11 // --- /// ENST00000581072 // havana:known chromosome:GRCh38:18:21825487:21831406:-1 gene:ENSG00000265142 gene_biotype:antisense transcript_biotype:antisense // ensembl // 11 // --- /// NONHSAT058587 // Non-coding transcript identified by NONCODE: Antisense // noncode // 11 // --- /// NR_110369 // Homo sapi…	uc021uib.1 // ucsc_genes // 3 // Cross Hyb Matching Probes /// hsa-mir-133a-1 // mirbase // 3 // Cross Hyb Matching Probes /// NR_029675 // refseq // 3 // Cross Hyb Matching Probes /// ENST00000385052 // ensembl // 3 // Cross Hyb Matching Probes /// NONHSAT058588 // noncode // 3 // Cross Hyb Matching Probes	GO:0005515(protein binding);GO:0008270(zinc ion binding);GO:0004842(ubiquitin-protein ligase activity);	GO:0007219(Notch signaling pathway);GO:0001841(neural tube formation);GO:0045665(negative regulation of neuron differentiation);GO:0001568(blood vessel development);GO:0001756(somitogenesis);GO:0001947(heart looping);GO:0016567(protein ubiquitination);GO:0045807(positive regulation of endocytosis);GO:0001701(in utero embryonic development);	GO:0031965(nuclear membrane);GO:0005829(cytosol);GO:0005813(centrosome);GO:0031410(cytoplasmic vesicle);GO:0005886(plasma membrane);	K10645
205163_at	29.5275	0	178.737		205163_at	5879.31	5196.28	5449.5	34.1411	30.6163	27.8935	205163_at	Human Genome U133 Plus 2.0 Array	Homo sapiens	6-Oct-14	Exemplar sequence	GenBank	g7019426	"gb:NM_013292.1 /DB_XREF=gi:7019426 /GEN=HUMMLC2B /FEA=FLmRNA /CNT=271 /TID=Hs.50889.0 /TIER=FL+Stack /STK=52 /UG=Hs.50889 /LL=29895 /DEF=Homo sapiens (clone PWHLC2-24) myosin light chain 2 (HUMMLC2B), mRNA. /PROD=(clone PWHLC2-24) myosin light chain 2 /FL=gb:NM_013292.1 gb:M21812.1"	NM_013292	Hs.50889	Hs.50889	February 2009 (Genome Reference Consortium GRCh37)	chr16:30386120-30389312 (+) // 99.4 // p11.2	"myosin light chain, phosphorylatable, fast skeletal muscle"	MYLPF	chr16p11.2	full length	ENSG00000180209 /// OTTHUMG00000132399	29895	Q96A32 /// H3BN54 /// H3BML9 /// H3BPK4	---	---	NP_037424	NM_013292	---	0006955 // immune response // inferred from electronic annotation /// 0007519 // skeletal muscle tissue development // inferred from sequence or structural similarity	0005765 // lysosomal membrane // inferred from direct assay /// 0005859 // muscle myosin complex // traceable author statement /// 0016459 // myosin complex // inferred from electronic annotation	0005509 // calcium ion binding // inferred from electronic annotation /// 0008307 // structural constituent of muscle // inferred from sequence or structural similarity /// 0046872 // metal ion binding // inferred from electronic annotation	---	---	This probe set was annotated using the Matching Probes based pipeline to a Entrez Gene identifier using 9 transcripts. // false // Matching Probes // A	"AF363061(11),AK314082(10),BC012571(11),CR456963(10),ENST00000322861(11),ENST00000566955(10),M21812(11),NM_013292(11),uc002dxv.1"	"AF363061 // Homo sapiens myosin regulatory light chain 2 (MRLC2) mRNA, complete cds. // gb // 11 // --- /// AK314082 // Homo sapiens cDNA, FLJ94756, Homo sapiens myosin light chain 2 (HUMMLC2B), mRNA. // gb_htc // 10 // --- /// BC012571 // Homo sapiens myosin light chain, phosphorylatable, fast skeletal muscle, mRNA (cDNA clone MGC:13450 IMAGE:4245958), complete cds. // gb // 11 // --- /// CR456…	ENST00000563718 // ensembl // 7 // Cross Hyb Matching Probes /// ENST00000568749 // ensembl // 7 // Cross Hyb Matching Probes /// ENST00000563728 // ensembl // 4 // Cross Hyb Matching Probes /// OTTHUMT00000434115 // vega // 7 // Cross Hyb Matching Probes /// OTTHUMT00000434686 // vega // 7 // Cross Hyb Matching Probes /// OTTHUMT00000434117 // vega // 4 // Cross Hyb Matching Probes /// NONHSAT14…	GO:0008307(structural constituent of muscle);GO:0005509(calcium ion binding);	GO:0007519(skeletal muscle tissue development);GO:0006955(immune response);	GO:0005859(muscle myosin complex);	K12758
205940_at	15.6639	0	166.773		205940_at	1657.78	1461.74	833.936	8.13173	6.72501	7.96668	205940_at	Human Genome U133 Plus 2.0 Array	Homo sapiens	6-Oct-14	Exemplar sequence	GenBank	g11342671	"gb:NM_002470.1 /DB_XREF=gi:11342671 /GEN=MYH3 /FEA=FLmRNA /CNT=39 /TID=Hs.173084.0 /TIER=FL+Stack /STK=21 /UG=Hs.173084 /LL=4621 /DEF=Homo sapiens myosin, heavy polypeptide 3, skeletal muscle, embryonic (MYH3), mRNA. /PROD=myosin, heavy polypeptide 3, skeletal muscle,embryonic /FL=gb:NM_002470.1"	NM_002470	Hs.173084	Hs.440895	February 2009 (Genome Reference Consortium GRCh37)	chr17:10531850-10559467 (-) // 98.91 // p13.1	"myosin, heavy chain 3, skeletal muscle, embryonic"	MYH3	chr17p13.1	full length	ENSG00000109063 /// OTTHUMG00000130367	4621	P11055 /// Q5GJ67	---	160720 /// 193700 /// 601680	NP_002461 /// XP_006721591	NM_002470 /// XM_006721528	---	0003009 // skeletal muscle contraction // inferred from mutant phenotype /// 0006200 // ATP catabolic process // inferred from mutant phenotype /// 0007517 // muscle organ development // traceable author statement /// 0008152 // metabolic process // inferred from electronic annotation /// 0030048 // actin filament-based movement // non-traceable author statement /// 0030049 // muscle filament sli…	0005737 // cytoplasm // inferred from electronic annotation /// 0005829 // cytosol // traceable author statement /// 0005859 // muscle myosin complex // non-traceable author statement /// 0016459 // myosin complex // inferred from electronic annotation /// 0030016 // myofibril // inferred from electronic annotation /// 0030017 // sarcomere // non-traceable author statement /// 0032982 // myosin f…	"0000146 // microfilament motor activity // inferred from mutant phenotype /// 0000146 // microfilament motor activity // non-traceable author statement /// 0000166 // nucleotide binding // inferred from electronic annotation /// 0003774 // motor activity // inferred from electronic annotation /// 0003779 // actin binding // inferred from electronic annotation /// 0005515 // protein binding // in…	Striated_muscle_contraction // GenMAPP	"IPR001609 // Myosin head, motor domain // 2.8E-273 /// IPR002928 // Myosin tail // 0.0 /// IPR004009 // Myosin, N-terminal, SH3-like // 7.2E-16"	This probe set was annotated using the Matching Probes based pipeline to a Entrez Gene identifier using 3 transcripts. // false // Matching Probes // A	"ENST00000583535(10),NM_002470(10),uc002gmq.2"	"ENST00000583535 // ensembl_havana_transcript:known chromosome:GRCh38:17:10628527:10657309:-1 gene:ENSG00000109063 gene_biotype:protein_coding transcript_biotype:protein_coding // ensembl // 10 // --- /// NM_002470 // Homo sapiens myosin, heavy chain 3, skeletal muscle, embryonic (MYH3), mRNA. // refseq // 10 // --- /// OTTHUMT00000252734 // cdna:all chromosome:VEGA56:17:10628527:10657309:-1 Gene…	GENSCAN00000039145 // ensembl // 8 // Cross Hyb Matching Probes /// ENST00000579928 // ensembl // 6 // Cross Hyb Matching Probes /// ENST00000577963 // ensembl // 5 // Cross Hyb Matching Probes /// OTTHUMT00000440324 // vega // 6 // Cross Hyb Matching Probes /// OTTHUMT00000440323 // vega // 5 // Cross Hyb Matching Probes /// NONHSAT145627 // noncode // 5 // Cross Hyb Matching Probes	GO:0005516(calmodulin binding);GO:0000146(microfilament motor activity);GO:0005524(ATP binding);GO:0003779(actin binding);	GO:0007517(muscle organ development);GO:0030049(muscle filament sliding);	GO:0005829(cytosol);GO:0030016(myofibril);GO:0032982(myosin filament);	K10352
206393_at	9.72948	0	151.627		206393_at	2788.02	2710.7	3007.01	10.4868	41.0698	15.1361	206393_at	Human Genome U133 Plus 2.0 Array	Homo sapiens	6-Oct-14	Exemplar sequence	GenBank	g4507620	"gb:NM_003282.1 /DB_XREF=gi:4507620 /GEN=TNNI2 /FEA=FLmRNA /CNT=171 /TID=Hs.83760.0 /TIER=FL /STK=6 /UG=Hs.83760 /LL=7136 /DEF=Homo sapiens troponin I, skeletal, fast (TNNI2), mRNA. /PROD=troponin I, skeletal, fast /FL=gb:NM_003282.1 gb:L21715.1"	NM_003282	Hs.83760	Hs.523403 /// Hs.713044	February 2009 (Genome Reference Consortium GRCh37)	chr11:1860902-1862907 (+) // 99.57 // p15.5	"troponin I type 2 (skeletal, fast)"	TNNI2	chr11p15.5	est /// full length	ENSG00000130598 /// OTTHUMG00000012253	7136	P48788	---	191043 /// 601680	NP_001139301 /// NP_001139313 /// NP_003273	NM_001145829 /// NM_001145841 /// NM_003282	---	"0003009 // skeletal muscle contraction // inferred from direct assay /// 0030049 // muscle filament sliding // traceable author statement /// 0045893 // positive regulation of transcription, DNA-templated // inferred from direct assay"	0005634 // nucleus // inferred from direct assay /// 0005829 // cytosol // traceable author statement /// 0005861 // troponin complex // inferred from direct assay	0003779 // actin binding // inferred from direct assay /// 0005515 // protein binding // inferred from physical interaction /// 0031014 // troponin T binding // inferred from physical interaction	Striated_muscle_contraction // GenMAPP	IPR001978 // Troponin // 1.8E-56	This probe set was annotated using the Matching Probes based pipeline to a Entrez Gene identifier using 12 transcripts. // false // Matching Probes // A	"BC032148(11),ENST00000252898(11),ENST00000381905(11),ENST00000381906(11),ENST00000381911(11),L21715(11),NM_001145829(11),NM_001145841(11),NM_003282(11),uc010qxe.1,uc021qbt.1,uc021qbu.1"	"BC032148 // Homo sapiens troponin I type 2 (skeletal, fast), mRNA (cDNA clone MGC:29564 IMAGE:5020339), complete cds. // gb // 11 // --- /// ENST00000252898 // ensembl:known chromosome:GRCh38:11:1839697:1841680:1 gene:ENSG00000130598 gene_biotype:protein_coding transcript_biotype:protein_coding // ensembl // 11 // --- /// ENST00000381905 // ensembl_havana_transcript:putative chromosome:GRCh38:11…	ENST00000468473 // ensembl // 2 // Cross Hyb Matching Probes /// OTTHUMT00000315837 // vega // 2 // Cross Hyb Matching Probes /// NONHSAT017435 // noncode // 2 // Cross Hyb Matching Probes	GO:0031014(troponin T binding);GO:0003779(actin binding);	"GO:0003009(skeletal muscle contraction);GO:0030049(muscle filament sliding);GO:0045893(positive regulation of transcription, DNA-dependent);"	GO:0005829(cytosol);GO:0005861(troponin complex);GO:0005634(nucleus);	K12043
209742_s_at	10.8909	0	143.279		209742_s_at	2929.76	985.686	2182.6	12.6393	16.1804	10.4782	209742_s_at	Human Genome U133 Plus 2.0 Array	Homo sapiens	6-Oct-14	Exemplar sequence	GenBank	g2460246	"gb:AF020768.1 /DB_XREF=gi:2460246 /FEA=FLmRNA /CNT=378 /TID=Hs.75535.0 /TIER=FL /STK=0 /UG=Hs.75535 /LL=4633 /UG_GENE=MYL2 /DEF=Homo sapiens cardiac ventricular myosin light chain 2 mRNA, complete cds. /PROD=cardiac ventricular myosin light chain 2 /FL=gb:M22815.1 gb:AF020768.1 gb:NM_000432.1"	AF020768	Hs.75535	Hs.75535	February 2009 (Genome Reference Consortium GRCh37)	chr12:111348781-111356998 (-) // 98.35 // q24.11	"myosin, light chain 2, regulatory, cardiac, slow"	MYL2	chr12q24.11	full length	ENSG00000111245 /// OTTHUMG00000169535	4633	P10916 /// Q14908 /// Q6IB42 /// Q7Z3Z1 /// G3V1V8	---	160781 /// 608758	NP_000423	NM_000432	---	0003007 // heart morphogenesis // inferred from electronic annotation /// 0006942 // regulation of striated muscle contraction // traceable author statement /// 0007507 // heart development // inferred from electronic annotation /// 0009791 // post-embryonic development // inferred from electronic annotation /// 0030049 // muscle filament sliding // traceable author statement /// 0030308 // negat…	0005737 // cytoplasm // inferred from electronic annotation /// 0005829 // cytosol // traceable author statement /// 0005856 // cytoskeleton // inferred from direct assay /// 0015629 // actin cytoskeleton // inferred from direct assay /// 0016459 // myosin complex // traceable author statement /// 0030016 // myofibril // non-traceable author statement /// 0030017 // sarcomere // traceable author …	0003785 // actin monomer binding // inferred from direct assay /// 0005509 // calcium ion binding // inferred from direct assay /// 0005515 // protein binding // inferred from physical interaction /// 0008307 // structural constituent of muscle // non-traceable author statement /// 0032036 // myosin heavy chain binding // non-traceable author statement /// 0046872 // metal ion binding // inferred…	Smooth_muscle_contraction // GenMAPP /// Striated_muscle_contraction // GenMAPP	IPR002048 // EF-hand domain // 1.8E-10	This probe set was annotated using the Matching Probes based pipeline to a Entrez Gene identifier using 12 transcripts. // false // Matching Probes // A	"AF020768(11),BC015821(11),BC031006(11),BC031008(11),CR456962(11),CR541957(11),ENST00000228841(11),ENST00000548438(9),NM_000432(11),S69022(11),uc001trx.4,uc001try.4"	"AF020768 // Homo sapiens cardiac ventricular myosin light chain 2 mRNA, complete cds. // gb // 11 // --- /// BC015821 // Homo sapiens myosin, light chain 2, regulatory, cardiac, slow, mRNA (cDNA clone MGC:13576 IMAGE:4245364), complete cds. // gb // 11 // --- /// BC031006 // Homo sapiens myosin, light chain 2, regulatory, cardiac, slow, mRNA (cDNA clone MGC:32746 IMAGE:4292208), complete cds. //…	M22815 // gb // 8 // Cross Hyb Matching Probes /// ENST00000549029 // ensembl // 3 // Cross Hyb Matching Probes /// ENST00000546404 // ensembl // 2 // Cross Hyb Matching Probes /// OTTHUMT00000404681 // vega // 3 // Cross Hyb Matching Probes /// OTTHUMT00000404682 // vega // 2 // Cross Hyb Matching Probes /// NONHSAT030708 // noncode // 3 // Cross Hyb Matching Probes /// NONHSAT030709 // noncode …	GO:0003785(actin monomer binding);GO:0008307(structural constituent of muscle);GO:0005509(calcium ion binding);GO:0032036(myosin heavy chain binding);	GO:0055010(ventricular cardiac muscle tissue morphogenesis);GO:0030308(negative regulation of cell growth);GO:0006942(regulation of striated muscle contraction);GO:0030049(muscle filament sliding);GO:0055003(cardiac myofibril assembly);GO:0048747(muscle fiber development);GO:0009791(post-embryonic development);GO:0042694(muscle cell fate specification);GO:0060048(cardiac muscle contraction);	GO:0005829(cytosol);GO:0016459(myosin complex);GO:0030017(sarcomere);	K10351
239057_at	18.3272	0	142.777		239057_at	1709.33	1547.14	1615.77	13.9225	8.26793	12.754	239057_at	Human Genome U133 Plus 2.0 Array	Homo sapiens	6-Oct-14	Consensus sequence	GenBank	Hs.255950.0	"gb:BF438844 /DB_XREF=gi:11451361 /DB_XREF=nab54h08.x1 /CLONE=IMAGE:3269990 /FEA=EST /CNT=11 /TID=Hs.255950.0 /TIER=ConsEnd /STK=1 /UG=Hs.255950 /UG_TITLE=ESTs, Weakly similar to AA64_HUMAN 64 KD AUTOANTIGEN D1 (H.sapiens)"	BF438844	Hs.255950	Hs.592260	February 2009 (Genome Reference Consortium GRCh37)	chr7:123302381-123304151 (+) // 97.16 // q31.32	leiomodin 2 (cardiac)	LMOD2	chr7q31.32	full length	ENSG00000170807 /// OTTHUMG00000157149	442721	Q6P5Q4 /// B4DRR2 /// B4DRV0 /// B4DUL7 /// C9J8F4	---	608006	NP_997046	NM_207163	---	---	0005856 // cytoskeleton // inferred from electronic annotation	0003779 // actin binding // inferred from electronic annotation /// 0005523 // tropomyosin binding // inferred from electronic annotation	---	IPR004934 // Tropomodulin // 7.8E-24	This probe set was annotated using the Matching Probes based pipeline to a Entrez Gene identifier using 6 transcripts. // false // Matching Probes // A	"AK299389(9),AK299434(10),AK300698(11),ENST00000458573(11),NM_207163(11),uc003vky.2"	"AK299389 // Homo sapiens cDNA FLJ50049 complete cds, highly similar to Mus musculus leiomodin 2 (cardiac) (Lmod2), mRNA. // gb // 9 // --- /// AK299434 // Homo sapiens cDNA FLJ58570 complete cds, highly similar to Mus musculus leiomodin 2 (cardiac) (Lmod2), mRNA. // gb // 10 // --- /// AK300698 // Homo sapiens cDNA FLJ58283 complete cds, highly similar to Mus musculus leiomodin 2 (cardiac) (Lmod…	AK309496 // gb_htc // 3 // Cross Hyb Matching Probes /// GENSCAN00000004023 // ensembl // 4 // Cross Hyb Matching Probes /// ENST00000456238 // ensembl // 3 // Cross Hyb Matching Probes /// OTTHUMT00000348526 // vega // 3 // Cross Hyb Matching Probes	GO:0008092(cytoskeletal protein binding);	---	GO:0005856 // cytoskeleton // inferred from electronic annotation	K10370
231051_at	20.0976	0	131.326		231051_at	1018.42	942.095	1107.54	9.52993	8.00627	6.14907	231051_at	Human Genome U133 Plus 2.0 Array	Homo sapiens	6-Oct-14	Consensus sequence	GenBank	Hs.58049.0	gb:W69743 /DB_XREF=gi:1379074 /DB_XREF=zd51e06.s1 /CLONE=IMAGE:344194 /FEA=EST /CNT=10 /TID=Hs.58049.0 /TIER=Stack /STK=8 /UG=Hs.58049 /UG_TITLE=ESTs	W69743	Hs.58049	Hs.648790	February 2009 (Genome Reference Consortium GRCh37)	chr10:61496752-61513178 (-) // 100.0 // q21.2	long intergenic non-protein coding RNA 948	LINC00948	---	---	ENSG00000227877 /// OTTHUMG00000018282	100507027	---	---	---	---	NR_038199 /// NR_038200	---	---	---	---	---	---	This probe set was annotated using the Matching Probes based pipeline to a Entrez Gene identifier using 8 transcripts. // false // Matching Probes // A	"AF086308(11),ENST00000414264(11),ENST00000430431(9),ENST00000594536(10),NR_038199(11),NR_038200(11),uc001jkr.3,uc021pre.1"	"AF086308 // Homo sapiens full length insert cDNA clone ZD51E06. // gb // 11 // --- /// ENST00000414264 // havana:known chromosome:GRCh38:10:59736995:59753445:-1 gene:ENSG00000227877 gene_biotype:processed_transcript transcript_biotype:lincRNA // ensembl // 11 // --- /// ENST00000430431 // havana:known chromosome:GRCh38:10:59736995:59753396:-1 gene:ENSG00000227877 gene_biotype:processed_transcrip…	TCONS_l2_00003595-XLOC_l2_001995 // broad-tucp // 3 // Cross Hyb Matching Probes /// TCONS_l2_00003593-XLOC_l2_001995 // broad-tucp // 8 // Cross Hyb Matching Probes /// ENST00000598384 // ensembl // 3 // Cross Hyb Matching Probes /// ENST00000600486 // ensembl // 3 // Cross Hyb Matching Probes /// ENST00000602051 // ensembl // 3 // Cross Hyb Matching Probes /// ENST00000599605 // ensembl // 3 //…	---	---	---	---
204260_at	11.2633	0	129.143		204260_at	290.403	673.957	478.067	5.0649	3.54738	2.41787	204260_at	Human Genome U133 Plus 2.0 Array	Homo sapiens	6-Oct-14	Exemplar sequence	GenBank	g4502806	"gb:NM_001819.1 /DB_XREF=gi:4502806 /GEN=CHGB /FEA=FLmRNA /CNT=172 /TID=Hs.2281.0 /TIER=FL+Stack /STK=51 /UG=Hs.2281 /LL=1114 /DEF=Homo sapiens chromogranin B (secretogranin 1) (CHGB), mRNA. /PROD=chromogranin B precursor /FL=gb:BC000375.1 gb:NM_001819.1"	NM_001819	Hs.2281	Hs.516874 /// Hs.629339	February 2009 (Genome Reference Consortium GRCh37)	chr20:5892167-5906003 (+) // 99.92 // p12.3	chromogranin B (secretogranin 1)	CHGB	chr20p12.3	est /// full length	ENSG00000089199 /// OTTHUMG00000031821	1114	P05060 /// B2R5M3 /// B4DEA7	---	118920	NP_001810	NM_001819	---	---	0005576 // extracellular region // inferred from electronic annotation /// 0030141 // secretory granule // inferred from electronic annotation	0005179 // hormone activity // traceable author statement /// 0005515 // protein binding // inferred from physical interaction	---	IPR001990 // Chromogranin/secretogranin // 1.7E-264	This probe set was annotated using the Matching Probes based pipeline to a Entrez Gene identifier using 7 transcripts. // false // Matching Probes // A	"AK289386(10),AK293536(11),BC000375(11),ENST00000378961(11),NM_001819(11),uc002wmg.3,uc010zqz.2"	"AK289386 // Homo sapiens cDNA FLJ78130 complete cds, highly similar to Homo sapiens chromogranin B (secretogranin 1) (CHGB), mRNA. // gb // 10 // --- /// AK293536 // Homo sapiens cDNA FLJ58131 complete cds, highly similar to Secretogranin-1 precursor. // gb // 11 // --- /// BC000375 // Homo sapiens chromogranin B (secretogranin 1), mRNA (cDNA clone MGC:8377 IMAGE:2820258), complete cds. // gb //…	XM_006712907 // refseq // 1 // Cross Hyb Matching Probes /// CR456726 // gb // 6 // Cross Hyb Matching Probes /// GENSCAN00000026783 // ensembl // 6 // Cross Hyb Matching Probes	GO:0005179(hormone activity);	---	GO:0005576 // extracellular region // inferred from electronic annotation	---
209904_at	15.5884	0	117.91		209904_at	2072.15	1301.63	2419.62	13.8092	16.642	17.3235	209904_at	Human Genome U133 Plus 2.0 Array	Homo sapiens	6-Oct-14	Exemplar sequence	GenBank	g2460248	"gb:AF020769.1 /DB_XREF=gi:2460248 /FEA=FLmRNA /CNT=190 /TID=Hs.118845.0 /TIER=FL /STK=0 /UG=Hs.118845 /LL=7134 /UG_GENE=TNNC1 /DEF=Homo sapiens cardiac ventricular troponin C mRNA, complete cds. /PROD=cardiac ventricular troponin C /FL=gb:NM_003280.1 gb:AF020769.1"	AF020769	Hs.118845	Hs.118845	February 2009 (Genome Reference Consortium GRCh37)	chr3:52485258-52488035 (-) // 99.81 // p21.1	troponin C type 1 (slow)	TNNC1	chr3p21.1	full length	ENSG00000114854 /// OTTHUMG00000158572	7134	P63316 /// Q6FH91 /// C9JDI3	---	191040 /// 611879 /// 613243	NP_003271	NM_003280	---	0002086 // diaphragm contraction // inferred from electronic annotation /// 0006937 // regulation of muscle contraction // inferred from direct assay /// 0006937 // regulation of muscle contraction // traceable author statement /// 0010038 // response to metal ion // inferred from electronic annotation /// 0030049 // muscle filament sliding // traceable author statement /// 0032972 // regulation …	0005634 // nucleus // inferred from direct assay /// 0005730 // nucleolus // inferred from direct assay /// 0005739 // mitochondrion // inferred from direct assay /// 0005829 // cytosol // traceable author statement /// 0005861 // troponin complex // inferred from direct assay /// 0015629 // actin cytoskeleton // inferred from direct assay /// 0043292 // contractile fiber // inferred from electro…	0005509 // calcium ion binding // inferred from direct assay /// 0005515 // protein binding // inferred from physical interaction /// 0031013 // troponin I binding // inferred from direct assay /// 0031013 // troponin I binding // inferred from physical interaction /// 0031014 // troponin T binding // inferred from physical interaction /// 0042803 // protein homodimerization activity // inferred …	---	IPR002048 // EF-hand domain // 1.2E-12 /// IPR002048 // EF-hand domain // 3.2E-12 /// IPR002048 // EF-hand domain // 2.0E-11 /// IPR002048 // EF-hand domain // 2.6E-13 /// IPR002048 // EF-hand domain // 6.8E-13	This probe set was annotated using the Matching Probes based pipeline to a Entrez Gene identifier using 8 transcripts. // false // Matching Probes // A	"AF020769(11),BC030244(11),CR541865(11),CR541885(11),ENST00000232975(11),ENST00000496590(9),NM_003280(11),uc003deb.3"	"AF020769 // Homo sapiens cardiac ventricular troponin C mRNA, complete cds. // gb // 11 // --- /// BC030244 // Homo sapiens troponin C type 1 (slow), mRNA (cDNA clone MGC:39997 IMAGE:5213381), complete cds. // gb // 11 // --- /// CR541865 // Homo sapiens full open reading frame cDNA clone RZPDo834E0932D for gene TNNC1, troponin C, slow; complete cds, incl. stopcodon. // gb // 11 // --- /// CR541…	ENST00000461086 // ensembl // 5 // Cross Hyb Matching Probes /// OTTHUMT00000351373 // vega // 5 // Cross Hyb Matching Probes /// NONHSAT089925 // noncode // 5 // Cross Hyb Matching Probes	GO:0031014(troponin T binding);GO:0048306(calcium-dependent protein binding);GO:0005509(calcium ion binding);GO:0031013(troponin I binding);GO:0051015(actin filament binding);GO:0042803(protein homodimerization activity);	GO:0043462(regulation of ATPase activity);GO:0055010(ventricular cardiac muscle tissue morphogenesis);GO:0060048(cardiac muscle contraction);GO:0032972(regulation of muscle filament sliding speed);	GO:0005861(troponin complex);	K05865
228794_at	12.7593	0	117.769		228794_at	1123.4	1265.77	1208.15	8.74538	7.06998	17.0102	228794_at	Human Genome U133 Plus 2.0 Array	Homo sapiens	6-Oct-14	Consensus sequence	GenBank	Hs.73680.0	"gb:AA211780 /DB_XREF=gi:1810399 /DB_XREF=zn57d05.s1 /CLONE=IMAGE:562281 /FEA=EST /CNT=100 /TID=Hs.73680.0 /TIER=Stack /STK=11 /UG=Hs.73680 /UG_TITLE=ESTs, Weakly similar to S12658 cysteine-rich protein (H.sapiens)"	AA211780	Hs.73680	Hs.730421 /// Hs.73680	February 2009 (Genome Reference Consortium GRCh37)	chr2:168107296-168116521 (+) // 98.15 // q24.3	xin actin-binding repeat containing 2	XIRP2	chr2q24.3	est /// full length	ENSG00000163092 /// OTTHUMG00000154027	129446	A4UGR9	---	609778	NP_001073278 /// NP_001186072 /// NP_001186073 /// NP_001186074 /// NP_689594 /// XP_006712319	NM_001079810 /// NM_001199143 /// NM_001199144 /// NM_001199145 /// NM_152381 /// XM_006712256	---	0003281 // ventricular septum development // inferred from electronic annotation /// 0030036 // actin cytoskeleton organization // inferred from electronic annotation /// 0045216 // cell-cell junction organization // inferred from electronic annotation /// 0055008 // cardiac muscle tissue morphogenesis // inferred from electronic annotation	0030018 // Z disc // inferred from electronic annotation /// 0030054 // cell junction // inferred from electronic annotation	0003779 // actin binding // inferred from electronic annotation /// 0005515 // protein binding // inferred from electronic annotation /// 0008270 // zinc ion binding // inferred from electronic annotation /// 0051393 // alpha-actinin binding // inferred from electronic annotation	---	"IPR001781 // Zinc finger, LIM-type // 2.0E-14 /// IPR001781 // Zinc finger, LIM-type // 2.1E-14 /// IPR001781 // Zinc finger, LIM-type // 1.4E-14 /// IPR012510 // Actin-binding, Xin repeat // 5.8E-9 /// IPR012510 // Actin-binding, Xin repeat // 1.1E-10 /// IPR012510 // Actin-binding, Xin repeat // 3.9E-11 /// IPR012510 // Actin-binding, Xin repeat // 5.2E-9 /// IPR012510 // Actin-binding, Xin re…	This probe set was annotated using the Matching Probes based pipeline to a Entrez Gene identifier using 24 transcripts. // false // Matching Probes // A	"AL832452(11),EF119711(11),EF119717(11),EF119718(11),EF119719(11),EF119720(11),EF119721(11),EF119722(11),ENST00000295237(11),ENST00000409043(11),ENST00000409195(11),ENST00000409273(11),ENST00000409605(11),ENST00000409728(11),NM_001079810(11),NM_001199143(11),NM_001199144(11),NM_001199145(11),NM_152381(11),uc002udx.3,uc010fpn.3,uc010fpo.3,uc010fpq.3,uc010fpr.3"	"AL832452 // Homo sapiens mRNA; cDNA DKFZp451A051 (from clone DKFZp451A051); complete cds. // gb // 11 // --- /// EF119711 // Homo sapiens beta-xin (CMYA3) mRNA, complete cds, alternatively spliced. // gb // 11 // --- /// EF119717 // Homo sapiens xeplin variant 1 (CMYA3) mRNA, complete cds, alternatively spliced. // gb // 11 // --- /// EF119718 // Homo sapiens xeplin variant 2 (CMYA3) mRNA, compl…	GENSCAN00000046069 // ensembl // 5 // Cross Hyb Matching Probes	GO:0051393(alpha-actinin binding);GO:0003779(actin binding);	GO:0045216(cell-cell junction organization);GO:0003281(ventricular septum development);GO:0030036(actin cytoskeleton organization);GO:0055008(cardiac muscle tissue morphogenesis);	GO:0030018(Z disc);GO:0030054(cell junction);	---
205374_at	11.9077	0	115.865		205374_at	4024.34	4242.47	3495.27	58.2383	22.122	29.7786	205374_at	Human Genome U133 Plus 2.0 Array	Homo sapiens	6-Oct-14	Exemplar sequence	GenBank	g4507062	"gb:NM_003063.1 /DB_XREF=gi:4507062 /GEN=SLN /FEA=FLmRNA /CNT=95 /TID=Hs.15219.0 /TIER=FL+Stack /STK=15 /UG=Hs.15219 /LL=6588 /DEF=Homo sapiens sarcolipin (SLN), mRNA. /PROD=sarcolipin /FL=gb:NM_003063.1 gb:BC005261.1 gb:U96094.1"	NM_003063	Hs.15219	Hs.334629	February 2009 (Genome Reference Consortium GRCh37)	chr11:107578108-107582782 (-) // 99.86 // q22.3	sarcolipin	SLN	chr11q22.3	full length	ENSG00000170290 /// OTTHUMG00000166364	6588	O00631	---	602203	NP_003054	NM_003063	---	0006816 // calcium ion transport // non-traceable author statement /// 0043086 // negative regulation of catalytic activity // inferred from sequence or structural similarity /// 0043242 // negative regulation of protein complex disassembly // inferred from sequence or structural similarity /// 0051924 // regulation of calcium ion transport // inferred from sequence or structural similarity /// 0…	0005783 // endoplasmic reticulum // inferred from electronic annotation /// 0005789 // endoplasmic reticulum membrane // inferred from electronic annotation /// 0016020 // membrane // inferred from electronic annotation /// 0016021 // integral component of membrane // non-traceable author statement /// 0016529 // sarcoplasmic reticulum // inferred from direct assay /// 0033017 // sarcoplasmic ret…	0004857 // enzyme inhibitor activity // inferred from sequence or structural similarity /// 0030234 // enzyme regulator activity // inferred from electronic annotation /// 0051117 // ATPase binding // inferred from sequence or structural similarity	---	IPR008028 // Sarcolipin // 1.5E-28	This probe set was annotated using the Matching Probes based pipeline to a Entrez Gene identifier using 7 transcripts. // false // Matching Probes // A	"BC005261(11),BC094685(11),ENST00000305991(11),ENST00000531293(11),NM_003063(11),U96094(11),uc001pjp.3"	"BC005261 // Homo sapiens sarcolipin, mRNA (cDNA clone MGC:12301 IMAGE:3934241), complete cds. // gb // 11 // --- /// BC094685 // Homo sapiens sarcolipin, mRNA (cDNA clone MGC:102826 IMAGE:6203008), complete cds. // gb // 11 // --- /// ENST00000305991 // ensembl:known chromosome:GRCh38:11:107707383:107712061:-1 gene:ENSG00000170290 gene_biotype:protein_coding transcript_biotype:protein_coding // …	uc021qqb.1 // ucsc_genes // 2 // Cross Hyb Matching Probes /// BC104150 // gb // 4 // Cross Hyb Matching Probes /// BC104185 // gb // 4 // Cross Hyb Matching Probes /// BC113930 // gb // 4 // Cross Hyb Matching Probes /// BC113987 // gb // 4 // Cross Hyb Matching Probes /// CR450290 // gb // 2 // Cross Hyb Matching Probes /// AK312097 // gb_htc // 3 // Cross Hyb Matching Probes /// ENST0000052593…	GO:0030234 // enzyme regulator activity // inferred from electronic annotation	GO:0006810 // transport // traceable author statement /// 0051924 // regulation of calcium ion transport // inferred from sequence or structural similarity	GO:0016020 // membrane // inferred from electronic annotation /// 0016021 // integral to membrane // traceable author statement /// 0016021 // integral to membrane // inferred from electronic annotation /// 0016529 // sarcoplasmic reticulum // inferred from direct assay /// 0016529 // sarcoplasmic reticulum // inferred from electronic annotation /// 0033017 // sarcoplasmic reticulum membrane // i…	---
236860_at	15.8266	0	108.69		236860_at	989.224	546.922	588.795	6.59076	5.91211	6.36706	236860_at	Human Genome U133 Plus 2.0 Array	Homo sapiens	6-Oct-14	Consensus sequence	GenBank	Hs.119830.0	"gb:BF968482 /DB_XREF=gi:12335686 /DB_XREF=602271235F1 /CLONE=IMAGE:4359176 /FEA=EST /CNT=7 /TID=Hs.119830.0 /TIER=ConsEnd /STK=5 /UG=Hs.119830 /UG_TITLE=ESTs, Weakly similar to AF116721 112 PRO2738 (H.sapiens)"	BF968482	Hs.119830	Hs.643466	February 2009 (Genome Reference Consortium GRCh37)	chr5:137145772-137146440 (+) // 57.04 // q31.2	neuropeptide Y receptor Y6 (pseudogene)	NPY6R	chr5q31.2	full length	ENSG00000226306 /// OTTHUMG00000163236	4888	Q99463 /// B4DNC5 /// B4DRU5	---	601770	---	NR_002713	---	0007165 // signal transduction // inferred from electronic annotation /// 0007186 // G-protein coupled receptor signaling pathway // not recorded /// 0007218 // neuropeptide signaling pathway // inferred from electronic annotation	0016020 // membrane // inferred from electronic annotation /// 0016021 // integral component of membrane // inferred from electronic annotation	0004871 // signal transducer activity // inferred from electronic annotation /// 0004930 // G-protein coupled receptor activity // inferred from electronic annotation /// 0004983 // neuropeptide Y receptor activity // not recorded	GPCRDB_Class_A_Rhodopsin-like // GenMAPP /// Peptide_GPCRs // GenMAPP	---	This probe set was annotated using the Matching Probes based pipeline to a Entrez Gene identifier using 3 transcripts. // false // Matching Probes // A	"ENST00000510937(11),NR_002713(11),uc011cyf.2"	"ENST00000510937 // havana:known chromosome:GRCh38:5:137801193:137810751:1 gene:ENSG00000226306 gene_biotype:transcribed_processed_pseudogene transcript_biotype:processed_transcript // ensembl // 11 // --- /// NR_002713 // Homo sapiens neuropeptide Y receptor Y6 (pseudogene) (NPY6R), non-coding RNA. // refseq // 11 // --- /// OTTHUMT00000373630 // cdna:all chromosome:VEGA56:5:137801193:137810751:…	---	GO:0001601 // peptide YY receptor activity // inferred from electronic annotation /// 0004871 // signal transducer activity // inferred from electronic annotation /// 0004872 // receptor activity // inferred from electronic annotation /// 0004930 // G-protein coupled receptor activity // inferred from electronic annotation /// 0004983 // neuropeptide Y receptor activity // inferred from electroni…	GO:0007165 // signal transduction // inferred from electronic annotation /// 0007186 // G-protein coupled receptor protein signaling pathway // inferred from electronic annotation /// 0007218 // neuropeptide signaling pathway // inferred from electronic annotation	GO:0005887 // integral to plasma membrane // traceable author statement /// 0016020 // membrane // inferred from electronic annotation /// 0016021 // integral to membrane // inferred from electronic annotation	K03039
235261_at	22.7572	0	104.943		235261_at	771.752	775.903	994.779	7.90727	8.79373	7.4123	235261_at	Human Genome U133 Plus 2.0 Array	Homo sapiens	6-Oct-14	Consensus sequence	GenBank	Hs.61920.0	gb:AI800785 /DB_XREF=gi:5366257 /DB_XREF=wg13a09.x1 /CLONE=IMAGE:2364952 /FEA=EST /CNT=18 /TID=Hs.61920.0 /TIER=ConsEnd /STK=6 /UG=Hs.61920 /UG_TITLE=ESTs	AI800785	Hs.61920	Hs.379636	February 2009 (Genome Reference Consortium GRCh37)	chr17:33513654-33515299 (+) // 67.19 // q12	unc-45 homolog B (C. elegans)	UNC45B	chr17q12	full length	ENSG00000141161 /// OTTHUMG00000132931	146862	Q8IWX7	---	611220	NP_001028748 /// NP_001253981 /// NP_775259 /// XP_005257983	NM_001033576 /// NM_001267052 /// NM_173167 /// XM_005257926	---	0007275 // multicellular organismal development // inferred from electronic annotation /// 0007517 // muscle organ development // inferred from electronic annotation /// 0030154 // cell differentiation // inferred from electronic annotation /// 0061077 // chaperone-mediated protein folding // inferred from electronic annotation	0005737 // cytoplasm // inferred from direct assay /// 0005829 // cytosol // inferred from electronic annotation	0005488 // binding // inferred from electronic annotation /// 0005515 // protein binding // inferred from electronic annotation /// 0051879 // Hsp90 protein binding // inferred from electronic annotation	---	IPR024660 // UNC-45/Ring assembly protein 3 // 8.5E-52	This probe set was annotated using the Matching Probes based pipeline to a Entrez Gene identifier using 9 transcripts. // false // Matching Probes // A	"ENST00000268876(11),ENST00000394570(11),NM_001033576(11),NM_001267052(11),NM_173167(11),uc002hja.3,uc002hjb.3,uc002hjc.3,uc010cto.3"	"ENST00000268876 // ensembl_havana_transcript:known chromosome:GRCh38:17:35147817:35189345:1 gene:ENSG00000141161 gene_biotype:protein_coding transcript_biotype:protein_coding // ensembl // 11 // --- /// ENST00000394570 // havana:known chromosome:GRCh38:17:35147841:35189337:1 gene:ENSG00000141161 gene_biotype:protein_coding transcript_biotype:protein_coding // ensembl // 11 // --- /// NM_00103357…	---	GO:0051879(Hsp90 protein binding);	GO:0030154(cell differentiation);GO:0007517(muscle organ development);GO:0061077(chaperone-mediated protein folding);	GO:0005829(cytosol);	K09553
205132_at	21.9863	0	103.648		205132_at	8732.68	8176.74	8286.19	81.2107	96.534	67.7812	205132_at	Human Genome U133 Plus 2.0 Array	Homo sapiens	6-Oct-14	Exemplar sequence	GenBank	g10938011	"gb:NM_005159.2 /DB_XREF=gi:10938011 /GEN=ACTC /FEA=FLmRNA /CNT=160 /TID=Hs.118127.0 /TIER=FL+Stack /STK=39 /UG=Hs.118127 /LL=70 /DEF=Homo sapiens actin, alpha, cardiac muscle (ACTC), mRNA. /PROD=actin, alpha, cardiac muscle precursor /FL=gb:NM_005159.2"	NM_005159	Hs.118127	Hs.118127	February 2009 (Genome Reference Consortium GRCh37)	chr15:35082452-35087009 (-) // 99.61 // q14	"actin, alpha, cardiac muscle 1"	ACTC1	chr15q14	full length	ENSG00000159251 /// OTTHUMG00000129675	70	P68032 /// A8K3K1 /// B3KPP5	---	102540 /// 612098 /// 612794 /// 613424	NP_005150	NM_005159	---	0006200 // ATP catabolic process // inferred from direct assay /// 0006915 // apoptotic process // inferred from sequence or structural similarity /// 0008217 // regulation of blood pressure // inferred from electronic annotation /// 0014829 // vascular smooth muscle contraction // inferred from electronic annotation /// 0030048 // actin filament-based movement // inferred from direct assay /// 0…	"0005615 // extracellular space // inferred from direct assay /// 0005737 // cytoplasm // inferred from direct assay /// 0005829 // cytosol // traceable author statement /// 0005856 // cytoskeleton // inferred from electronic annotation /// 0005884 // actin filament // inferred from direct assay /// 0015629 // actin cytoskeleton // inferred from electronic annotation /// 0016020 // membrane // in…	0000166 // nucleotide binding // inferred from electronic annotation /// 0005515 // protein binding // inferred from electronic annotation /// 0005524 // ATP binding // inferred from direct assay /// 0016887 // ATPase activity // inferred from direct assay /// 0017022 // myosin binding // inferred from direct assay /// 0017022 // myosin binding // inferred from physical interaction	Smooth_muscle_contraction // GenMAPP /// Smooth_muscle_contraction // GenMAPP /// Striated_muscle_contraction // GenMAPP /// Striated_muscle_contraction // GenMAPP	IPR004000 // Actin-related protein // 3.4E-166	This probe set was annotated using the Matching Probes based pipeline to a Entrez Gene identifier using 4 transcripts. // false // Matching Probes // A	"BC009978(9),ENST00000290378(9),NM_005159(9),uc001ziu.1"	"BC009978 // Homo sapiens actin, alpha, cardiac muscle 1, mRNA (cDNA clone MGC:16637 IMAGE:4121697), complete cds. // gb // 9 // --- /// ENST00000290378 // ensembl_havana_transcript:known chromosome:GRCh38:15:34788096:34796139:-1 gene:ENSG00000159251 gene_biotype:protein_coding transcript_biotype:protein_coding // ensembl // 9 // --- /// NM_005159 // Homo sapiens actin, alpha, cardiac muscle 1 (A…	AK290616 // gb // 7 // Cross Hyb Matching Probes /// CR541795 // gb // 6 // Cross Hyb Matching Probes /// GENSCAN00000048894 // ensembl // 6 // Cross Hyb Matching Probes /// ENST00000557860 // ensembl // 2 // Cross Hyb Matching Probes /// OTTHUMT00000417524 // vega // 2 // Cross Hyb Matching Probes	GO:0017022(myosin binding);GO:0016887(ATPase activity);GO:0005524(ATP binding);	GO:0055003(cardiac myofibril assembly);GO:0006915(apoptotic process);GO:0060047(heart contraction);GO:0030240(skeletal muscle thin filament assembly);GO:0055008(cardiac muscle tissue morphogenesis);GO:0033275(actin-myosin filament sliding);GO:0006200(ATP catabolic process);	"GO:0042643(actomyosin, actin part);GO:0031674(I band);GO:0070062(extracellular vesicular exosome);"	K12314
222827_s_at	13.5217	0	102.202		222827_s_at	2603.86	1883.6	1258.38	15.3068	21.89	17.2545	222827_s_at	Human Genome U133 Plus 2.0 Array	Homo sapiens	6-Oct-14	Consensus sequence	GenBank	Hs.50550.0	gb:AI126808 /DB_XREF=gi:3595322 /DB_XREF=qb94h07.x1 /CLONE=IMAGE:1707805 /FEA=FLmRNA /CNT=207 /TID=Hs.50550.0 /TIER=Stack /STK=9 /UG=Hs.50550 /LL=10324 /UG_GENE=SARCOSIN /UG_TITLE=sarcomeric muscle protein /FL=gb:AF056929.1 gb:AF333387.1 gb:NM_006063.1	AI126808	Hs.50550	Hs.50550 /// Hs.611932	February 2009 (Genome Reference Consortium GRCh37)	chr2:170366211-170382768 (+) // 99.19 // q31.1	kelch-like family member 41	KLHL41	chr2q31.1	est /// full length	ENSG00000239474 /// OTTHUMG00000132205	10324	O60662 /// B2RE63 /// Q3ZTS6	---	607701 /// 615731	NP_006054	NM_006063	---	0006941 // striated muscle contraction // traceable author statement /// 0016567 // protein ubiquitination // inferred from direct assay /// 0030239 // myofibril assembly // inferred from sequence or structural similarity /// 0031275 // regulation of lateral pseudopodium assembly // inferred from electronic annotation /// 0035914 // skeletal muscle cell differentiation // inferred from sequence o…	0001726 // ruffle // inferred from electronic annotation /// 0005634 // nucleus // inferred from direct assay /// 0005730 // nucleolus // inferred from direct assay /// 0005737 // cytoplasm // inferred from direct assay /// 0005813 // centrosome // inferred from direct assay /// 0005856 // cytoskeleton // inferred from sequence or structural similarity /// 0005886 // plasma membrane // inferred f…	0005515 // protein binding // inferred from physical interaction	---	IPR006652 // Kelch repeat type 1 // 3.3E-12 /// IPR006652 // Kelch repeat type 1 // 2.8E-12 /// IPR006652 // Kelch repeat type 1 // 9.0E-14 /// IPR011705 // BTB/Kelch-associated // 6.9E-36 /// IPR013069 // BTB/POZ // 1.2E-32	This probe set was annotated using the Matching Probes based pipeline to a Entrez Gene identifier using 6 transcripts. // false // Matching Probes // A	"AF056929(11),AF333387(11),BC006534(11),ENST00000284669(11),NM_006063(11),uc002ueu.1"	"AF056929 // Homo sapiens sarcosin mRNA, complete cds. // gb // 11 // --- /// AF333387 // Homo sapiens Kel-like protein 23 mRNA, complete cds. // gb // 11 // --- /// BC006534 // Homo sapiens kelch repeat and BTB (POZ) domain containing 10, mRNA (cDNA clone MGC:1367 IMAGE:2959774), complete cds. // gb // 11 // --- /// ENST00000284669 // ensembl_havana_transcript:known chromosome:GRCh38:2:169509702…	---	GO:0005515 // protein binding // inferred from electronic annotation	GO:0006941 // striated muscle contraction // traceable author statement /// 0019941 // modification-dependent protein catabolic process // inferred from electronic annotation	GO:0005737 // cytoplasm // inferred from electronic annotation /// 0005856 // cytoskeleton // inferred from electronic annotation /// 0042995 // cell projection // inferred from electronic annotation	---
240244_at	20.4452	0	99.7826		240244_at	317.731	423.833	399.609	4.12929	4.058	3.2325	240244_at	Human Genome U133 Plus 2.0 Array	Homo sapiens	6-Oct-14	Consensus sequence	GenBank	Hs.121899.0	gb:AA992149 /DB_XREF=gi:3178263 /DB_XREF=ot69h12.s1 /CLONE=IMAGE:1622087 /FEA=EST /CNT=4 /TID=Hs.121899.0 /TIER=ConsEnd /STK=4 /UG=Hs.121899 /UG_TITLE=ESTs	AA992149	Hs.121899	Hs.121899	February 2009 (Genome Reference Consortium GRCh37)	chr6:52015640-52016095 (+) // 56.65 // p12.2	---	---	---	est	---	---	---	---	---	---	---	---	---	---	---	---	---	This probe set was annotated using the Accession mapped clusters based pipeline to a UniGene identifier using 4 transcripts. // false // Accession mapped clusters // E	"AI277631,AA777207,AA992149,AI803441"	"AA777207 // zf31g05.s1 Homo sapiens cDNA, 3' end /clone=378584 /clone_end=3' /gb=AA777207 /gi=2836538 /ug=Hs.121899 /len=446 // gb // --- // --- /// AA777207 // /DB_XREF=zf31g05.s1 /CLONE=IMAGE:378584 // gb // --- // --- /// AA992149 // ot69h12.s1 Homo sapiens cDNA, 3' end /clone=IMAGE-1622087 /clone_end=3' /gb=AA992149 /gi=3178263 /ug=Hs.121899 /len=489 // gb // --- // --- /// AA992149 // /DB_X…	---	---	---	---	---
221994_at	13.846	0	99.0026		221994_at	2175.85	1761.46	1763.29	14.9192	15.976	29.2196	221994_at	Human Genome U133 Plus 2.0 Array	Homo sapiens	6-Oct-14	Consensus sequence	GenBank	Hs.154103.2	gb:AA196325 /DB_XREF=gi:1791959 /DB_XREF=zp99f09.s1 /CLONE=IMAGE:628361 /FEA=EST /CNT=38 /TID=Hs.154103.2 /TIER=Stack /STK=8 /UG=Hs.154103 /LL=10611 /UG_GENE=LIM /UG_TITLE=LIM protein (similar to rat protein kinase C-binding enigma)	AA196325	Hs.154103	Hs.480311	February 2009 (Genome Reference Consortium GRCh37)	chr4:95373112-95509369 (+) // 95.99 // q22.3	PDZ and LIM domain 5	PDLIM5	chr4q22	full length	ENSG00000163110 /// OTTHUMG00000130973	10611	Q96HC4 /// B7Z481 /// B7Z8X5 /// Q59FC9	---	605904	NP_001011513 /// NP_001011515 /// NP_001011516 /// NP_001243354 /// NP_001243355 /// NP_001243356 /// NP_001243357 /// NP_001243358 /// NP_006448 /// XP_005262750 /// XP_005262752 /// XP_005262753 /// XP_005262755 /// XP_006714129 /// XP_006714130 /// XP_006714131 /// XP_006714132 /// XP_006714133	NM_001011513 /// NM_001011515 /// NM_001011516 /// NM_001256425 /// NM_001256426 /// NM_001256427 /// NM_001256428 /// NM_001256429 /// NM_006457 /// NR_046186 /// XM_005262693 /// XM_005262695 /// XM_005262696 /// XM_005262698 /// XM_006714066 /// XM_006714067 /// XM_006714068 /// XM_006714069 /// XM_006714070	---	0051963 // regulation of synapse assembly // inferred from sequence or structural similarity /// 0061001 // regulation of dendritic spine morphogenesis // inferred from sequence or structural similarity	0005737 // cytoplasm // inferred from electronic annotation /// 0005737 // cytoplasm // inferred from direct assay /// 0005829 // cytosol // inferred from sequence or structural similarity /// 0005886 // plasma membrane // inferred from electronic annotation /// 0014069 // postsynaptic density // inferred from sequence or structural similarity /// 0015629 // actin cytoskeleton // inferred from di…	0003779 // actin binding // inferred from sequence or structural similarity /// 0005080 // protein kinase C binding // inferred from sequence or structural similarity /// 0005515 // protein binding // inferred from electronic annotation /// 0008270 // zinc ion binding // inferred from electronic annotation /// 0042805 // actinin binding // inferred from sequence or structural similarity /// 00468…	---	IPR001478 // PDZ domain // 4.2E-19 /// IPR001478 // PDZ domain // 3.3E-19	This probe set was annotated using the Matching Probes based pipeline to a Entrez Gene identifier using 5 transcripts. // false // Matching Probes // A	"ENST00000318007(11),ENST00000380180(11),ENST00000508216(11),NM_001011515(11),NM_001011516(11)"	"ENST00000318007 // ensembl:known chromosome:GRCh38:4:94451857:94588216:1 gene:ENSG00000163110 gene_biotype:protein_coding transcript_biotype:protein_coding // ensembl // 11 // --- /// ENST00000380180 // ensembl:known chromosome:GRCh38:4:94451857:94588216:1 gene:ENSG00000163110 gene_biotype:protein_coding transcript_biotype:protein_coding // ensembl // 11 // --- /// ENST00000508216 // havana:puta…	---	GO:0005080(protein kinase C binding);GO:0047485(protein N-terminus binding);GO:0008270(zinc ion binding);GO:0003779(actin binding);GO:0042805(actinin binding);	GO:0061001(regulation of dendritic spine morphogenesis);GO:0051963(regulation of synapse assembly);	GO:0005829(cytosol);GO:0030018(Z disc);GO:0014069(postsynaptic density);GO:0016020(membrane);	K05760
228406_at	21.7458	0	97.9727		228406_at	1235	965.306	1045.47	12.4439	11.0637	9.62665	228406_at	Human Genome U133 Plus 2.0 Array	Homo sapiens	6-Oct-14	Consensus sequence	GenBank	Hs.129982.0	"gb:BF060984 /DB_XREF=gi:10819894 /DB_XREF=7j62b06.x1 /CLONE=IMAGE:3390995 /FEA=mRNA /CNT=35 /TID=Hs.129982.0 /TIER=Stack /STK=10 /UG=Hs.129982 /UG_TITLE=Homo sapiens cDNA FLJ12228 fis, clone MAMMA1001162"	BF060984	Hs.129982	Hs.516176	February 2009 (Genome Reference Consortium GRCh37)	chr2:88410281-88412898 (+) // 68.78 // p11.2	SET and MYND domain containing 1	SMYD1	chr2p11.2	full length	ENSG00000115593 /// OTTHUMG00000155045	150572	Q8NB12 /// C9JUP3 /// E9PHG3 /// Q5GJ32 /// Q5GJ33 /// Q5HYE8	EC:2.1.1.43	606846	NP_938015 /// XP_005264213	NM_198274 /// XM_005264156	---	"0006338 // chromatin remodeling // inferred from electronic annotation /// 0006351 // transcription, DNA-templated // inferred from electronic annotation /// 0006355 // regulation of transcription, DNA-templated // inferred from electronic annotation /// 0007507 // heart development // inferred from electronic annotation /// 0010831 // positive regulation of myotube differentiation // inferred f…	0005634 // nucleus // inferred from electronic annotation /// 0005737 // cytoplasm // inferred from electronic annotation	0003677 // DNA binding // inferred from electronic annotation /// 0003714 // transcription corepressor activity // inferred from electronic annotation /// 0005515 // protein binding // inferred from physical interaction /// 0008168 // methyltransferase activity // inferred from electronic annotation /// 0016740 // transferase activity // inferred from electronic annotation /// 0018024 // histone-…	---	"IPR001214 // SET domain // 3.4E-13 /// IPR002893 // Zinc finger, MYND-type // 8.5E-13"	This probe set was annotated using the Matching Probes based pipeline to a Entrez Gene identifier using 5 transcripts. // false // Matching Probes // A	"ENST00000419482(11),NM_198274(11),uc002ssq.2,uc002ssr.3,uc002sss.3"	"ENST00000419482 // ensembl_havana_transcript:known chromosome:GRCh38:2:88067780:88113387:1 gene:ENSG00000115593 gene_biotype:protein_coding transcript_biotype:protein_coding // ensembl // 11 // --- /// NM_198274 // Homo sapiens SET and MYND domain containing 1 (SMYD1), mRNA. // refseq // 11 // --- /// OTTHUMT00000338229 // cdna:all chromosome:VEGA56:2:88067780:88113387:1 Gene:OTTHUMG00000155045 …	---	GO:0003714(transcription corepressor activity);GO:0008270(zinc ion binding);GO:0003677(DNA binding);	"GO:0018024(histone-lysine N-methyltransferase activity);GO:0007507(heart development);GO:0045892(negative regulation of transcription, DNA-dependent);GO:0006338(chromatin remodeling);GO:0045663(positive regulation of myoblast differentiation);GO:0010831(positive regulation of myotube differentiation);"	GO:0005737(cytoplasm);GO:0005634(nucleus);	K11426
219804_at	23.1443	0	96.9201		219804_at	830.274	1053.21	1082.75	9.68974	9.92716	10.8115	219804_at	Human Genome U133 Plus 2.0 Array	Homo sapiens	6-Oct-14	Exemplar sequence	GenBank	g13376313	"gb:NM_024875.1 /DB_XREF=gi:13376313 /GEN=FLJ12921 /FEA=FLmRNA /CNT=22 /TID=Hs.209637.0 /TIER=FL /STK=7 /UG=Hs.209637 /LL=79933 /DEF=Homo sapiens hypothetical protein FLJ12921 (FLJ12921), mRNA. /PROD=hypothetical protein FLJ12921 /FL=gb:NM_024875.1"	NM_024875	Hs.209637	Hs.645273	February 2009 (Genome Reference Consortium GRCh37)	chr10:75405289-75410787 (-) // 90.03 // q22.2	synaptopodin 2-like	SYNPO2L	chr10q22.2	full length	ENSG00000166317 /// OTTHUMG00000018471	79933	Q9H987 /// A3KMG7 /// B3KTQ7 /// B4DJ09 /// U3KQD0	---	---	NP_001107605 /// NP_079151 /// XP_005270215 /// XP_005270216 /// XP_005270217	NM_001114133 /// NM_024875 /// XM_005270158 /// XM_005270159 /// XM_005270160	---	---	0005634 // nucleus // inferred from electronic annotation /// 0005737 // cytoplasm // inferred from electronic annotation /// 0005856 // cytoskeleton // inferred from electronic annotation /// 0030018 // Z disc // inferred from electronic annotation	0003779 // actin binding // inferred from electronic annotation /// 0005515 // protein binding // inferred from electronic annotation	---	IPR001478 // PDZ domain // 3.1E-15	This probe set was annotated using the Matching Probes based pipeline to a Entrez Gene identifier using 7 transcripts. // false // Matching Probes // A	"AB188489(10),ENST00000372873(10),ENST00000394810(10),NM_001114133(10),NM_024875(10),uc001jus.4,uc001jut.4"	"AB188489 // Homo sapiens SYNPO2L mRNA for synaptopodin 2-like, complete cds, clone: TH029C03. // gb // 10 // --- /// AF086522 // Homo sapiens full length insert cDNA clone ZE04E06. // gb // 10 // --- /// ENST00000372873 // ensembl_havana_transcript:known chromosome:GRCh38:10:73644881:73651029:-1 gene:ENSG00000166317 gene_biotype:protein_coding transcript_biotype:protein_coding // ensembl // 10 /…	---	GO:0003779 // actin binding // inferred from electronic annotation /// 0005515 // protein binding // inferred from electronic annotation	---	GO:0005737 // cytoplasm // inferred from electronic annotation /// 0005856 // cytoskeleton // inferred from electronic annotation	---
221805_at	9.88522	0	96.2978		221805_at	1106.89	363.003	453.136	5.36581	7.18231	5.29047	221805_at	Human Genome U133 Plus 2.0 Array	Homo sapiens	6-Oct-14	Consensus sequence	GenBank	Hs.211584.0	"gb:AL537457 /DB_XREF=gi:12800950 /DB_XREF=AL537457 /CLONE=CS0DF025YH07 (3 prime) /FEA=FLmRNA /CNT=134 /TID=Hs.211584.0 /TIER=Stack /STK=35 /UG=Hs.211584 /LL=4747 /UG_GENE=NEFL /UG_TITLE=neurofilament, light polypeptide (68kD) /FL=gb:NM_006158.1"	AL537457	Hs.211584	Hs.521461	February 2009 (Genome Reference Consortium GRCh37)	chr8:24808609-24814131 (-) // 91.08 // p21.2	"neurofilament, light polypeptide"	NEFL	chr8p21	full length	OTTHUMG00000134284	4747	P07196 /// B3KQI5 /// B3KXJ0 /// B4DR43 /// B7Z3P2 /// I6L9F6 /// Q8TCR7	---	162280 /// 607684 /// 607734	NP_006149	NM_006158	---	0007268 // synaptic transmission // traceable author statement /// 0008089 // anterograde axon cargo transport // inferred from mutant phenotype /// 0008090 // retrograde axon cargo transport // inferred from mutant phenotype /// 0008219 // cell death // inferred from electronic annotation /// 0019896 // axon transport of mitochondrion // inferred from mutant phenotype /// 0033693 // neurofilamen…	0005737 // cytoplasm // inferred from sequence or structural similarity /// 0005829 // cytosol // traceable author statement /// 0005882 // intermediate filament // inferred from electronic annotation /// 0005883 // neurofilament // inferred from direct assay /// 0030424 // axon // inferred from direct assay /// 0033596 // TSC1-TSC2 complex // inferred from direct assay	"0005198 // structural molecule activity // inferred from electronic annotation /// 0005200 // structural constituent of cytoskeleton // inferred from direct assay /// 0005515 // protein binding // inferred from physical interaction /// 0008022 // protein C-terminus binding // inferred from physical interaction /// 0030674 // protein binding, bridging // inferred from sequence or structural simil…	---	---	This probe set was annotated using the Matching Probes based pipeline to a Entrez Gene identifier using 5 transcripts. // false // Matching Probes // A	"AK299095(10),AL713644(10),BC039237(11),BC066952(11),NM_006158(10)"	"AK299095 // Homo sapiens cDNA FLJ53642 complete cds, highly similar to Neurofilament triplet L protein. // gb // 10 // --- /// AL713644 // Homo sapiens mRNA; cDNA DKFZp761K0922 (from clone DKFZp761K0922). // gb_htc // 10 // --- /// BC039237 // Homo sapiens neurofilament, light polypeptide, mRNA (cDNA clone MGC:32648 IMAGE:4280159), complete cds. // gb // 11 // --- /// BC066952 // Homo sapiens ne…	---	GO:0005198 // structural molecule activity // inferred from electronic annotation /// 0005200 // structural constituent of cytoskeleton // inferred from direct assay /// 0005515 // protein binding // inferred from electronic annotation /// 0005515 // protein binding // inferred from physical interaction /// 0008022 // protein C-terminus binding // inferred from physical interaction /// 0042802 //…	GO:0000226 // microtubule cytoskeleton organization // inferred from electronic annotation /// 0008089 // anterograde axon cargo transport // inferred from mutant phenotype /// 0008090 // retrograde axon cargo transport // inferred from mutant phenotype /// 0014012 // axon regeneration in the peripheral nervous system // inferred from electronic annotation /// 0019896 // axon transport of mitocho…	GO:0005882 // intermediate filament // inferred from electronic annotation /// 0005883 // neurofilament // inferred from direct assay /// 0005883 // neurofilament // inferred from electronic annotation /// 0030424 // axon // inferred from direct assay /// 0030424 // axon // inferred from electronic annotation /// 0033596 // TSC1-TSC2 complex // inferred from direct assay	---
238867_at	17.083	0	95.62		238867_at	687.621	790.632	896.826	7.66189	10.7912	6.74499	238867_at	Human Genome U133 Plus 2.0 Array	Homo sapiens	6-Oct-14	Consensus sequence	GenBank	Hs.98546.0	gb:AI298041 /DB_XREF=gi:3957381 /DB_XREF=qm82f03.x1 /CLONE=IMAGE:1895261 /FEA=EST /CNT=9 /TID=Hs.98546.0 /TIER=ConsEnd /STK=2 /UG=Hs.98546 /UG_TITLE=ESTs	AI298041	Hs.98546	Hs.436203 /// Hs.629338	February 2009 (Genome Reference Consortium GRCh37)	chr2:103433276-103434123 (+) // 94.84 // q12.1	transmembrane protein 182	TMEM182	chr2q12.1	est /// full length	ENSG00000170417 /// OTTHUMG00000130779	130827	Q6ZP80 /// B8ZZ71 /// C9IYX5	---	---	NP_653233 /// XP_006712350 /// XP_006712351	NM_144632 /// XM_006712287 /// XM_006712288 /// XR_427070	---	---	0016020 // membrane // inferred from electronic annotation /// 0016021 // integral component of membrane // inferred from electronic annotation	---	---	---	This probe set was annotated using the Matching Probes based pipeline to a Entrez Gene identifier using 5 transcripts. // false // Matching Probes // A	"ENST00000412401(11),NM_144632(11),uc002tcc.4,uc002tcd.4,uc010fjb.3"	"ENST00000412401 // ensembl_havana_transcript:known chromosome:GRCh38:2:102762013:102817666:1 gene:ENSG00000170417 gene_biotype:protein_coding transcript_biotype:protein_coding // ensembl // 11 // --- /// NM_144632 // Homo sapiens transmembrane protein 182 (TMEM182), mRNA. // refseq // 11 // --- /// OTTHUMT00000253293 // cdna:all chromosome:VEGA56:2:102762013:102817666:1 Gene:OTTHUMG00000130779 /…	AL832688 // gb // 7 // Cross Hyb Matching Probes /// ENST00000409528 // ensembl // 6 // Cross Hyb Matching Probes /// ENST00000409173 // ensembl // 7 // Cross Hyb Matching Probes /// OTTHUMT00000329505 // vega // 6 // Cross Hyb Matching Probes /// OTTHUMT00000329506 // vega // 7 // Cross Hyb Matching Probes	---	---	GO:0016021(integral to membrane);	---
236523_at	16.9681	0	88.9905		236523_at	229.108	357.03	357.03	3.38644	3.19091	3.83497	236523_at	Human Genome U133 Plus 2.0 Array	Homo sapiens	6-Oct-14	Consensus sequence	GenBank	Hs.121002.0	gb:BF435831 /DB_XREF=gi:11448146 /DB_XREF=nab42d02.x1 /CLONE=IMAGE:3268634 /FEA=EST /CNT=6 /TID=Hs.121002.0 /TIER=ConsEnd /STK=5 /UG=Hs.121002 /UG_TITLE=ESTs	BF435831	Hs.121002	Hs.480371	February 2009 (Genome Reference Consortium GRCh37)	chr4:100557686-100558154 (-) // 97.29 // q23	uncharacterized LOC285556	LOC285556	chr4q23	---	ENSG00000248713 /// OTTHUMG00000161583	285556	D6RIA3	---	---	XP_001717475 /// XP_003960392 /// XP_006710221 /// XP_006710222 /// XP_006714493 /// XP_006714494 /// XP_006726476 /// XP_006726477 /// XP_373030	XM_001717423 /// XM_003960343 /// XM_006710158 /// XM_006710159 /// XM_006714430 /// XM_006714431 /// XM_006726413 /// XM_006726414 /// XM_373030	---	---	---	---	---	---	This probe set was annotated using the Matching Probes based pipeline to a Entrez Gene identifier using 3 transcripts. // false // Matching Probes // A	"AL832378(11),ENST00000511828(11),uc003hvd.3"	AL832378 // Homo sapiens mRNA; cDNA DKFZp451K177 (from clone DKFZp451K177). // gb // 11 // --- /// ENST00000511828 // havana:putative chromosome:GRCh38:4:99636529:99654648:-1 gene:ENSG00000248713 gene_biotype:protein_coding transcript_biotype:protein_coding // ensembl // 11 // --- /// OTTHUMT00000365456 // cdna:all chromosome:VEGA56:4:99636529:99654648:-1 Gene:OTTHUMG00000161583 // vega // 11 // …	---	---	---	---	K10847
213201_s_at	9.8563	0	81.1957		213201_s_at	1166.67	612.801	1735.88	15.8368	14.9449	9.79556	213201_s_at	Human Genome U133 Plus 2.0 Array	Homo sapiens	6-Oct-14	Consensus sequence	GenBank	Hs.73980.1	"gb:AJ011712 /DB_XREF=gi:4056561 /FEA=mRNA /CNT=448 /TID=Hs.73980.1 /TIER=Stack /STK=29 /UG=Hs.73980 /LL=7138 /UG_GENE=TNNT1 /UG_TITLE=troponin T1, skeletal, slow /DEF=Homo sapiens TNNT1 gene, exons 1-11 (and joined CDS)"	AJ011712	Hs.73980	Hs.631558 /// Hs.707356	February 2009 (Genome Reference Consortium GRCh37)	chr19:55644198-55660574 (-) // 85.04 // q13.42	"troponin T type 1 (skeletal, slow)"	TNNT1	chr19q13.4	est /// full length	ENSG00000105048 /// OTTHUMG00000180542	7138	P13805 /// A8K5N7 /// Q05DL6 /// Q3B759 /// Q56R94 /// Q56R93 /// M0QZY5 /// F5H1H4 /// K7EKB5 /// K7EKM3 /// K7ELB0 /// K7EQL4 /// M0QX01 /// M0QY38 /// M0QZU8	---	191041 /// 605355	NP_001119604 /// NP_001119605 /// NP_001278703 /// NP_003274 /// XP_006723406 /// XP_006723407	NM_001126132 /// NM_001126133 /// NM_001291774 /// NM_003283 /// XM_006723343 /// XM_006723344	---	0003009 // skeletal muscle contraction // inferred from mutant phenotype /// 0006937 // regulation of muscle contraction // inferred from electronic annotation /// 0030049 // muscle filament sliding // traceable author statement /// 0031444 // slow-twitch skeletal muscle fiber contraction // inferred from electronic annotation /// 0045932 // negative regulation of muscle contraction // inferred f…	0005829 // cytosol // traceable author statement /// 0005861 // troponin complex // inferred from direct assay /// 0005861 // troponin complex // inferred from mutant phenotype	0005523 // tropomyosin binding // inferred from mutant phenotype /// 0031014 // troponin T binding // inferred from electronic annotation	Striated_muscle_contraction // GenMAPP	IPR001978 // Troponin // 1.0E-40 /// IPR001978 // Troponin // 1.2E-40 /// IPR001978 // Troponin // 5.9E-24 /// IPR001978 // Troponin // 8.3E-39 /// IPR001978 // Troponin // 6.1E-41 /// IPR001978 // Troponin // 1.5E-24 /// IPR001978 // Troponin // 5.7E-40	This probe set was annotated using the Matching Probes based pipeline to a Entrez Gene identifier using 27 transcripts. // false // Matching Probes // A	"AK291352(11),AY762903(9),AY762904(9),BC010963(11),BC034143(11),BC107798(11),BT019630(10),ENST00000291901(11),ENST00000356783(11),ENST00000536926(11),ENST00000585321(10),ENST00000587089(10),ENST00000587465(11),ENST00000587758(11),ENST00000588426(9),ENST00000588981(11),ENST00000589745(9),ENST00000593194(11),NM_001126132(11),NM_001126133(11),NM_001291774(11),NM_003283(11),uc002qjb.4,uc002qjc.4,uc00…	"AK291352 // Homo sapiens cDNA FLJ75373 complete cds, highly similar to Homo sapiens troponin T type 1 (skeletal, slow), mRNA. // gb // 11 // --- /// AY762903 // Homo sapiens nemaline myopathy mutant slow skeletal muscle troponin T high molecular weight variant (TNNT1) mRNA, complete cds, alternatively spliced. // gb // 9 // --- /// AY762904 // Homo sapiens nemaline myopathy mutant slow skeletal …	uc002qjf.2 // ucsc_genes // 4 // Cross Hyb Matching Probes /// BC007074 // gb // 3 // Cross Hyb Matching Probes /// ENST00000586649 // ensembl // 4 // Cross Hyb Matching Probes /// ENST00000593046 // ensembl // 7 // Cross Hyb Matching Probes /// ENST00000589226 // ensembl // 3 // Cross Hyb Matching Probes /// ENST00000592920 // ensembl // 3 // Cross Hyb Matching Probes /// ENST00000588147 // ense…	GO:0005523(tropomyosin binding);	GO:0030049(muscle filament sliding);GO:0045932(negative regulation of muscle contraction);GO:0003009(skeletal muscle contraction);	GO:0005861(troponin complex);GO:0005829(cytosol);	K10372
206633_at	12.0109	0	80.3751		206633_at	411.003	675.178	998.608	8.53536	7.83659	7.97892	206633_at	Human Genome U133 Plus 2.0 Array	Homo sapiens	6-Oct-14	Exemplar sequence	GenBank	g4557456	"gb:NM_000079.1 /DB_XREF=gi:4557456 /GEN=CHRNA1 /FEA=FLmRNA /CNT=17 /TID=Hs.2266.0 /TIER=FL /STK=0 /UG=Hs.2266 /LL=1134 /DEF=Homo sapiens cholinergic receptor, nicotinic, alpha polypeptide 1 (muscle) (CHRNA1), mRNA. /PROD=cholinergic receptor, nicotinic, alphapolypeptide 1 (muscle) precursor /FL=gb:NM_000079.1"	NM_000079	Hs.2266	Hs.434479	February 2009 (Genome Reference Consortium GRCh37)	chr2:175612606-175629170 (-) // 100.0 // q31.1	"cholinergic receptor, nicotinic, alpha 1 (muscle)"	CHRNA1	chr2q31.1	full length	ENSG00000138435 /// OTTHUMG00000132357	1134	P02708 /// A9X443 /// A9X444 /// B8ZZD3 /// E7ENE5 /// F8WDS3 /// G5E9G9 /// Q53SH4	---	100690 /// 253290 /// 601462 /// 608930	NP_000070 /// NP_001034612	NM_000079 /// NM_001039523	---	0003009 // skeletal muscle contraction // inferred from mutant phenotype /// 0006810 // transport // traceable author statement /// 0006811 // ion transport // inferred from electronic annotation /// 0006812 // cation transport // inferred from electronic annotation /// 0006812 // cation transport // inferred from mutant phenotype /// 0006812 // cation transport // inferred from sequence or struc…	0005886 // plasma membrane // inferred from sequence or structural similarity /// 0005886 // plasma membrane // traceable author statement /// 0005892 // acetylcholine-gated channel complex // inferred from sequence or structural similarity /// 0009986 // cell surface // inferred from direct assay /// 0016020 // membrane // inferred from electronic annotation /// 0016021 // integral component of …	0004889 // acetylcholine-activated cation-selective channel activity // inferred from mutant phenotype /// 0004889 // acetylcholine-activated cation-selective channel activity // inferred from sequence or structural similarity /// 0005216 // ion channel activity // traceable author statement /// 0005230 // extracellular ligand-gated ion channel activity // inferred from electronic annotation /// …	---	IPR006029 // Neurotransmitter-gated ion-channel transmembrane domain // 3.4E-53 /// IPR006029 // Neurotransmitter-gated ion-channel transmembrane domain // 1.5E-16 /// IPR006029 // Neurotransmitter-gated ion-channel transmembrane domain // 3.8E-53 /// IPR006029 // Neurotransmitter-gated ion-channel transmembrane domain // 1.6E-16 /// IPR006029 // Neurotransmitter-gated ion-channel transmembrane d…	This probe set was annotated using the Matching Probes based pipeline to a Entrez Gene identifier using 12 transcripts. // false // Matching Probes // A	"AK291338(11),AK299445(11),BC043196(10),ENST00000261007(11),ENST00000348749(11),ENST00000409219(9),ENST00000409542(11),ENST00000435083(11),NM_000079(11),NM_001039523(11),uc002ujd.2,uc002uje.2"	"AK291338 // Homo sapiens cDNA FLJ77888 complete cds, highly similar to Human mRNA for muscle acetylcholine receptor alpha-subunit. // gb // 11 // --- /// AK299445 // Homo sapiens cDNA FLJ58615 complete cds, highly similar to Acetylcholine receptor protein subunit alpha precursor. // gb // 11 // --- /// BC043196 // Homo sapiens cholinergic receptor, nicotinic, alpha 1 (muscle), mRNA (cDNA clone I…	GENSCAN00000021722 // ensembl // 8 // Cross Hyb Matching Probes	GO:0015464(acetylcholine receptor activity);GO:0042166(acetylcholine binding);	GO:0048630(skeletal muscle tissue growth);GO:0007274(neuromuscular synaptic transmission);GO:0050905(neuromuscular process);GO:0007528(neuromuscular junction development);GO:0019228(regulation of action potential in neuron);GO:0003009(skeletal muscle contraction);GO:0006811(ion transport);GO:0046716(muscle cell homeostasis);GO:0007165(signal transduction);GO:0004889(acetylcholine-activated cation…	GO:0030054(cell junction);GO:0005892(acetylcholine-gated channel complex);GO:0009986(cell surface);GO:0031594(neuromuscular junction);GO:0045211(postsynaptic membrane);	K04803
206117_at	15.1226	0	77.9533		206117_at	4748.09	3688.95	3971.87	45.2546	44.2519	73.3364	206117_at	Human Genome U133 Plus 2.0 Array	Homo sapiens	6-Oct-14	Exemplar sequence	GenBank	g4507646	"gb:NM_000366.1 /DB_XREF=gi:4507646 /GEN=TPM1 /FEA=FLmRNA /CNT=48 /TID=Hs.77899.0 /TIER=FL+Stack /STK=29 /UG=Hs.77899 /LL=7168 /DEF=Homo sapiens tropomyosin 1 (alpha) (TPM1), mRNA. /PROD=tropomyosin 1 (alpha) /FL=gb:NM_000366.1 gb:M19713.1"	NM_000366	Hs.77899	Hs.133892 /// Hs.635569	February 2009 (Genome Reference Consortium GRCh37)	chr15:63334971-63358291 (+) // 99.28 // q22.2	tropomyosin 1 (alpha)	TPM1	chr15q22.1	est /// full length	ENSG00000140416 /// OTTHUMG00000132803	7168	P09493 /// B7Z596 /// B7Z722 /// C9IZA2 /// O15513 /// Q07413 /// Q07414 /// Q15657 /// Q1ZYL5 /// Q59GR8 /// Q6ZN40 /// Q8NAJ1 /// Q8TCG4 /// D9YZV4 /// H0YL52 /// F5H7S3 /// H0YK20 /// H0YK48 /// H0YKJ4 /// H0YKP3 /// H0YKX5 /// H0YKZ6 /// H0YL42 /// H0YL80 /// H0YLS7 /// H0YN06 /// H0YNC7 /// H7BYY1	---	115196 /// 191010 /// 611878	NP_000357 /// NP_001018004 /// NP_001018005 /// NP_001018006 /// NP_001018007 /// NP_001018008 /// NP_001018020 /// XP_005254694 /// XP_005254695 /// XP_005254696 /// XP_005254697 /// XP_005254698 /// XP_005254700 /// XP_005254701 /// XP_005254702 /// XP_005254703 /// XP_005254704 /// XP_005254705 /// XP_005254706 /// XP_005254707 /// XP_005254708 /// XP_005254709 /// XP_005254710 /// XP_00672073…	NM_000366 /// NM_001018004 /// NM_001018005 /// NM_001018006 /// NM_001018007 /// NM_001018008 /// NM_001018020 /// XM_005254637 /// XM_005254638 /// XM_005254639 /// XM_005254640 /// XM_005254641 /// XM_005254643 /// XM_005254644 /// XM_005254645 /// XM_005254646 /// XM_005254647 /// XM_005254648 /// XM_005254649 /// XM_005254650 /// XM_005254651 /// XM_005254652 /// XM_005254653 /// XM_00672066…	---	0001701 // in utero embryonic development // inferred from electronic annotation /// 0003065 // positive regulation of heart rate by epinephrine // inferred from sequence or structural similarity /// 0006413 // translational initiation // inferred from electronic annotation /// 0006928 // cellular component movement // traceable author statement /// 0006936 // muscle contraction // traceable auth…	0001725 // stress fiber // inferred from direct assay /// 0005737 // cytoplasm // inferred from electronic annotation /// 0005737 // cytoplasm // inferred from direct assay /// 0005829 // cytosol // traceable author statement /// 0005856 // cytoskeleton // traceable author statement /// 0005862 // muscle thin filament tropomyosin // traceable author statement /// 0015629 // actin cytoskeleton // …	0003743 // translation initiation factor activity // inferred from electronic annotation /// 0003779 // actin binding // traceable author statement /// 0005200 // structural constituent of cytoskeleton // traceable author statement /// 0008092 // cytoskeletal protein binding // inferred from physical interaction /// 0008307 // structural constituent of muscle // traceable author statement	Striated_muscle_contraction // GenMAPP	IPR000533 // Tropomyosin // 4.3E-104 /// IPR000533 // Tropomyosin // 6.8E-29	This probe set was annotated using the Matching Probes based pipeline to a Entrez Gene identifier using 9 transcripts. // false // Matching Probes // A	"ENST00000560970(11),ENST00000561395(10),M19713(11),NM_001018005(11),uc002alg.3,uc002alp.3,XM_005254643(11),XM_005254647(9),XM_006720669(9)"	"ENST00000560970 // havana:known chromosome:GRCh38:15:63042888:63066093:1 gene:ENSG00000140416 gene_biotype:protein_coding transcript_biotype:protein_coding // ensembl // 11 // --- /// ENST00000561395 // havana:known chromosome:GRCh38:15:63057006:63066091:1 gene:ENSG00000140416 gene_biotype:protein_coding transcript_biotype:nonsense_mediated_decay // ensembl // 10 // --- /// M19713 // Human skele…	uc002alh.3 // ucsc_genes // 8 // Cross Hyb Matching Probes /// uc002alm.3 // ucsc_genes // 3 // Cross Hyb Matching Probes /// uc002ali.3 // ucsc_genes // 3 // Cross Hyb Matching Probes /// uc002alj.3 // ucsc_genes // 3 // Cross Hyb Matching Probes /// uc010uie.2 // ucsc_genes // 5 // Cross Hyb Matching Probes /// uc002als.3 // ucsc_genes // 3 // Cross Hyb Matching Probes /// uc010uig.2 // ucsc_ge…	GO:0003779 // actin binding // inferred from electronic annotation /// 0003779 // actin binding // traceable author statement /// 0005200 // structural constituent of cytoskeleton // traceable author statement /// 0008307 // structural constituent of muscle // traceable author statement	GO:0001701 // in utero embryonic development // inferred from electronic annotation /// 0003065 // positive regulation of heart rate by epinephrine // inferred from sequence or structural similarity /// 0006928 // cell motion // traceable author statement /// 0006937 // regulation of muscle contraction // traceable author statement /// 0007010 // cytoskeleton organization // traceable author stat…	GO:0001725 // stress fiber // inferred from direct assay /// 0005634 // nucleus // inferred from direct assay /// 0005737 // cytoplasm // inferred from electronic annotation /// 0005737 // cytoplasm // inferred from direct assay /// 0005856 // cytoskeleton // traceable author statement /// 0005856 // cytoskeleton // inferred from electronic annotation /// 0005856 // cytoskeleton // inferred from …	K10373
210305_at	13.9347	0	75.8345		210305_at	946.94	995.691	862.227	8.27046	15.3565	14.6773	210305_at	Human Genome U133 Plus 2.0 Array	Homo sapiens	6-Oct-14	Exemplar sequence	GenBank	g11138039	"gb:AB042557.1 /DB_XREF=gi:11138039 /FEA=FLmRNA /CNT=12 /TID=Hs.265848.2 /TIER=FL /STK=0 /UG=Hs.265848 /LL=64182 /UG_GENE=LOC64182 /UG_TITLE=similar to rat myomegalin /DEF=Homo sapiens mRNA, similar to rat myomegalin, complete cds. /FL=gb:AB042557.1"	AB042557	Hs.265848	Hs.512350 /// Hs.584841 /// Hs.609003 /// Hs.617226 /// Hs.632434 /// Hs.641529 /// Hs.731111	February 2009 (Genome Reference Consortium GRCh37)	chr1:144951764-144994909 (-) // 79.22 // q21.1	phosphodiesterase 4D interacting protein	PDE4DIP	chr1q12	est /// full length	ENSG00000178104 /// OTTHUMG00000013846	9659	Q5VU43 /// E9PI71 /// E9PIN2 /// E9PJ64 /// E9PJ85 /// E9PJA9 /// E9PJK3 /// E9PJU0 /// E9PL24 /// E9PNE0 /// E9PPE8 /// E9PQ86 /// E9PQG4 /// E9PRJ6 /// E9PS60 /// F8WAP3 /// H0YC86 /// H0YCE6 /// H0YCH7 /// H0YCY0 /// H0YEW6 /// Q5TB27 /// A7YY83	---	608117	NP_001002810 /// NP_001002811 /// NP_001002812 /// NP_001182189 /// NP_001182190 /// NP_001185761 /// NP_001185763 /// NP_055459 /// NP_071754 /// XP_005273038 /// XP_005277499 /// XP_005277500 /// XP_005277503 /// XP_006711705 /// XP_006711706 /// XP_006711707 /// XP_006711708 /// XP_006711709 /// XP_006711710 /// XP_006711711 /// XP_006711712 /// XP_006711713 /// XP_006711714 /// XP_006711715 /…	NM_001002810 /// NM_001002811 /// NM_001002812 /// NM_001195260 /// NM_001195261 /// NM_001198832 /// NM_001198834 /// NM_014644 /// NM_022359 /// XM_005272981 /// XM_005277442 /// XM_005277443 /// XM_005277446 /// XM_006711642 /// XM_006711643 /// XM_006711644 /// XM_006711645 /// XM_006711646 /// XM_006711647 /// XM_006711648 /// XM_006711649 /// XM_006711650 /// XM_006711651 /// XM_006711652 /…	---	0043623 // cellular protein complex assembly // inferred from sequence or structural similarity	0005634 // nucleus // inferred from direct assay /// 0005737 // cytoplasm // inferred from direct assay /// 0005794 // Golgi apparatus // inferred from sequence or structural similarity /// 0005813 // centrosome // inferred from direct assay /// 0005813 // centrosome // inferred from sequence or structural similarity /// 0005815 // microtubule organizing center // inferred from electronic annotat…	0005515 // protein binding // inferred from physical interaction /// 0019899 // enzyme binding // inferred from sequence or structural similarity	---	IPR012943 // Spindle associated // 7.1E-32 /// IPR012943 // Spindle associated // 1.5E-32	This probe set was annotated using the Matching Probes based pipeline to a Entrez Gene identifier using 14 transcripts. // false // Matching Probes // A	"AB042557(11),BC025406(10),BC152553(10),ENST00000369347(10),ENST00000464103(10),ENST00000530472(10),NM_001002810(10),NM_001195260(10),NM_001195261(10),NM_022359(10),uc001emg.2,uc001emh.3,uc021oui.1,uc021ouj.1"	"AB042557 // Homo sapiens mRNA, similar to rat myomegalin, complete cds. // gb // 11 // --- /// BC025406 // Homo sapiens phosphodiesterase 4D interacting protein, mRNA (cDNA clone IMAGE:4813248), complete cds. // gb // 10 // --- /// BC152553 // Homo sapiens phosphodiesterase 4D interacting protein, mRNA (cDNA clone IMAGE:40148031), complete cds. // gb // 10 // --- /// ENST00000369347 // havana:kn…	ENST00000528129 // ensembl // 3 // Cross Hyb Matching Probes /// ENST00000526445 // ensembl // 2 // Cross Hyb Matching Probes /// ENST00000477941 // ensembl // 7 // Cross Hyb Matching Probes /// OTTHUMT00000385417 // vega // 3 // Cross Hyb Matching Probes /// OTTHUMT00000385418 // vega // 2 // Cross Hyb Matching Probes /// OTTHUMT00000038977 // vega // 7 // Cross Hyb Matching Probes	GO:0019899(enzyme binding);	GO:0043623(cellular protein complex assembly);	GO:0005794(Golgi apparatus);GO:0005813(centrosome);GO:0030016(myofibril);GO:0005634(nucleus);	---
205553_s_at	12.255	0	75.0323		205553_s_at	589.487	1209.26	1150.78	12.2942	14.442	10.9374	205553_s_at	Human Genome U133 Plus 2.0 Array	Homo sapiens	6-Oct-14	Exemplar sequence	GenBank	g4502892	"gb:NM_003476.1 /DB_XREF=gi:4502892 /GEN=CSRP3 /FEA=FLmRNA /CNT=105 /TID=Hs.83577.0 /TIER=FL+Stack /STK=21 /UG=Hs.83577 /LL=8048 /DEF=Homo sapiens cysteine and glycine-rich protein 3 (cardiac LIM protein) (CSRP3), mRNA. /PROD=cysteine and glycine-rich protein 3 /FL=gb:U49837.1 gb:NM_003476.1 gb:AF121260.1 gb:U72899.1 gb:U20324.1"	NM_003476	Hs.83577	Hs.83577	February 2009 (Genome Reference Consortium GRCh37)	chr11:19203961-19214025 (-) // 98.31 // p15.1	cysteine and glycine-rich protein 3 (cardiac LIM protein)	CSRP3	chr11p15.1	full length	ENSG00000129170 /// OTTHUMG00000166100	8048	P50461 /// A2TDB8	---	600824 /// 607482 /// 612124	NP_003467 /// XP_006718402	NM_003476 /// XM_006718339	---	0002026 // regulation of the force of heart contraction // inferred from sequence or structural similarity /// 0003300 // cardiac muscle hypertrophy // inferred from mutant phenotype /// 0006874 // cellular calcium ion homeostasis // inferred from sequence or structural similarity /// 0007275 // multicellular organismal development // inferred from electronic annotation /// 0007517 // muscle orga…	0005634 // nucleus // inferred from electronic annotation /// 0005737 // cytoplasm // inferred from electronic annotation /// 0005856 // cytoskeleton // inferred from electronic annotation /// 0030018 // Z disc // inferred from direct assay	0005515 // protein binding // inferred from physical interaction /// 0008270 // zinc ion binding // inferred from electronic annotation /// 0008307 // structural constituent of muscle // inferred from mutant phenotype /// 0031433 // telethonin binding // inferred from direct assay /// 0031433 // telethonin binding // inferred from physical interaction /// 0042805 // actinin binding // inferred fr…	---	"IPR001781 // Zinc finger, LIM-type // 1.9E-16 /// IPR001781 // Zinc finger, LIM-type // 2.3E-21"	This probe set was annotated using the Matching Probes based pipeline to a Entrez Gene identifier using 9 transcripts. // false // Matching Probes // A	"AF121260(11),BC005900(11),BC024010(11),BC057221(11),ENST00000265968(11),ENST00000533783(11),NM_003476(11),U49837(11),U72899(11)"	"AF121260 // Homo sapiens myogenic factor LIM3 (LIM3) mRNA, complete cds. // gb // 11 // --- /// BC005900 // Homo sapiens cysteine and glycine-rich protein 3 (cardiac LIM protein), mRNA (cDNA clone MGC:14488 IMAGE:4247505), complete cds. // gb // 11 // --- /// BC024010 // Homo sapiens cysteine and glycine-rich protein 3 (cardiac LIM protein), mRNA (cDNA clone MGC:26741 IMAGE:4826902), complete cd…	JN898958 // gb // 4 // Cross Hyb Matching Probes /// U20324 // gb // 6 // Cross Hyb Matching Probes /// GENSCAN00000042555 // ensembl // 6 // Cross Hyb Matching Probes	GO:0008307(structural constituent of muscle);GO:0031433(telethonin binding);GO:0008270(zinc ion binding);GO:0042805(actinin binding);	GO:0002026(regulation of the force of heart contraction);GO:0003300(cardiac muscle hypertrophy);GO:0035995(detection of muscle stretch);GO:0006874(cellular calcium ion homeostasis);GO:0055003(cardiac myofibril assembly);GO:0033365(protein localization to organelle);GO:0007519(skeletal muscle tissue development);GO:0060048(cardiac muscle contraction);	GO:0030018(Z disc);GO:0005856(cytoskeleton);GO:0005634(nucleus);	K09377
206375_s_at	16.2346	0	73.856		206375_s_at	518.097	514.29	640.285	6.49095	9.94875	6.55782	206375_s_at	Human Genome U133 Plus 2.0 Array	Homo sapiens	6-Oct-14	Exemplar sequence	GenBank	g5453687	"gb:NM_006308.1 /DB_XREF=gi:5453687 /GEN=HSPB3 /FEA=FLmRNA /CNT=47 /TID=Hs.41707.0 /TIER=FL+Stack /STK=14 /UG=Hs.41707 /LL=8988 /DEF=Homo sapiens heat shock 27kD protein 3 (HSPB3), mRNA. /PROD=heat shock 27kD protein 3 /FL=gb:NM_006308.1"	NM_006308	Hs.41707	Hs.41707 /// Hs.732700	February 2009 (Genome Reference Consortium GRCh37)	chr5:53751444-53752207 (+) // 99.48 // q11.2	heat shock 27kDa protein 3	HSPB3	chr5q11.2	est /// full length	ENSG00000169271 /// OTTHUMG00000096995	8988	Q12988 /// Q6ICS9	---	604624 /// 613376	NP_006299	NM_006308	---	0006950 // response to stress // inferred from electronic annotation /// 0006986 // response to unfolded protein // traceable author statement /// 0008219 // cell death // inferred from electronic annotation	0005634 // nucleus // inferred from direct assay /// 0005737 // cytoplasm // inferred from direct assay	---	---	IPR002068 // Alpha crystallin/Hsp20 domain // 7.4E-20	This probe set was annotated using the Matching Probes based pipeline to a Entrez Gene identifier using 6 transcripts. // false // Matching Probes // A	"BC126272(10),BC132869(10),ENST00000302005(10),NM_006308(10),U15590(11),uc003jph.2"	"BC126272 // Homo sapiens heat shock 27kDa protein 3, mRNA (cDNA clone MGC:161550 IMAGE:8991988), complete cds. // gb // 10 // --- /// BC132869 // Homo sapiens heat shock 27kDa protein 3, mRNA (cDNA clone MGC:164500 IMAGE:40146891), complete cds. // gb // 10 // --- /// ENST00000302005 // ensembl_havana_transcript:known chromosome:GRCh38:5:54455601:54456384:1 gene:ENSG00000169271 gene_biotype:prot…	CR450314 // gb // 8 // Cross Hyb Matching Probes /// GENSCAN00000007991 // ensembl // 8 // Cross Hyb Matching Probes	---	GO:0008219(cell death);GO:0006986(response to unfolded protein);	GO:0005737(cytoplasm);GO:0005634(nucleus);	K09544
241749_at	18.4167	0	73.4441		241749_at	551.106	663.803	633.992	10.2511	6.93266	8.2379	241749_at	Human Genome U133 Plus 2.0 Array	Homo sapiens	6-Oct-14	Consensus sequence	GenBank	Hs.99004.0	gb:AA446953 /DB_XREF=gi:2159618 /DB_XREF=zw85d09.s1 /CLONE=IMAGE:783761 /FEA=EST /CNT=5 /TID=Hs.99004.0 /TIER=ConsEnd /STK=1 /UG=Hs.99004 /UG_TITLE=ESTs	AA446953	Hs.99004	Hs.99004	February 2009 (Genome Reference Consortium GRCh37)	chr9:103350127-103350667 (+) // 80.45 // q31.1	muscle-related coiled-coil protein	MURC	chr9q31.1	full length	---	347273	Q5BKX8	---	---	NP_001018126	NM_001018116	---	"0006351 // transcription, DNA-templated // inferred from electronic annotation /// 0006355 // regulation of transcription, DNA-templated // inferred from electronic annotation /// 0007275 // multicellular organismal development // inferred from electronic annotation /// 0007517 // muscle organ development // inferred from electronic annotation /// 0030154 // cell differentiation // inferred from…	0005737 // cytoplasm // inferred from electronic annotation /// 0030017 // sarcomere // inferred from electronic annotation /// 0030018 // Z disc // inferred from electronic annotation	---	---	---	This probe set was annotated using the Matching Probes based pipeline to a Entrez Gene identifier using 1 transcripts. // false // Matching Probes // A	NM_001018116(11)	"NM_001018116 // Homo sapiens muscle-related coiled-coil protein (MURC), mRNA. // refseq // 11 // ---"	---	---	GO:0045944(positive regulation of transcription from RNA polymerase II promoter);GO:0007517(muscle organ development);GO:0030154(cell differentiation);	GO:0030018(Z disc);	---
204737_s_at	8.18256	0	71.7621		204737_s_at	439.448	172.736	644.508	4.28003	4.60512	6.71658	204737_s_at	Human Genome U133 Plus 2.0 Array	Homo sapiens	6-Oct-14	Exemplar sequence	GenBank	g4557772	"gb:NM_000257.1 /DB_XREF=gi:4557772 /GEN=MYH7 /FEA=FLmRNA /CNT=459 /TID=Hs.929.0 /TIER=FL+Stack /STK=40 /UG=Hs.929 /LL=4625 /DEF=Homo sapiens myosin, heavy polypeptide 7, cardiac muscle, beta (MYH7), mRNA. /PROD=myosin, heavy polypeptide 7, cardiac muscle,beta /FL=gb:M58018.1 gb:NM_000257.1"	NM_000257	Hs.929	Hs.278432 /// Hs.655129 /// Hs.719946 /// Hs.733442	February 2009 (Genome Reference Consortium GRCh37)	chr14:23881948-23904850 (-) // 99.48 // q11.2	"myosin, heavy chain 6, cardiac muscle, alpha /// myosin, heavy chain 7, cardiac muscle, beta"	MYH6 /// MYH7	chr14q12	est /// full length	ENSG00000092054 /// ENSG00000197616 /// OTTHUMG00000028753 /// OTTHUMG00000028755	4624 /// 4625	P13533 /// O60661 /// Q1ED46 /// Q9UQV1 /// P12883 /// A5YM51 /// Q2XUS2 /// Q59EV3 /// Q5GJ54 /// A8CLL2 /// L0L5E6 /// A8CLN2 /// A6N931 /// A6N930	---	160500 /// 160710 /// 160760 /// 181430 /// 192600 /// 255310 /// 608358 /// 613251 /// 613252 /// 613426 /// 614089 /// 614090	NP_000248 /// NP_002462 /// XP_005267751 /// XP_005267752 /// XP_005267753 /// XP_005267754 /// XP_006720214 /// XP_006720215	NM_000257 /// NM_002471 /// XM_005267694 /// XM_005267695 /// XM_005267696 /// XM_005267697 /// XM_006720151 /// XM_006720152 /// XR_245686	---	0001701 // in utero embryonic development // inferred from sequence or structural similarity /// 0002026 // regulation of the force of heart contraction // inferred from direct assay /// 0002026 // regulation of the force of heart contraction // inferred from sequence or structural similarity /// 0002027 // regulation of heart rate // inferred from direct assay /// 0006200 // ATP catabolic proces…	0001725 // stress fiber // inferred from electronic annotation /// 0005634 // nucleus // inferred from direct assay /// 0005730 // nucleolus // inferred from direct assay /// 0005737 // cytoplasm // inferred from direct assay /// 0005829 // cytosol // traceable author statement /// 0005859 // muscle myosin complex // traceable author statement /// 0005925 // focal adhesion // inferred from direct…	0000146 // microfilament motor activity // inferred from direct assay /// 0000146 // microfilament motor activity // inferred from sequence or structural similarity /// 0000146 // microfilament motor activity // non-traceable author statement /// 0000166 // nucleotide binding // inferred from electronic annotation /// 0003774 // motor activity // inferred from electronic annotation /// 0003779 //…	Striated_muscle_contraction // GenMAPP	"IPR001609 // Myosin head, motor domain // 2.1E-280 /// IPR001609 // Myosin head, motor domain // 1.2E-276 /// IPR002928 // Myosin tail // 0.0 /// IPR002928 // Myosin tail // 0.0 /// IPR004009 // Myosin, N-terminal, SH3-like // 3.2E-18 /// IPR004009 // Myosin, N-terminal, SH3-like // 1.2E-17"	This probe set was annotated using the Matching Probes based pipeline to a Entrez Gene identifier using 13 transcripts. // true // Matching Probes // A	"UC001WJV.3(11),UC001WJX.3(11),NM_002471(11),NM_000257(11),BC112171(11),BC112173(11),BC132667(11),D00943(11),EU747717(11),M58018(11),GENSCAN00000014378(11),ENST00000356287(11),ENST00000405093(11),ENST00000355349(11),OTTHUMT00000071796(11),OTTHUMT00000071798(11)"	"BC112171 // Homo sapiens myosin, heavy chain 7, cardiac muscle, beta, mRNA (cDNA clone MGC:138376 IMAGE:8327639), complete cds. // gb // 11 // --- /// BC112173 // Homo sapiens myosin, heavy chain 7, cardiac muscle, beta, mRNA (cDNA clone MGC:138378 IMAGE:8327641), complete cds. // gb // 11 // --- /// BC132667 // Homo sapiens myosin, heavy chain 6, cardiac muscle, alpha, mRNA (cDNA clone MGC:1642…	---	GO:0030898(actin-dependent ATPase activity);GO:0000146(microfilament motor activity);GO:0003779(actin binding);GO:0008307(structural constituent of muscle);GO:0005516(calmodulin binding);GO:0005524(ATP binding);	GO:0002027(regulation of heart rate);GO:0055010(ventricular cardiac muscle tissue morphogenesis);GO:0030049(muscle filament sliding);GO:0006200(ATP catabolic process);GO:0007512(adult heart development);	GO:0005925(focal adhesion);GO:0032982(myosin filament);GO:0005730(nucleolus);GO:0001725(stress fiber);GO:0030018(Z disc);GO:0005859(muscle myosin complex);	K10352
226864_at	15.7559	0	71.7169		226864_at	997.159	743.9	867.37	9.10831	13.4017	14.2897	226864_at	Human Genome U133 Plus 2.0 Array	Homo sapiens	6-Oct-14	Consensus sequence	GenBank	Hs.75209.1	"gb:BF245954 /DB_XREF=gi:11159888 /DB_XREF=601864763F1 /CLONE=IMAGE:4083255 /FEA=EST /CNT=61 /TID=Hs.75209.1 /TIER=Stack /STK=16 /UG=Hs.75209 /LL=5569 /UG_GENE=PKIA /UG_TITLE=protein kinase (cAMP-dependent, catalytic) inhibitor alpha"	BF245954	Hs.75209	Hs.433700 /// Hs.630932	February 2009 (Genome Reference Consortium GRCh37)	chr8:79515459-79517502 (+) // 79.25 // q21.12	"protein kinase (cAMP-dependent, catalytic) inhibitor alpha"	PKIA	chr8q21.12	est /// full length	ENSG00000171033 /// OTTHUMG00000164618	5569	P61925 /// B2R4K1	---	606059	NP_006814 /// NP_862822	NM_006823 /// NM_181839	---	0000122 // negative regulation of transcription from RNA polymerase II promoter // inferred from electronic annotation /// 0006469 // negative regulation of protein kinase activity // inferred from electronic annotation /// 0010389 // regulation of G2/M transition of mitotic cell cycle // inferred from electronic annotation /// 0016310 // phosphorylation // inferred from electronic annotation ///…	0005634 // nucleus // inferred from electronic annotation /// 0005737 // cytoplasm // inferred from electronic annotation	0004860 // protein kinase inhibitor activity // inferred from electronic annotation /// 0004862 // cAMP-dependent protein kinase inhibitor activity // inferred from direct assay /// 0004862 // cAMP-dependent protein kinase inhibitor activity // traceable author statement /// 0005515 // protein binding // inferred from physical interaction /// 0016301 // kinase activity // inferred from electronic…	Calcium_regulation_in_cardiac_cells // GenMAPP /// Smooth_muscle_contraction // GenMAPP	IPR004171 // cAMP-dependent protein kinase inhibitor // 4.5E-38	This probe set was annotated using the Matching Probes based pipeline to a Entrez Gene identifier using 6 transcripts. // false // Matching Probes // A	"ENST00000396418(11),NM_006823(11),NM_181839(11),uc003yba.3,uc003ybb.3,uc010lzo.3"	"ENST00000396418 // ensembl_havana_transcript:known chromosome:GRCh38:8:78516139:78605267:1 gene:ENSG00000171033 gene_biotype:protein_coding transcript_biotype:protein_coding // ensembl // 11 // --- /// NM_006823 // Homo sapiens protein kinase (cAMP-dependent, catalytic) inhibitor alpha (PKIA), transcript variant 1, mRNA. // refseq // 11 // --- /// NM_181839 // Homo sapiens protein kinase (cAMP-d…	---	GO:0016301(kinase activity);GO:0004862(cAMP-dependent protein kinase inhibitor activity);	GO:0000122(negative regulation of transcription from RNA polymerase II promoter);GO:0006469(negative regulation of protein kinase activity);GO:0010389(regulation of G2/M transition of mitotic cell cycle);GO:0042308(negative regulation of protein import into nucleus);	GO:0005737(cytoplasm);GO:0005634(nucleus);	---
1557994_at	19.8491	0	71.1416		1557994_at	998.099	909.884	1038.84	11.5557	13.859	16.361	1557994_at	Human Genome U133 Plus 2.0 Array	Homo sapiens	6-Oct-14	Consensus sequence	GenBank	Hs2.421311.1	"gb:BF574523 /DB_XREF=gi:11648235 /DB_XREF=602132365F1 /CLONE=IMAGE:4271537 /TID=Hs2.421311.1 /CNT=55 /FEA=mRNA /TIER=ConsEnd /STK=0 /UG=Hs.421311 /UG_TITLE=Homo sapiens, clone IMAGE:4271100, mRNA"	BF574523	Hs.421311	Hs.134602 /// Hs.609542 /// Hs.736412 /// Hs.736806 /// Hs.738948	February 2009 (Genome Reference Consortium GRCh37)	chr2:179544620-179570084 (-) // 94.29 // q31.2	titin	TTN	chr2q31	est /// full length	ENSG00000155657 /// OTTHUMG00000154448	7273	Q8WZ42 /// A2TKE3 /// A2TKE4 /// A2TKE5 /// A2TKE6 /// B1A7R7 /// C9JQJ2 /// H0Y4J7 /// H0Y6U2 /// H7C0U7 /// H7C195 /// H7C1P9 /// Q71S18 /// Q7Z3B7 /// Q8N237	EC:2.7.11.1	188840 /// 600334 /// 603689 /// 604145 /// 608807 /// 611705 /// 613765	NP_001243779 /// NP_001254479 /// NP_003310 /// NP_596869 /// NP_596870 /// NP_597676 /// NP_597681 /// XP_005246888 /// XP_006712786 /// XP_006712787 /// XP_006712788	NM_001256850 /// NM_001267550 /// NM_003319 /// NM_133378 /// NM_133379 /// NM_133432 /// NM_133437 /// XM_005246831 /// XM_006712723 /// XM_006712724 /// XM_006712725	---	0001701 // in utero embryonic development // inferred from electronic annotation /// 0002576 // platelet degranulation // traceable author statement /// 0003007 // heart morphogenesis // inferred from electronic annotation /// 0003300 // cardiac muscle hypertrophy // inferred from mutant phenotype /// 0006468 // protein phosphorylation // inferred from electronic annotation /// 0006936 // muscle …	0000794 // condensed nuclear chromosome // inferred from direct assay /// 0005576 // extracellular region // traceable author statement /// 0005634 // nucleus // inferred from direct assay /// 0005730 // nucleolus // inferred from direct assay /// 0005737 // cytoplasm // inferred from direct assay /// 0005794 // Golgi apparatus // inferred from direct assay /// 0005829 // cytosol // traceable aut…	"0000166 // nucleotide binding // inferred from electronic annotation /// 0002020 // protease binding // inferred from physical interaction /// 0003676 // nucleic acid binding // inferred from electronic annotation /// 0004672 // protein kinase activity // inferred from electronic annotation /// 0004674 // protein serine/threonine kinase activity // inferred from direct assay /// 0004713 // prote…	---	"IPR000719 // Protein kinase domain // 1.6E-56 /// IPR000719 // Protein kinase domain // 1.5E-56 /// IPR000719 // Protein kinase domain // 1.7E-56 /// IPR001245 // Serine-threonine/tyrosine-protein kinase catalytic domain // 1.5E-30 /// IPR001245 // Serine-threonine/tyrosine-protein kinase catalytic domain // 1.3E-30 /// IPR001245 // Serine-threonine/tyrosine-protein kinase catalytic domain // 1.…	This probe set was annotated using the Matching Probes based pipeline to a Entrez Gene identifier using 7 transcripts. // false // Matching Probes // A	"ENST00000342992(10),ENST00000589042(10),ENST00000591111(10),NM_001256850(10),NM_001267550(10),NM_133378(10),uc002umz.1"	"ENST00000342992 // ensembl_havana_transcript:known chromosome:GRCh38:2:178525989:178807421:-1 gene:ENSG00000155657 gene_biotype:protein_coding transcript_biotype:protein_coding // ensembl // 10 // --- /// ENST00000589042 // ensembl_havana_transcript:putative chromosome:GRCh38:2:178525989:178807423:-1 gene:ENSG00000155657 gene_biotype:protein_coding transcript_biotype:protein_coding // ensembl //…	uc010fre.1 // ucsc_genes // 2 // Cross Hyb Matching Probes /// GENSCAN00000016080 // ensembl // 4 // Cross Hyb Matching Probes /// ENST00000414766 // ensembl // 2 // Cross Hyb Matching Probes /// OTTHUMT00000335708 // vega // 2 // Cross Hyb Matching Probes	GO:0043621(protein self-association);GO:0031433(telethonin binding);GO:0004713(protein tyrosine kinase activity);GO:0005509(calcium ion binding);GO:0003676(nucleic acid binding);GO:0008307(structural constituent of muscle);GO:0004674(protein serine/threonine kinase activity);GO:0042802(identical protein binding);GO:0002020(protease binding);GO:0051371(muscle alpha-actinin binding);GO:0051015(acti…	GO:0048739(cardiac muscle fiber development);GO:0043056(forward locomotion);GO:0030168(platelet activation);GO:0045859(regulation of protein kinase activity);GO:0048769(sarcomerogenesis);GO:0060048(cardiac muscle contraction);GO:0055003(cardiac myofibril assembly);GO:0007076(mitotic chromosome condensation);GO:0030049(muscle filament sliding);GO:0051592(response to calcium ion);GO:0003300(cardiac…	GO:0005865(striated muscle thin filament);GO:0005794(Golgi apparatus);GO:0005576(extracellular region);GO:0005730(nucleolus);GO:0005829(cytosol);GO:0031430(M band);GO:0000794(condensed nuclear chromosome);GO:0030018(Z disc);	K12567
213782_s_at	10.3503	0	70.2559		213782_s_at	755.613	546.154	419.127	5.68287	6.76087	12.982	213782_s_at	Human Genome U133 Plus 2.0 Array	Homo sapiens	6-Oct-14	Consensus sequence	GenBank	Hs.42346.2	gb:BF939176 /DB_XREF=gi:12356496 /DB_XREF=nad84g02.x1 /CLONE=IMAGE:3410474 /FEA=EST /CNT=37 /TID=Hs.42346.2 /TIER=Stack /STK=15 /UG=Hs.42346 /LL=51778 /UG_GENE=CS-1 /UG_TITLE=calcineurin-binding protein calsarcin-1	BF939176	Hs.42346	Hs.732122	February 2009 (Genome Reference Consortium GRCh37)	chr4:120085437-120108315 (+) // 98.19 // q26	myozenin 2	MYOZ2	chr4q26-q27	full length	ENSG00000172399 /// OTTHUMG00000132968	51778	Q9NPC6 /// B2R9N7	---	605602 /// 613838	NP_057683 /// XP_006714297	NM_016599 /// XM_006714234	---	---	0005737 // cytoplasm // inferred from electronic annotation /// 0015629 // actin cytoskeleton // inferred from electronic annotation /// 0030017 // sarcomere // traceable author statement /// 0030018 // Z disc // non-traceable author statement	0003779 // actin binding // inferred from electronic annotation /// 0005515 // protein binding // inferred from physical interaction /// 0030346 // protein phosphatase 2B binding // non-traceable author statement /// 0031433 // telethonin binding // inferred from physical interaction	---	IPR008438 // Myozenin // 1.1E-107	This probe set was annotated using the Matching Probes based pipeline to a Entrez Gene identifier using 9 transcripts. // false // Matching Probes // A	"AF249873(11),AY013295(11),BC005195(11),BC017402(11),BC020932(11),BT007214(9),ENST00000307128(11),NM_016599(11),uc003icp.4"	"AF249873 // Homo sapiens muscle-specific protein (C4orf5) mRNA, complete cds. // gb // 11 // --- /// AY013295 // Homo sapiens calcineurin-binding protein calsarcin-1 mRNA, complete cds. // gb // 11 // --- /// BC005195 // Homo sapiens myozenin 2, mRNA (cDNA clone MGC:12200 IMAGE:3934051), complete cds. // gb // 11 // --- /// BC017402 // Homo sapiens myozenin 2, mRNA (cDNA clone MGC:27163 IMAGE:42…	XM_006714234 // refseq // 2 // Cross Hyb Matching Probes	GO:0031433(telethonin binding);GO:0003779(actin binding);GO:0030346(protein phosphatase 2B binding);	---	GO:0030018(Z disc);GO:0015629(actin cytoskeleton);	---
229052_at	17.6177	0	67.8017		229052_at	1214.95	1043.65	1180.96	19.4193	13.1833	18.7659	229052_at	Human Genome U133 Plus 2.0 Array	Homo sapiens	6-Oct-14	Consensus sequence	GenBank	Hs.88134.0	"gb:AI637712 /DB_XREF=gi:4689946 /DB_XREF=tt29h02.x1 /CLONE=IMAGE:2242227 /FEA=EST /CNT=42 /TID=Hs.88134.0 /TIER=Stack /STK=11 /UG=Hs.88134 /UG_TITLE=ESTs, Weakly similar to A57291 cytokine inducible nuclear protein C193 (H.sapiens)"	AI637712	Hs.88134	Hs.643430 /// Hs.673017 /// Hs.733616	February 2009 (Genome Reference Consortium GRCh37)	chr2:97503174-97504778 (-) // 83.82 // q11.2	ankyrin repeat domain 23 /// ankyrin repeat domain 39	ANKRD23 /// ANKRD39	chr2q11.2	est /// full length	ENSG00000163126 /// ENSG00000213337 /// OTTHUMG00000130530 /// OTTHUMG00000130534	51239 /// 200539	Q86SG2 /// Q96MF3 /// Q53RE8 /// B2R5H9	---	610736	NP_057550 /// NP_659431	NM_016466 /// NM_144994	---	0006631 // fatty acid metabolic process // inferred from electronic annotation /// 0009612 // response to mechanical stimulus // inferred from electronic annotation	0005634 // nucleus // inferred from electronic annotation /// 0005737 // cytoplasm // inferred from direct assay /// 0014704 // intercalated disc // inferred from electronic annotation /// 0015629 // actin cytoskeleton // inferred from direct assay /// 0030016 // myofibril // inferred from electronic annotation /// 0031674 // I band // inferred from electronic annotation	0005515 // protein binding // inferred from electronic annotation /// 0031432 // titin binding // inferred from physical interaction	---	IPR002110 // Ankyrin repeat // 1.8E-10 /// IPR002110 // Ankyrin repeat // 2.8E-10 /// IPR002110 // Ankyrin repeat // 9.8E-14 /// IPR002110 // Ankyrin repeat // 1.5E-10 /// IPR002110 // Ankyrin repeat // 1.5E-10 /// IPR002110 // Ankyrin repeat // 2.3E-10 /// IPR002110 // Ankyrin repeat // 7.9E-14 /// IPR002110 // Ankyrin repeat // 1.2E-10 /// IPR002110 // Ankyrin repeat // 1.2E-13 /// IPR002110 //…	This probe set was annotated using the Matching Probes based pipeline to a Entrez Gene identifier using 6 transcripts. // true // Matching Probes // A	"UC002SXA.3(11),UC002SXC.3(11),NM_144994(11),AK057011(11),ENST00000318357(11),ENST00000331001(11),ENST00000443120(11),OTTHUMT00000252956(11),OTTHUMT00000339153(11),OTTHUMT00000339504(11),OTTHUMT00000339490(11)"	"AK057011 // Homo sapiens cDNA FLJ32449 fis, clone SKMUS2001662, moderately similar to Oryctolagus cuniculus CARP mRNA. // gb // 11 // --- /// ENST00000318357 // ensembl_havana_transcript:known chromosome:GRCh38:2:96837912:96844034:-1 gene:ENSG00000163126 gene_biotype:protein_coding transcript_biotype:protein_coding // ensembl // 11 // --- /// ENST00000331001 // havana:known chromosome:GRCh38:2:9…	uc002sxb.3 // ucsc_genes // 3 // Cross Hyb Matching Probes /// AY196212 // gb // 3 // Cross Hyb Matching Probes /// ENST00000418232 // ensembl // 3 // Cross Hyb Matching Probes /// OTTHUMT00000339152 // vega // 3 // Cross Hyb Matching Probes	GO:0031432(titin binding);	GO:0006631(fatty acid metabolic process);	GO:0005730(nucleolus);GO:0015629(actin cytoskeleton);GO:0031674(I band);	K11810
206717_at	7.3479	0	63.9938		206717_at	139.352	634.179	428.693	4.6265	5.39778	5.78881	206717_at	Human Genome U133 Plus 2.0 Array	Homo sapiens	6-Oct-14	Exemplar sequence	GenBank	g4505300	"gb:NM_002472.1 /DB_XREF=gi:4505300 /GEN=MYH8 /FEA=FLmRNA /CNT=13 /TID=Hs.113973.0 /TIER=FL /STK=6 /UG=Hs.113973 /LL=4626 /DEF=Homo sapiens myosin, heavy polypeptide 8, skeletal muscle, perinatal (MYH8), mRNA. /PROD=myosin, heavy polypeptide 8, skeletal muscle,perinatal /FL=gb:NM_002472.1 gb:M36769.1"	NM_002472	Hs.113973	Hs.700484	February 2009 (Genome Reference Consortium GRCh37)	chr17:10293641-10325022 (-) // 99.83 // p13.1	"myosin, heavy chain 8, skeletal muscle, perinatal"	MYH8	chr17p13.1	full length	ENSG00000133020 /// OTTHUMG00000130361	4626	P13535 /// B4E0I9	---	158300 /// 160741 /// 608837	NP_002463	NM_002472	---	0003009 // skeletal muscle contraction // inferred from mutant phenotype /// 0006200 // ATP catabolic process // inferred from mutant phenotype /// 0006936 // muscle contraction // non-traceable author statement /// 0008152 // metabolic process // inferred from electronic annotation /// 0016192 // vesicle-mediated transport // inferred from electronic annotation /// 0030049 // muscle filament sli…	0005634 // nucleus // inferred from direct assay /// 0005730 // nucleolus // inferred from direct assay /// 0005737 // cytoplasm // inferred from direct assay /// 0005829 // cytosol // traceable author statement /// 0005859 // muscle myosin complex // non-traceable author statement /// 0005925 // focal adhesion // inferred from direct assay /// 0016020 // membrane // inferred from electronic anno…	0000146 // microfilament motor activity // inferred from mutant phenotype /// 0000166 // nucleotide binding // inferred from electronic annotation /// 0003774 // motor activity // inferred from electronic annotation /// 0003779 // actin binding // inferred from electronic annotation /// 0005515 // protein binding // inferred from electronic annotation /// 0005516 // calmodulin binding // inferred…	Striated_muscle_contraction // GenMAPP	"IPR001609 // Myosin head, motor domain // 6.2E-273 /// IPR002928 // Myosin tail // 0.0 /// IPR004009 // Myosin, N-terminal, SH3-like // 2.0E-16"	This probe set was annotated using the Matching Probes based pipeline to a Entrez Gene identifier using 4 transcripts. // false // Matching Probes // A	"ENST00000403437(11),M36769(11),NM_002472(11),uc002gmm.2"	"ENST00000403437 // ensembl_havana_transcript:known chromosome:GRCh38:17:10390322:10421950:-1 gene:ENSG00000133020 gene_biotype:protein_coding transcript_biotype:protein_coding // ensembl // 11 // --- /// M36769 // Homo sapiens perinatal myosin heavy chain mRNA, complete cds. // gb // 11 // --- /// NM_002472 // Homo sapiens myosin, heavy chain 8, skeletal muscle, perinatal (MYH8), mRNA. // refseq…	GENSCAN00000039143 // ensembl // 7 // Cross Hyb Matching Probes	GO:0005516(calmodulin binding);GO:0008307(structural constituent of muscle);GO:0005524(ATP binding);GO:0003774(motor activity);GO:0003779(actin binding);	GO:0030049(muscle filament sliding);	GO:0005829(cytosol);GO:0005859(muscle myosin complex);GO:0005730(nucleolus);GO:0030016(myofibril);GO:0005925(focal adhesion);GO:0032982(myosin filament);	K10352
236175_at	15.7735	0	63.4232		236175_at	349.512	460.07	489.77	6.72716	8.2908	5.53485	236175_at	Human Genome U133 Plus 2.0 Array	Homo sapiens	6-Oct-14	Consensus sequence	GenBank	Hs.99164.0	gb:AW663544 /DB_XREF=gi:7456087 /DB_XREF=hi66a07.x1 /CLONE=IMAGE:2977236 /FEA=EST /CNT=7 /TID=Hs.99164.0 /TIER=ConsEnd /STK=6 /UG=Hs.99164 /UG_TITLE=ESTs	AW663544	Hs.99164	Hs.85524	February 2009 (Genome Reference Consortium GRCh37)	chr8:67087241-67087716 (+) // 92.81 // q13.1	tripartite motif containing 55	TRIM55	chr8q13.1	full length	ENSG00000147573 /// OTTHUMG00000164473	84675	Q9BYV6	---	606469	NP_149047 /// NP_908973 /// NP_908974 /// NP_908975 /// XP_005251373 /// XP_006716545	NM_033058 /// NM_184085 /// NM_184086 /// NM_184087 /// XM_005251316 /// XM_006716482	---	0007165 // signal transduction // non-traceable author statement	0005622 // intracellular // inferred from electronic annotation /// 0005634 // nucleus // inferred from electronic annotation /// 0005737 // cytoplasm // inferred from electronic annotation /// 0005874 // microtubule // non-traceable author statement	0004871 // signal transducer activity // non-traceable author statement /// 0005515 // protein binding // inferred from electronic annotation /// 0008270 // zinc ion binding // inferred from electronic annotation /// 0042802 // identical protein binding // inferred from physical interaction /// 0046872 // metal ion binding // inferred from electronic annotation	---	"IPR000315 // Zinc finger, B-box // 1.3E-10 /// IPR000315 // Zinc finger, B-box // 9.9E-11 /// IPR018957 // Zinc finger, C3HC4 RING-type // 1.6E-10 /// IPR018957 // Zinc finger, C3HC4 RING-type // 1.2E-10"	This probe set was annotated using the Matching Probes based pipeline to a Entrez Gene identifier using 11 transcripts. // false // Matching Probes // A	"AK091310(11),ENST00000315962(11),ENST00000353317(11),NM_033058(11),NM_184085(11),NM_184086(11),NM_184087(11),uc003xvu.3,uc003xvv.3,uc003xvw.3,uc003xvx.3"	"AK091310 // Homo sapiens cDNA FLJ33991 fis, clone DFNES2007332, highly similar to Homo sapiens tripartite motif-containing 55 (TRIM55), transcript variant 3, mRNA. // gb // 11 // --- /// ENST00000315962 // ensembl_havana_transcript:known chromosome:GRCh38:8:66126896:66175487:1 gene:ENSG00000147573 gene_biotype:protein_coding transcript_biotype:protein_coding // ensembl // 11 // --- /// ENST00000…	---	GO:0042802(identical protein binding);GO:0004871(signal transducer activity);GO:0008270(zinc ion binding);	GO:0007165(signal transduction);	GO:0005737(cytoplasm);GO:0005634(nucleus);GO:0005874(microtubule);	K10654
1564469_at	18.8428	0	62.6123		1564469_at	312.467	327.803	372.734	6.17929	5.67502	4.43538	1564469_at	Human Genome U133 Plus 2.0 Array	Homo sapiens	6-Oct-14	Consensus sequence	GenBank	Hs2.350621.3	"gb:AK057852.1 /DB_XREF=gi:16553815 /TID=Hs2.350621.3 /CNT=1 /FEA=mRNA /TIER=ConsEnd /STK=0 /LL=131744 /UG_GENE=LOC131744 /UG=Hs.350621 /UG_TITLE=hypothetical protein LOC131744 /DEF=Homo sapiens cDNA FLJ25123 fis, clone CBR06154."	AK057852	Hs.350621	Hs.350621	February 2009 (Genome Reference Consortium GRCh37)	chr3:69156038-69171339 (-) // 82.33 // p14.1	leiomodin 3 (fetal)	LMOD3	chr3p14.1	full length	ENSG00000163380 /// OTTHUMG00000158774	56203	Q0VAK6	---	---	NP_938012 /// XP_005264824	NM_198271 /// XM_005264767	---	---	0005737 // cytoplasm // inferred from electronic annotation /// 0005856 // cytoskeleton // inferred from electronic annotation	0005523 // tropomyosin binding // inferred from electronic annotation	---	IPR004934 // Tropomodulin // 3.9E-19	This probe set was annotated using the Matching Probes based pipeline to a Entrez Gene identifier using 4 transcripts. // false // Matching Probes // A	"ENST00000420581(11),NM_198271(11),uc003dns.2,uc003dnt.2"	"ENST00000420581 // ensembl_havana_transcript:known chromosome:GRCh38:3:69106872:69122566:-1 gene:ENSG00000163380 gene_biotype:protein_coding transcript_biotype:protein_coding // ensembl // 11 // --- /// NM_198271 // Homo sapiens leiomodin 3 (fetal) (LMOD3), mRNA. // refseq // 11 // --- /// OTTHUMT00000352138 // cdna:all chromosome:VEGA56:3:69106872:69122566:-1 Gene:OTTHUMG00000158774 // vega // …	---	GO:0005523(tropomyosin binding);	---	GO:0005856(cytoskeleton);GO:0005737(cytoplasm);	K10370
205388_at	15.7121	0	62.4535		205388_at	5508.33	4282.8	6335.15	73.8446	104.606	79.4257	205388_at	Human Genome U133 Plus 2.0 Array	Homo sapiens	6-Oct-14	Exemplar sequence	GenBank	g4507616	"gb:NM_003279.1 /DB_XREF=gi:4507616 /GEN=TNNC2 /FEA=FLmRNA /CNT=297 /TID=Hs.182421.0 /TIER=FL+Stack /STK=38 /UG=Hs.182421 /LL=7125 /DEF=Homo sapiens troponin C2, fast (TNNC2), mRNA. /PROD=troponin C2, fast /FL=gb:M22307.1 gb:BC005323.1 gb:NM_003279.1"	NM_003279	Hs.182421	Hs.182421	February 2009 (Genome Reference Consortium GRCh37)	chr20:44451856-44455951 (-) // 99.7 // q13.12	troponin C type 2 (fast)	TNNC2	chr20q12-q13.11	full length	ENSG00000101470 /// OTTHUMG00000032623	7125	P02585 /// B4DUI9 /// C9J7T9	---	191039	NP_003270	NM_003279	---	0003009 // skeletal muscle contraction // inferred from direct assay /// 0006937 // regulation of muscle contraction // traceable author statement /// 0007165 // signal transduction // inferred from electronic annotation /// 0030049 // muscle filament sliding // traceable author statement	0005578 // proteinaceous extracellular matrix // inferred from electronic annotation /// 0005829 // cytosol // traceable author statement /// 0005861 // troponin complex // inferred from direct assay	0003779 // actin binding // inferred from direct assay /// 0005509 // calcium ion binding // inferred from electronic annotation /// 0046872 // metal ion binding // inferred from electronic annotation	Striated_muscle_contraction // GenMAPP	"IPR002048 // EF-hand domain // 2.3E-12 /// IPR002048 // EF-hand domain // 2.5E-11 /// IPR002048 // EF-hand domain // 3.4E-11 /// IPR002048 // EF-hand domain // 1.9E-12 /// IPR002048 // EF-hand domain // 2.2E-11 /// IPR002048 // EF-hand domain // 2.9E-11 /// IPR019577 // SPARC/Testican, calcium-binding domain // 2.3E-8"	This probe set was annotated using the Matching Probes based pipeline to a Entrez Gene identifier using 9 transcripts. // false // Matching Probes // A	"AK291323(11),BC005323(11),CR541864(9),CR541884(9),ENST00000372555(10),ENST00000372557(10),M22307(10),NM_003279(10),uc002xpr.3"	"AK291323 // Homo sapiens cDNA FLJ76408 complete cds, highly similar to Homo sapiens troponin C type 2 (fast) (TNNC2), mRNA. // gb // 11 // --- /// BC005323 // Homo sapiens troponin C type 2 (fast), mRNA (cDNA clone MGC:12407 IMAGE:3934188), complete cds. // gb // 11 // --- /// CR541864 // Homo sapiens full open reading frame cDNA clone RZPDo834H0832D for gene TNNC2, troponin C2, fast; complete c…	AK300665 // gb // 7 // Cross Hyb Matching Probes /// BX649077 // gb // 6 // Cross Hyb Matching Probes /// GENSCAN00000021755 // ensembl // 8 // Cross Hyb Matching Probes	GO:0003779(actin binding);GO:0005509(calcium ion binding);	GO:0003009(skeletal muscle contraction);	GO:0005861(troponin complex);	K12042
241791_at	22.1734	0	60.9739		241791_at	773.197	825.605	873.271	15.5135	12.4286	12.754	241791_at	Human Genome U133 Plus 2.0 Array	Homo sapiens	6-Oct-14	Consensus sequence	GenBank	Hs.192907.0	"gb:BF825274 /DB_XREF=gi:12167558 /DB_XREF=CM1-HN0016-141100-549-b06 /FEA=EST /CNT=6 /TID=Hs.192907.0 /TIER=ConsEnd /STK=0 /UG=Hs.192907 /UG_TITLE=ESTs, Moderately similar to I38346 elastic titin (H.sapiens)"	BF825274	Hs.192907	Hs.134602 /// Hs.609542 /// Hs.736412 /// Hs.736806 /// Hs.738948	February 2009 (Genome Reference Consortium GRCh37)	chr2:179505303-179511871 (-) // 99.82 // q31.2	titin	TTN	chr2q31	est /// full length	ENSG00000155657 /// OTTHUMG00000154448	7273	Q8WZ42 /// A2TKE3 /// A2TKE4 /// A2TKE5 /// A2TKE6 /// B1A7R7 /// C9JQJ2 /// H0Y4J7 /// H0Y6U2 /// H7C0U7 /// H7C195 /// H7C1P9 /// Q71S18 /// Q7Z3B7 /// Q8N237	EC:2.7.11.1	188840 /// 600334 /// 603689 /// 604145 /// 608807 /// 611705 /// 613765	NP_001243779 /// NP_001254479 /// NP_003310 /// NP_596869 /// NP_596870 /// NP_597676 /// NP_597681 /// XP_005246888 /// XP_006712786 /// XP_006712787 /// XP_006712788	NM_001256850 /// NM_001267550 /// NM_003319 /// NM_133378 /// NM_133379 /// NM_133432 /// NM_133437 /// XM_005246831 /// XM_006712723 /// XM_006712724 /// XM_006712725	---	0001701 // in utero embryonic development // inferred from electronic annotation /// 0002576 // platelet degranulation // traceable author statement /// 0003007 // heart morphogenesis // inferred from electronic annotation /// 0003300 // cardiac muscle hypertrophy // inferred from mutant phenotype /// 0006468 // protein phosphorylation // inferred from electronic annotation /// 0006936 // muscle …	0000794 // condensed nuclear chromosome // inferred from direct assay /// 0005576 // extracellular region // traceable author statement /// 0005634 // nucleus // inferred from direct assay /// 0005730 // nucleolus // inferred from direct assay /// 0005737 // cytoplasm // inferred from direct assay /// 0005794 // Golgi apparatus // inferred from direct assay /// 0005829 // cytosol // traceable aut…	"0000166 // nucleotide binding // inferred from electronic annotation /// 0002020 // protease binding // inferred from physical interaction /// 0003676 // nucleic acid binding // inferred from electronic annotation /// 0004672 // protein kinase activity // inferred from electronic annotation /// 0004674 // protein serine/threonine kinase activity // inferred from direct assay /// 0004713 // prote…	---	"IPR000719 // Protein kinase domain // 1.5E-56 /// IPR001245 // Serine-threonine/tyrosine-protein kinase catalytic domain // 1.3E-30 /// IPR003961 // Fibronectin, type III // 2.0E-12 /// IPR003961 // Fibronectin, type III // 5.9E-19 /// IPR003961 // Fibronectin, type III // 8.8E-19 /// IPR003961 // Fibronectin, type III // 1.0E-17 /// IPR003961 // Fibronectin, type III // 1.1E-18 /// IPR003961 //…	This probe set was annotated using the Matching Probes based pipeline to a Entrez Gene identifier using 4 transcripts. // false // Matching Probes // A	"ENST00000446966(9),ENST00000589042(11),NM_001267550(11),uc002umx.1"	"ENST00000446966 // havana:novel chromosome:GRCh38:2:178640077:178651516:-1 gene:ENSG00000155657 gene_biotype:protein_coding transcript_biotype:protein_coding // ensembl // 9 // --- /// ENST00000589042 // ensembl_havana_transcript:putative chromosome:GRCh38:2:178525989:178807423:-1 gene:ENSG00000155657 gene_biotype:protein_coding transcript_biotype:protein_coding // ensembl // 11 // --- /// NM_00…	uc021vsy.1 // ucsc_genes // 6 // Cross Hyb Matching Probes /// uc002umw.1 // ucsc_genes // 4 // Cross Hyb Matching Probes /// NM_133378 // refseq // 6 // Cross Hyb Matching Probes /// NM_001256850 // refseq // 6 // Cross Hyb Matching Probes /// GENSCAN00000016080 // ensembl // 5 // Cross Hyb Matching Probes /// ENST00000342992 // ensembl // 6 // Cross Hyb Matching Probes /// ENST00000591111 // en…	GO:0043621(protein self-association);GO:0031433(telethonin binding);GO:0004713(protein tyrosine kinase activity);GO:0005509(calcium ion binding);GO:0003676(nucleic acid binding);GO:0008307(structural constituent of muscle);GO:0004674(protein serine/threonine kinase activity);GO:0042802(identical protein binding);GO:0002020(protease binding);GO:0051371(muscle alpha-actinin binding);GO:0051015(acti…	GO:0048739(cardiac muscle fiber development);GO:0043056(forward locomotion);GO:0030168(platelet activation);GO:0045859(regulation of protein kinase activity);GO:0048769(sarcomerogenesis);GO:0060048(cardiac muscle contraction);GO:0055003(cardiac myofibril assembly);GO:0007076(mitotic chromosome condensation);GO:0030049(muscle filament sliding);GO:0051592(response to calcium ion);GO:0003300(cardiac…	GO:0005865(striated muscle thin filament);GO:0005794(Golgi apparatus);GO:0005576(extracellular region);GO:0005730(nucleolus);GO:0005829(cytosol);GO:0031430(M band);GO:0000794(condensed nuclear chromosome);GO:0030018(Z disc);	K12567
215331_at	6.24185	0	60.8232		215331_at	970.762	161.581	270.905	6.33569	4.34766	6.85586	215331_at	Human Genome U133 Plus 2.0 Array	Homo sapiens	6-Oct-14	Consensus sequence	GenBank	Hs.225968.0	gb:BF062942 /DB_XREF=gi:10821852 /DB_XREF=7h72g02.x1 /CLONE=IMAGE:3321554 /FEA=mRNA /CNT=4 /TID=Hs.225968.0 /TIER=ConsEnd /STK=2 /UG=Hs.225968 /LL=22989 /UG_GENE=KIAA1000 /UG_TITLE=KIAA1000 protein	BF062942	Hs.225968	Hs.731060	February 2009 (Genome Reference Consortium GRCh37)	chr3:108099214-108156548 (-) // 87.86 // q13.13	"myosin, heavy chain 15"	MYH15	chr3q13.13	full length	ENSG00000144821 /// OTTHUMG00000159226	22989	Q9Y2K3 /// B3KP05 /// H9XFA0	---	609929	NP_055796	NM_014981	---	0008152 // metabolic process // inferred from electronic annotation	0005737 // cytoplasm // inferred from electronic annotation /// 0016459 // myosin complex // inferred from electronic annotation /// 0030016 // myofibril // inferred from electronic annotation /// 0032982 // myosin filament // inferred from electronic annotation	0000166 // nucleotide binding // inferred from electronic annotation /// 0003677 // DNA binding // inferred from electronic annotation /// 0003774 // motor activity // inferred from electronic annotation /// 0003779 // actin binding // inferred from electronic annotation /// 0005516 // calmodulin binding // inferred from electronic annotation /// 0005524 // ATP binding // inferred from electronic…	---	"IPR001609 // Myosin head, motor domain // 2.1E-258 /// IPR002928 // Myosin tail // 2.5E-253 /// IPR004009 // Myosin, N-terminal, SH3-like // 1.2E-13"	This probe set was annotated using the Matching Probes based pipeline to a Entrez Gene identifier using 3 transcripts. // false // Matching Probes // A	"ENST00000273353(11),NM_014981(11),uc003dxa.1"	"ENST00000273353 // ensembl_havana_transcript:known chromosome:GRCh38:3:108380369:108529322:-1 gene:ENSG00000144821 gene_biotype:protein_coding transcript_biotype:protein_coding // ensembl // 11 // --- /// NM_014981 // Homo sapiens myosin, heavy chain 15 (MYH15), mRNA. // refseq // 11 // --- /// OTTHUMT00000353935 // cdna:all chromosome:VEGA56:3:108380369:108529322:-1 Gene:OTTHUMG00000159226 // v…	---	GO:0003779(actin binding);GO:0005524(ATP binding);GO:0003774(motor activity);GO:0005516(calmodulin binding);	GO:0006941 // striated muscle contraction // inferred from electronic annotation	GO:0032982(myosin filament);GO:0030016(myofibril);	K10352
221659_s_at	22.0157	0	60.7219		221659_s_at	724.801	691.18	886.455	13.1194	12.417	12.1759	221659_s_at	Human Genome U133 Plus 2.0 Array	Homo sapiens	6-Oct-14	Exemplar sequence	GenBank	g12803868	"gb:BC002778.1 /DB_XREF=gi:12803868 /FEA=FLmRNA /CNT=2 /TID=Hs.247831.0 /TIER=FL /STK=0 /UG=Hs.247831 /DEF=Homo sapiens, Similar to myosin light chain 2, precursor lymphocyte-specific, clone MGC:3479, mRNA, complete cds. /PROD=Similar to myosin light chain 2, precursorlymphocyte-specific /FL=gb:BC002778.1"	BC002778	Hs.247831	Hs.247831	February 2009 (Genome Reference Consortium GRCh37)	chr7:101256605-101267547 (-) // 61.98 // q22.1	"myosin, light chain 10, regulatory"	MYL10	chr7q22.1	full length	ENSG00000106436 /// OTTHUMG00000157137	93408	Q9BUA6	---	---	NP_612412 /// XP_005250751	NM_138403 /// XM_005250694	---	---	0005739 // mitochondrion // inferred from direct assay	0005509 // calcium ion binding // inferred from electronic annotation /// 0046872 // metal ion binding // inferred from electronic annotation	---	---	This probe set was annotated using the Matching Probes based pipeline to a Entrez Gene identifier using 4 transcripts. // false // Matching Probes // A	"BC002778(11),ENST00000223167(11),NM_138403(11),uc003uyr.3"	"BC002778 // Homo sapiens myosin, light chain 10, regulatory, mRNA (cDNA clone MGC:3479 IMAGE:3616529), complete cds. // gb // 11 // --- /// ENST00000223167 // ensembl_havana_transcript:known chromosome:GRCh38:7:101613325:101629296:-1 gene:ENSG00000106436 gene_biotype:protein_coding transcript_biotype:protein_coding // ensembl // 11 // --- /// GENSCAN00000046376 // cdna:genscan chromosome:GRCh38:…	---	GO:0005509(calcium ion binding);	---	GO:0005739(mitochondrion);	K12756
229139_at	16.75	0	60.0588		229139_at	626.502	777.742	938.052	13.4762	14.0867	11.1143	229139_at	Human Genome U133 Plus 2.0 Array	Homo sapiens	6-Oct-14	Consensus sequence	GenBank	Hs.293836.0	gb:AI202201 /DB_XREF=gi:3754807 /DB_XREF=qs69e12.x1 /CLONE=IMAGE:1943374 /FEA=EST /CNT=20 /TID=Hs.293836.0 /TIER=Stack /STK=15 /UG=Hs.293836 /UG_TITLE=ESTs	AI202201	Hs.293836	Hs.657367	February 2009 (Genome Reference Consortium GRCh37)	chr8:75146938-75147428 (-) // 89.46 // q21.11	junctophilin 1	JPH1	chr8q21	full length	ENSG00000104369 /// OTTHUMG00000164524	56704	Q9HDC5 /// E5RHU9 /// Q4KMX3 /// Q6AHW6 /// Q7Z682 /// Q86VR1	---	605266	NP_065698 /// XP_005251330 /// XP_005251331 /// XP_005251332	NM_020647 /// XM_005251273 /// XM_005251274 /// XM_005251275	---	0007517 // muscle organ development // inferred from electronic annotation /// 0060314 // regulation of ryanodine-sensitive calcium-release channel activity // traceable author statement /// 0060402 // calcium ion transport into cytosol // traceable author statement	0005783 // endoplasmic reticulum // inferred from electronic annotation /// 0005789 // endoplasmic reticulum membrane // inferred from electronic annotation /// 0005886 // plasma membrane // inferred from electronic annotation /// 0014701 // junctional sarcoplasmic reticulum membrane // traceable author statement /// 0016020 // membrane // inferred from electronic annotation /// 0016021 // integr…	0008307 // structural constituent of muscle // inferred from electronic annotation	---	IPR003409 // MORN motif // 5.1E-8 /// IPR003409 // MORN motif // 4.3E-6 /// IPR003409 // MORN motif // 3.5E-7 /// IPR003409 // MORN motif // 1.9E-4 /// IPR003409 // MORN motif // 4.6E-10 /// IPR003409 // MORN motif // 1.3E-8 /// IPR003409 // MORN motif // 5.1E-9 /// IPR003409 // MORN motif // 2.9E-12	This probe set was annotated using the Matching Probes based pipeline to a Entrez Gene identifier using 5 transcripts. // false // Matching Probes // A	"ENST00000342232(11),NM_020647(11),uc003yae.3,uc003yaf.3,XM_005251275(11)"	"ENST00000342232 // ensembl_havana_transcript:known chromosome:GRCh38:8:74234700:74321328:-1 gene:ENSG00000104369 gene_biotype:protein_coding transcript_biotype:protein_coding // ensembl // 11 // --- /// NM_020647 // Homo sapiens junctophilin 1 (JPH1), mRNA. // refseq // 11 // --- /// OTTHUMT00000379102 // cdna:all chromosome:VEGA56:8:74234700:74321328:-1 Gene:OTTHUMG00000164524 // vega // 11 // …	---	GO:0008307(structural constituent of muscle);	GO:0007517(muscle organ development);GO:0060402(calcium ion transport into cytosol);GO:0060314(regulation of ryanodine-sensitive calcium-release channel activity);	GO:0030018(Z disc);GO:0014701(junctional sarcoplasmic reticulum membrane);GO:0016021(integral to membrane);GO:0030314(junctional membrane complex);GO:0005886(plasma membrane);	K04575
203862_s_at	23.0423	0	59.8861		203862_s_at	291.122	241.47	248.582	4.41289	4.5939	4.01351	203862_s_at	Human Genome U133 Plus 2.0 Array	Homo sapiens	6-Oct-14	Consensus sequence	GenBank	Hs.83672.0	"gb:H16245 /DB_XREF=gi:881065 /DB_XREF=ym13c09.s1 /CLONE=IMAGE:47741 /FEA=FLmRNA /CNT=159 /TID=Hs.83672.0 /TIER=Stack /STK=8 /UG=Hs.83672 /LL=88 /UG_GENE=ACTN2 /UG_TITLE=actinin, alpha 2 /FL=gb:M86406.1 gb:NM_001103.1"	H16245	Hs.83672	Hs.498178 /// Hs.601529 /// Hs.607367	February 2009 (Genome Reference Consortium GRCh37)	chr1:236849807-236927925 (+) // 98.85 // q43	"actinin, alpha 2"	ACTN2	chr1q42-q43	est /// full length	ENSG00000077522 /// OTTHUMG00000040059	88	P35609 /// B7Z2N5 /// B7Z4K1 /// B7Z4P6 /// B7Z4P8 /// B7Z4V1 /// Q59FD9	---	102573 /// 612158	NP_001094 /// NP_001265272 /// NP_001265273	NM_001103 /// NM_001278343 /// NM_001278344	---	0002576 // platelet degranulation // traceable author statement /// 0006936 // muscle contraction // inferred from electronic annotation /// 0007155 // cell adhesion // traceable author statement /// 0007268 // synaptic transmission // traceable author statement /// 0007596 // blood coagulation // traceable author statement /// 0030035 // microspike assembly // inferred from direct assay /// 0030…	0005576 // extracellular region // traceable author statement /// 0005737 // cytoplasm // inferred from electronic annotation /// 0005829 // cytosol // traceable author statement /// 0005856 // cytoskeleton // non-traceable author statement /// 0005884 // actin filament // traceable author statement /// 0005925 // focal adhesion // inferred from mutant phenotype /// 0030017 // sarcomere // inferr…	0003779 // actin binding // inferred from electronic annotation /// 0005178 // integrin binding // traceable author statement /// 0005509 // calcium ion binding // inferred from electronic annotation /// 0005515 // protein binding // inferred from physical interaction /// 0008092 // cytoskeletal protein binding // inferred from direct assay /// 0008307 // structural constituent of muscle // trace…	Striated_muscle_contraction // GenMAPP	"IPR001715 // Calponin homology domain // 4.6E-20 /// IPR001715 // Calponin homology domain // 6.5E-28 /// IPR001715 // Calponin homology domain // 2.7E-28 /// IPR002017 // Spectrin repeat // 4.8E-18 /// IPR002017 // Spectrin repeat // 2.1E-28 /// IPR002017 // Spectrin repeat // 4.4E-23 /// IPR002017 // Spectrin repeat // 1.6E-17 /// IPR002017 // Spectrin repeat // 6.8E-24 /// IPR002017 // Spectr…	This probe set was annotated using the Matching Probes based pipeline to a Entrez Gene identifier using 11 transcripts. // false // Matching Probes // A	"ENST00000366578(9),ENST00000542672(9),ENST00000546208(9),M86406(11),NM_001103(9),NM_001278343(9),NM_001278344(9),uc001hyf.2,uc001hyg.2,uc009xgi.1,uc010pxu.1"	"ENST00000366578 // ensembl_havana_transcript:known chromosome:GRCh38:1:236686508:236764631:1 gene:ENSG00000077522 gene_biotype:protein_coding transcript_biotype:protein_coding // ensembl // 9 // --- /// ENST00000542672 // ensembl:known chromosome:GRCh38:1:236686454:236764620:1 gene:ENSG00000077522 gene_biotype:protein_coding transcript_biotype:protein_coding // ensembl // 9 // --- /// ENST000005…	AK294906 // gb // 3 // Cross Hyb Matching Probes /// AK297469 // gb // 2 // Cross Hyb Matching Probes /// AK297618 // gb // 3 // Cross Hyb Matching Probes /// AK297628 // gb // 3 // Cross Hyb Matching Probes /// BC047901 // gb // 4 // Cross Hyb Matching Probes	GO:0005178(integrin binding);GO:0030375(thyroid hormone receptor coactivator activity);GO:0070080(titin Z domain binding);GO:0005509(calcium ion binding);GO:0046983(protein dimerization activity);GO:0008307(structural constituent of muscle);GO:0042802(identical protein binding);GO:0031432(titin binding);GO:0051015(actin filament binding);GO:0044325(ion channel binding);GO:0051373(FATZ binding);	GO:0030168(platelet activation);GO:1901017(negative regulation of potassium ion transmembrane transporter activity);GO:0051289(protein homotetramerization);GO:0042981(regulation of apoptotic process);GO:0051017(actin filament bundle assembly);GO:0043268(positive regulation of potassium ion transport);GO:0030049(muscle filament sliding);GO:0030035(microspike assembly);GO:0048041(focal adhesion ass…	GO:0005925(focal adhesion);GO:0031143(pseudopodium);GO:0043197(dendritic spine);GO:0005884(actin filament);GO:0031093(platelet alpha granule lumen);GO:0030175(filopodium);GO:0005576(extracellular region);GO:0005829(cytosol);GO:0030018(Z disc);	K05699
227834_at	15.3926	0	59.3111		227834_at	198.561	252.998	272.831	3.96166	3.27632	5.06096	227834_at	Human Genome U133 Plus 2.0 Array	Homo sapiens	6-Oct-14	Consensus sequence	GenBank	Hs.85428.0	gb:AL589605 /DB_XREF=gi:13243377 /DB_XREF=DKFZp451B227_s1 /CLONE=DKFZp451B227 /FEA=EST /CNT=24 /TID=Hs.85428.0 /TIER=Stack /STK=11 /UG=Hs.85428 /UG_TITLE=ESTs	AL589605	Hs.85428	Hs.535820	February 2009 (Genome Reference Consortium GRCh37)	chr6:139561200-139562797 (-) // 94.74 // q24.1	taxilin beta	TXLNB	chr6q24.1	full length	ENSG00000164440 /// OTTHUMG00000015688	167838	Q8N3L3 /// B2RBM1 /// H7BY59 /// Q5HYH7 /// Q5HYK6 /// Q8TE09 /// H0UI60	---	611438	NP_694967 /// XP_005266893	NM_153235 /// XM_005266836	---	---	0005737 // cytoplasm // inferred from direct assay	0005515 // protein binding // inferred from physical interaction /// 0019905 // syntaxin binding // inferred from electronic annotation	---	IPR026183 // Taxilin family // 8.1E-122	This probe set was annotated using the Matching Probes based pipeline to a Entrez Gene identifier using 6 transcripts. // false // Matching Probes // A	"AL831988(11),AL832322(10),AL834248(11),ENST00000358430(11),NM_153235(11),uc021zfy.1"	"AL831988 // Homo sapiens mRNA; cDNA DKFZp451G083 (from clone DKFZp451G083). // gb // 11 // --- /// AL832322 // Homo sapiens mRNA; cDNA DKFZp451A175 (from clone DKFZp451A175). // gb // 10 // --- /// AL834248 // Homo sapiens mRNA; cDNA DKFZp451F022 (from clone DKFZp451F022); complete cds. // gb // 11 // --- /// ENST00000358430 // ensembl_havana_transcript:known chromosome:GRCh38:6:139240061:139292…	---	GO:0019905(syntaxin binding);	---	GO:0005737(cytoplasm);	---
221916_at	7.64466	0	58.9793		221916_at	1040.25	387.028	393.891	15.5193	6.17065	8.07148	221916_at	Human Genome U133 Plus 2.0 Array	Homo sapiens	6-Oct-14	Consensus sequence	GenBank	Hs.302689.1	gb:BF055311 /DB_XREF=gi:10809207 /DB_XREF=7j78a07.x1 /CLONE=IMAGE:3392532 /FEA=EST /CNT=58 /TID=Hs.302689.1 /TIER=Stack /STK=36 /UG=Hs.302689 /LL=29951 /UG_GENE=DKFZp434B0417 /UG_TITLE=hypothetical protein	BF055311	Hs.302689	Hs.521461	February 2009 (Genome Reference Consortium GRCh37)	chr8:24808470-24809492 (-) // 98.36 // p21.2	"neurofilament, light polypeptide"	NEFL	chr8p21	full length	OTTHUMG00000134284	4747	P07196 /// B3KQI5 /// B3KXJ0 /// B4DR43 /// B7Z3P2 /// I6L9F6 /// Q8TCR7	---	162280 /// 607684 /// 607734	NP_006149	NM_006158	---	0007268 // synaptic transmission // traceable author statement /// 0008089 // anterograde axon cargo transport // inferred from mutant phenotype /// 0008090 // retrograde axon cargo transport // inferred from mutant phenotype /// 0008219 // cell death // inferred from electronic annotation /// 0019896 // axon transport of mitochondrion // inferred from mutant phenotype /// 0033693 // neurofilamen…	0005737 // cytoplasm // inferred from sequence or structural similarity /// 0005829 // cytosol // traceable author statement /// 0005882 // intermediate filament // inferred from electronic annotation /// 0005883 // neurofilament // inferred from direct assay /// 0030424 // axon // inferred from direct assay /// 0033596 // TSC1-TSC2 complex // inferred from direct assay	"0005198 // structural molecule activity // inferred from electronic annotation /// 0005200 // structural constituent of cytoskeleton // inferred from direct assay /// 0005515 // protein binding // inferred from physical interaction /// 0008022 // protein C-terminus binding // inferred from physical interaction /// 0030674 // protein binding, bridging // inferred from sequence or structural simil…	---	---	This probe set was annotated using the Matching Probes based pipeline to a Entrez Gene identifier using 1 transcripts. // false // Matching Probes // A	NM_006158(11)	"ENST00000610854 // ensembl_havana_transcript:known chromosome:GRCh38:8:24950955:24957110:-1 gene:ENSG00000277586 gene_biotype:protein_coding transcript_biotype:protein_coding // ensembl // 11 // --- /// NM_006158 // Homo sapiens neurofilament, light polypeptide (NEFL), mRNA. // refseq // 11 // --- /// OTTHUMT00000258943 // cdna:all chromosome:VEGA56:8:24950955:24957110:-1 Gene:OTTHUMG00000134284…	BC039237 // gb // 5 // Cross Hyb Matching Probes	GO:0005198 // structural molecule activity // inferred from electronic annotation /// 0005200 // structural constituent of cytoskeleton // inferred from direct assay /// 0005515 // protein binding // inferred from electronic annotation /// 0005515 // protein binding // inferred from physical interaction /// 0008022 // protein C-terminus binding // inferred from physical interaction /// 0042802 //…	GO:0000226 // microtubule cytoskeleton organization // inferred from electronic annotation /// 0008089 // anterograde axon cargo transport // inferred from mutant phenotype /// 0008090 // retrograde axon cargo transport // inferred from mutant phenotype /// 0014012 // axon regeneration in the peripheral nervous system // inferred from electronic annotation /// 0019896 // axon transport of mitocho…	GO:0005882 // intermediate filament // inferred from electronic annotation /// 0005883 // neurofilament // inferred from direct assay /// 0005883 // neurofilament // inferred from electronic annotation /// 0030424 // axon // inferred from direct assay /// 0030424 // axon // inferred from electronic annotation /// 0033596 // TSC1-TSC2 complex // inferred from direct assay	---
243346_at	17.152	0	58.05		243346_at	142.331	166.936	206.408	2.5511	3.26157	3.01311	243346_at	Human Genome U133 Plus 2.0 Array	Homo sapiens	6-Oct-14	Consensus sequence	GenBank	Hs.91870.0	gb:BF109621 /DB_XREF=gi:10939311 /DB_XREF=7l65e07.x1 /CLONE=IMAGE:3526357 /FEA=EST /CNT=5 /TID=Hs.91870.0 /TIER=ConsEnd /STK=3 /UG=Hs.91870 /UG_TITLE=ESTs	BF109621	Hs.91870	Hs.350621	February 2009 (Genome Reference Consortium GRCh37)	chr3:69157881-69158260 (-) // 78.41 // p14.1	leiomodin 3 (fetal)	LMOD3	chr3p14.1	full length	ENSG00000163380 /// OTTHUMG00000158774	56203	Q0VAK6	---	---	NP_938012 /// XP_005264824	NM_198271 /// XM_005264767	---	---	0005737 // cytoplasm // inferred from electronic annotation /// 0005856 // cytoskeleton // inferred from electronic annotation	0005523 // tropomyosin binding // inferred from electronic annotation	---	IPR004934 // Tropomodulin // 3.9E-19	This probe set was annotated using the Matching Probes based pipeline to a Entrez Gene identifier using 7 transcripts. // false // Matching Probes // A	"AK300096(9),ENST00000420581(10),ENST00000475434(10),ENST00000489031(10),NM_198271(10),uc003dns.2,uc003dnt.2"	"AK300096 // Homo sapiens cDNA FLJ54332 complete cds, highly similar to Homo sapiens leiomodin 3 (fetal) (LMOD3), mRNA. // gb // 9 // --- /// ENST00000420581 // ensembl_havana_transcript:known chromosome:GRCh38:3:69106872:69122566:-1 gene:ENSG00000163380 gene_biotype:protein_coding transcript_biotype:protein_coding // ensembl // 10 // --- /// ENST00000475434 // havana:known chromosome:GRCh38:3:69…	BC121019 // gb // 8 // Cross Hyb Matching Probes	GO:0005523(tropomyosin binding);	---	GO:0005856(cytoskeleton);GO:0005737(cytoplasm);	K10370
91580_at	16.0792	0	55.594		91580_at	306.433	287.792	208.392	4.14885	4.737	5.44231	91580_at	Human Genome U133 Plus 2.0 Array	Homo sapiens	6-Oct-14	Consensus sequence	GenBank	4871970	Cluster Incl. W22117:62H2 Homo sapiens cDNA /clone=(not-directional) /gb=W22117 /gi=1298999 /ug=Hs.36766 /len=801	W22117	Hs.36766	Hs.591668	February 2009 (Genome Reference Consortium GRCh37)	chr3:54952562-54962063 (-) // 79.68 // p14.3	leucine-rich repeats and transmembrane domains 1	LRTM1	chr3p14.3	full length	ENSG00000144771 /// OTTHUMG00000158578	57408	Q9HBL6	---	---	NP_065729 /// XP_005265394	NM_020678 /// XM_005265337	---	---	0016020 // membrane // inferred from electronic annotation /// 0016021 // integral component of membrane // inferred from electronic annotation	0005515 // protein binding // inferred from electronic annotation	---	IPR001611 // Leucine-rich repeat // 1.2E-5 /// IPR001611 // Leucine-rich repeat // 2.0E-7 /// IPR001611 // Leucine-rich repeat // 2.5E-5 /// IPR001611 // Leucine-rich repeat // 1.4E-7	This probe set was annotated using the Matching Probes based pipeline to a Entrez Gene identifier using 7 transcripts. // false // Matching Probes // A	"AF225421(16),BC040732(16),BC074741(16),ENST00000273286(16),ENST00000493075(16),NM_020678(16),uc003dhl.3"	"AF225421 // Homo sapiens HT017 mRNA, complete cds. // gb // 16 // --- /// BC040732 // Homo sapiens leucine-rich repeats and transmembrane domains 1, mRNA (cDNA clone MGC:50257 IMAGE:5223743), complete cds. // gb // 16 // --- /// BC074741 // Homo sapiens leucine-rich repeats and transmembrane domains 1, mRNA (cDNA clone MGC:103818 IMAGE:30915199), complete cds. // gb // 16 // --- /// ENST00000273…	---	GO:0005515 // protein binding // inferred from electronic annotation	---	GO:0016021(integral to membrane);	K06838
206372_at	16.72	0	53.2379		206372_at	739.073	884.573	942.904	19.437	15.7277	13.3639	206372_at	Human Genome U133 Plus 2.0 Array	Homo sapiens	6-Oct-14	Exemplar sequence	GenBank	g4505298	"gb:NM_002469.1 /DB_XREF=gi:4505298 /GEN=MYF6 /FEA=FLmRNA /CNT=23 /TID=Hs.35937.0 /TIER=FL+Stack /STK=10 /UG=Hs.35937 /LL=4618 /DEF=Homo sapiens myogenic factor 6 (herculin) (MYF6), mRNA. /PROD=myogenic factor 6 (herculin) /FL=gb:NM_002469.1"	NM_002469	Hs.35937	Hs.35937 /// Hs.597954	February 2009 (Genome Reference Consortium GRCh37)	chr12:81101445-81103251 (+) // 99.69 // q21.31	myogenic factor 6 (herculin)	MYF6	chr12q21	est /// full length	ENSG00000111046 /// OTTHUMG00000170165	4618	P23409	---	159991 /// 614408	NP_002460	NM_002469	---	"0001756 // somitogenesis // inferred from electronic annotation /// 0006355 // regulation of transcription, DNA-templated // inferred from electronic annotation /// 0006357 // regulation of transcription from RNA polymerase II promoter // traceable author statement /// 0007275 // multicellular organismal development // inferred from electronic annotation /// 0007517 // muscle organ development /…	0005634 // nucleus // traceable author statement /// 0005654 // nucleoplasm // traceable author statement	0003677 // DNA binding // inferred from electronic annotation /// 0003700 // sequence-specific DNA binding transcription factor activity // traceable author statement /// 0046982 // protein heterodimerization activity // inferred from sequence or structural similarity /// 0046983 // protein dimerization activity // inferred from electronic annotation /// 0070888 // E-box binding // inferred from …	Circadian_Exercise // GenMAPP	"IPR002546 // Myogenic basic muscle-specific protein // 2.4E-29 /// IPR011598 // Myc-type, basic helix-loop-helix (bHLH) domain // 3.0E-17"	This probe set was annotated using the Matching Probes based pipeline to a Entrez Gene identifier using 4 transcripts. // false // Matching Probes // A	"BC017834(10),ENST00000228641(10),NM_002469(10),uc001szf.2"	"BC017834 // Homo sapiens myogenic factor 6 (herculin), mRNA (cDNA clone MGC:22493 IMAGE:4288735), complete cds. // gb // 10 // --- /// ENST00000228641 // ensembl_havana_transcript:known chromosome:GRCh38:12:80707498:80709474:1 gene:ENSG00000111046 gene_biotype:protein_coding transcript_biotype:protein_coding // ensembl // 10 // --- /// NM_002469 // Homo sapiens myogenic factor 6 (herculin) (MYF6…	CR407641 // gb // 3 // Cross Hyb Matching Probes /// CR541763 // gb // 3 // Cross Hyb Matching Probes /// GENSCAN00000045749 // ensembl // 3 // Cross Hyb Matching Probes	GO:0003677(DNA binding);GO:0046983(protein dimerization activity);	"GO:0045892(negative regulation of transcription, DNA-dependent);GO:0045893(positive regulation of transcription, DNA-dependent);GO:0001756(somitogenesis);GO:0060415(muscle tissue morphogenesis);"	GO:0005634(nucleus);	K09064
211751_at	12.3731	0	53.1758		211751_at	603.603	430.477	371.005	10.2826	9.92015	6.28517	211751_at	Human Genome U133 Plus 2.0 Array	Homo sapiens	6-Oct-14	Exemplar sequence	GenBank	g13543593	"gb:BC005949.1 /DB_XREF=gi:13543593 /FEA=FLmRNA /CNT=1 /TID=HsAffx.900788.983 /TIER=FL /STK=0 /DEF=Homo sapiens, similar to rat myomegalin, clone MGC:14586, mRNA, complete cds. /PROD=similar to rat myomegalin /FL=gb:BC005949.1"	BC005949	Hs.900788	Hs.731111	February 2009 (Genome Reference Consortium GRCh37)	chr1:144676873-144994921 (-) // 62.48 // q21.1	phosphodiesterase 4D interacting protein-like /// uncharacterized LOC100996761 /// uncharacterized LOC101929792 /// myomegalin-like /// phosphodiesterase 4D interacting protein pseudogene /// phosphodiesterase 4D interacting protein	LOC100996724 /// LOC100996761 /// LOC101929792 /// LOC101930416 /// LOC653513 /// PDE4DIP	chr1p11.2 /// chr1q12 /// chr1q21.1	full length	---	9659 /// 653513 /// 100996724 /// 100996761 /// 101929792 /// 101930416	Q5VU43 /// E9PI71 /// E9PIN2 /// E9PJ64 /// E9PJ85 /// E9PJA9 /// E9PJK3 /// E9PJU0 /// E9PL24 /// E9PNE0 /// E9PPE8 /// E9PQ86 /// E9PQG4 /// E9PRJ6 /// E9PS60 /// F8WAP3 /// H0YC86 /// H0YCE6 /// H0YCH7 /// H0YCY0 /// H0YEW6 /// Q5TB27	---	608117	NP_001002810 /// NP_001002811 /// NP_001002812 /// NP_001182189 /// NP_001182190 /// NP_001185761 /// NP_001185763 /// NP_055459 /// NP_071754 /// XP_003846805 /// XP_003846806 /// XP_005273038 /// XP_005275915 /// XP_005276153 /// XP_005276195 /// XP_005277499 /// XP_005277500 /// XP_005277503 /// XP_005277559 /// XP_006710140 /// XP_006710141 /// XP_006710142 /// XP_006710143 /// XP_006710144 /…	NM_001002810 /// NM_001002811 /// NM_001002812 /// NM_001195260 /// NM_001195261 /// NM_001198832 /// NM_001198834 /// NM_014644 /// NM_022359 /// NR_037182 /// XM_003846757 /// XM_003846758 /// XM_005272981 /// XM_005275858 /// XM_005276096 /// XM_005276138 /// XM_005277442 /// XM_005277443 /// XM_005277446 /// XM_005277502 /// XM_006710077 /// XM_006710078 /// XM_006710079 /// XM_006710080 /// …	---	0043623 // cellular protein complex assembly // inferred from sequence or structural similarity	0005634 // nucleus // inferred from direct assay /// 0005737 // cytoplasm // inferred from direct assay /// 0005794 // Golgi apparatus // inferred from sequence or structural similarity /// 0005813 // centrosome // inferred from direct assay /// 0005813 // centrosome // inferred from sequence or structural similarity /// 0005815 // microtubule organizing center // inferred from electronic annotat…	0005515 // protein binding // inferred from physical interaction /// 0019899 // enzyme binding // inferred from sequence or structural similarity	---	---	This probe set was annotated using the Genome Target Overlap based pipeline to a Entrez Gene identifier using 92 transcripts. // true // Genome Target Overlap // B	"BC025406,OTTHUMT00000469432,ENST00000617527,ENST00000617031,ENST00000618462,ENST00000585156,NM_001002812,NM_001198832,ENST00000620605,AL832024,ENST00000524974,AL831815,ENST00000530472,NONHSAT005835,NM_022359,ENST00000464103,XM_006726347,GENSCAN00000003928,ENST00000477941,AB042557,ENST00000612094,NM_001002810,ENST00000369351,NM_001195260,ENST00000369349,ENST00000369347,ENST00000369354,ENST0000053…	"BC005949 // Homo sapiens cDNA clone IMAGE:4247433, **** WARNING: chimeric clone ****. // gb_htc // 11 // --- /// BC025406 // Homo sapiens phosphodiesterase 4D interacting protein, mRNA (cDNA clone IMAGE:4813248), complete cds. // gb // --- // chr1:144951765-145076186(-)"	AK000992 // gb // 6 // Cross Hyb Matching Probes /// NONHSAT006117 // noncode // 6 // Cross Hyb Matching Probes /// XR_426813 // refseq // 9 // Negative Strand Matching Probes	---	---	GO:0005634(nucleus);GO:0005737(cytoplasm);	K01509
228621_at	17.1514	0	53.1228		228621_at	512.588	545.781	490.673	10.3869	11.4764	7.6815	228621_at	Human Genome U133 Plus 2.0 Array	Homo sapiens	6-Oct-14	Consensus sequence	GenBank	Hs.18459.0	gb:AA948096 /DB_XREF=gi:3109349 /DB_XREF=ok22h04.s1 /CLONE=IMAGE:1508599 /FEA=EST /CNT=42 /TID=Hs.18459.0 /TIER=Stack /STK=14 /UG=Hs.18459 /UG_TITLE=ESTs	AA948096	Hs.18459	Hs.632436	February 2009 (Genome Reference Consortium GRCh37)	chr1:145413277-145417543 (+) // 97.98 // q21.1	hemochromatosis type 2 (juvenile)	HFE2	chr1q21.1	full length	ENSG00000168509 /// OTTHUMG00000013748	148738	Q6ZVN8 /// A8K466 /// A8K9M7 /// F8W6J7	---	602390 /// 608374	NP_660320 /// NP_973733 /// NP_998817 /// NP_998818 /// XP_005272989	NM_145277 /// NM_202004 /// NM_213652 /// NM_213653 /// XM_005272932	---	0007411 // axon guidance // traceable author statement /// 0030509 // BMP signaling pathway // inferred from electronic annotation /// 0045944 // positive regulation of transcription from RNA polymerase II promoter // inferred from electronic annotation /// 0055072 // iron ion homeostasis // inferred from direct assay /// 0055072 // iron ion homeostasis // inferred from genetic interaction	0005615 // extracellular space // inferred from electronic annotation /// 0005886 // plasma membrane // inferred from direct assay /// 0009986 // cell surface // inferred from electronic annotation /// 0016020 // membrane // inferred from electronic annotation /// 0031225 // anchored component of membrane // inferred from electronic annotation	0005515 // protein binding // inferred from physical interaction /// 0015026 // coreceptor activity // inferred from electronic annotation	---	"IPR009496 // Repulsive guidance molecule, C-terminal // 4.1E-83 /// IPR009496 // Repulsive guidance molecule, C-terminal // 9.3E-83 /// IPR009496 // Repulsive guidance molecule, C-terminal // 4.5E-84 /// IPR010536 // Repulsive guidance molecule, N-terminal // 1.6E-52 /// IPR010536 // Repulsive guidance molecule, N-terminal // 1.6E-95"	This probe set was annotated using the Matching Probes based pipeline to a Entrez Gene identifier using 14 transcripts. // false // Matching Probes // A	"BC017926(11),BC085604(11),ENST00000336751(11),ENST00000357836(11),ENST00000475797(11),ENST00000497365(11),NM_145277(11),NM_202004(11),NM_213652(11),NM_213653(11),uc001eni.2,uc001enj.2,uc001enk.2,uc001enl.2"	"BC017926 // Homo sapiens hemochromatosis type 2 (juvenile), mRNA (cDNA clone IMAGE:4292862), complete cds. // gb // 11 // --- /// BC085604 // Homo sapiens hemochromatosis type 2 (juvenile), mRNA (cDNA clone MGC:105051 IMAGE:6198223), complete cds. // gb // 11 // --- /// ENST00000336751 // ensembl_havana_transcript:known chromosome:GRCh38:1:146017468:146021735:-1 gene:ENSG00000168509 gene_biotype…	AK292742 // gb // 7 // Cross Hyb Matching Probes /// AK315852 // gb // 3 // Cross Hyb Matching Probes	GO:0005515(protein binding);GO:0015026(coreceptor activity);	GO:0007411(axon guidance);GO:0045944(positive regulation of transcription from RNA polymerase II promoter);GO:0030509(BMP signaling pathway);GO:0055072(iron ion homeostasis);	GO:0005615(extracellular space);GO:0009986(cell surface);GO:0031225(anchored to membrane);GO:0005886(plasma membrane);	K06847
204409_s_at	3.13516	0.0769095	52.0033		204409_s_at	582.536	391.977	397.664	2.9088	85.4345	2.59812	204409_s_at	Human Genome U133 Plus 2.0 Array	Homo sapiens	6-Oct-14	Exemplar sequence	GenBank	g13528902	"gb:BC005248.1 /DB_XREF=gi:13528902 /FEA=FLmRNA /CNT=113 /TID=Hs.155103.0 /TIER=FL+Stack /STK=59 /UG=Hs.155103 /LL=9086 /UG_GENE=EIF1AY /DEF=Homo sapiens, clone MGC:12282, mRNA, complete cds. /PROD=Unknown (protein for MGC:12282) /FL=gb:AF000987.1 gb:NM_004681.1 gb:BC005248.1"	BC005248	Hs.155103	Hs.461178 /// Hs.604681	February 2009 (Genome Reference Consortium GRCh37)	chrY:22737714-22754516 (+) // 95.97 // q11.223	"eukaryotic translation initiation factor 1A, Y-linked"	EIF1AY	chrYq11.223	est /// full length	ENSG00000198692 /// OTTHUMG00000036544	9086	O14602 /// A6NJH9	---	400014	NP_001265541 /// NP_004672	NM_001278612 /// NM_004681	---	0006412 // translation // inferred from electronic annotation /// 0006413 // translational initiation // inferred from electronic annotation	---	0003723 // RNA binding // inferred from electronic annotation /// 0003743 // translation initiation factor activity // inferred from electronic annotation /// 0005515 // protein binding // inferred from physical interaction	Translation_Factors // GenMAPP	"IPR006196 // RNA-binding domain, S1, IF1 type // 6.1E-31 /// IPR006196 // RNA-binding domain, S1, IF1 type // 1.8E-18"	This probe set was annotated using the Matching Probes based pipeline to a Entrez Gene identifier using 10 transcripts. // true // Matching Probes // A	"UC004FUK.3(11),UC004FUL.3(9),NM_001278612(9),NM_004681(11),AF000987(11),BC005248(11),ENST00000361365(11),ENST00000382772(9),OTTHUMT00000088877(11),OTTHUMT00000088879(9)"	"AF000987 // Homo sapiens eIF-1A, Y isoform (EIF1AY) mRNA, complete cds. // gb // 11 // --- /// BC005248 // Homo sapiens eukaryotic translation initiation factor 1A, Y-linked, mRNA (cDNA clone MGC:12282 IMAGE:3933718), complete cds. // gb // 11 // --- /// ENST00000361365 // ensembl_havana_transcript:known chromosome:GRCh38:Y:20575725:20593154:1 gene:ENSG00000198692 gene_biotype:protein_coding tra…	AK127664 // gb // 7 // Cross Hyb Matching Probes /// BT007201 // gb // 5 // Cross Hyb Matching Probes /// GENSCAN00000004701 // ensembl // 3 // Cross Hyb Matching Probes /// ENST00000465253 // ensembl // 4 // Cross Hyb Matching Probes /// ENST00000464196 // ensembl // 8 // Cross Hyb Matching Probes /// ENST00000485584 // ensembl // 8 // Cross Hyb Matching Probes /// OTTHUMT00000088881 // vega // …	GO:0003723 // RNA binding // inferred from electronic annotation /// 0003743 // translation initiation factor activity // inferred from electronic annotation /// 0005515 // protein binding // inferred from physical interaction	GO:0006413(translational initiation);GO:0003743(translation initiation factor activity);	GO:0005737 // cytoplasm // inferred from direct assay	K03236
205295_at	13.7481	0	51.3866		205295_at	1739.52	942.807	1372.23	25.3846	26.4847	24.6699	205295_at	Human Genome U133 Plus 2.0 Array	Homo sapiens	6-Oct-14	Exemplar sequence	GenBank	g4502854	"gb:NM_001825.1 /DB_XREF=gi:4502854 /GEN=CKMT2 /FEA=FLmRNA /CNT=72 /TID=Hs.80691.0 /TIER=FL+Stack /STK=38 /UG=Hs.80691 /LL=1160 /DEF=Homo sapiens creatine kinase, mitochondrial 2 (sarcomeric) (CKMT2), nuclear gene encoding mitochondrial protein, mRNA. /PROD=sarcomeric mitochondrial creatine kinaseprecursor /FL=gb:J05401.1 gb:NM_001825.1"	NM_001825	Hs.80691	Hs.80691	February 2009 (Genome Reference Consortium GRCh37)	chr5:80539858-80562216 (+) // 99.06 // q14.1	"creatine kinase, mitochondrial 2 (sarcomeric)"	CKMT2	chr5q13.3	full length	ENSG00000131730 /// OTTHUMG00000119013	1160	P17540 /// B2R8A3 /// B3KVA7 /// D6R998 /// D6RHV3	EC:2.7.3.2	123295	NP_001093205 /// NP_001093206 /// NP_001816 /// XP_005248477	NM_001099735 /// NM_001099736 /// NM_001825 /// XM_005248420	---	0006600 // creatine metabolic process // traceable author statement /// 0006936 // muscle contraction // traceable author statement /// 0008152 // metabolic process // inferred from electronic annotation /// 0016310 // phosphorylation // inferred from electronic annotation /// 0034641 // cellular nitrogen compound metabolic process // traceable author statement /// 0044281 // small molecule metab…	0005739 // mitochondrion // inferred from direct assay /// 0005743 // mitochondrial inner membrane // traceable author statement /// 0016020 // membrane // inferred from electronic annotation	"0000166 // nucleotide binding // inferred from electronic annotation /// 0003824 // catalytic activity // inferred from electronic annotation /// 0004111 // creatine kinase activity // inferred from electronic annotation /// 0005524 // ATP binding // inferred from electronic annotation /// 0016301 // kinase activity // inferred from electronic annotation /// 0016740 // transferase activity // in…	---	"IPR022413 // ATP:guanido phosphotransferase, N-terminal // 7.3E-39 /// IPR022414 // ATP:guanido phosphotransferase, catalytic domain // 3.7E-104"	This probe set was annotated using the Matching Probes based pipeline to a Entrez Gene identifier using 13 transcripts. // false // Matching Probes // A	"BC029140(11),CR450315(11),ENST00000254035(11),ENST00000424301(11),ENST00000437669(11),ENST00000514086(11),J05401(11),NM_001099735(11),NM_001099736(11),NM_001825(11),uc003khc.4,uc003khd.4,uc010jaq.3"	"BC029140 // Homo sapiens creatine kinase, mitochondrial 2 (sarcomeric), mRNA (cDNA clone MGC:34612 IMAGE:5195322), complete cds. // gb // 11 // --- /// CR450315 // Homo sapiens full open reading frame cDNA clone RZPDo834F101D for gene CKMT2, creatine kinase, mitochondrial 2 (sarcomeric); complete cds; without stopcodon. // gb // 11 // --- /// ENST00000254035 // havana:known chromosome:GRCh38:5:8…	ENST00000505135 // ensembl // 1 // Cross Hyb Matching Probes /// ENST00000505850 // ensembl // 5 // Cross Hyb Matching Probes /// OTTHUMT00000369608 // vega // 1 // Cross Hyb Matching Probes /// OTTHUMT00000369607 // vega // 5 // Cross Hyb Matching Probes	GO:0004111(creatine kinase activity);GO:0005524(ATP binding);	GO:0034641(cellular nitrogen compound metabolic process);GO:0016310(phosphorylation);GO:0006600(creatine metabolic process);GO:0006936(muscle contraction);	GO:0005743(mitochondrial inner membrane);	K00933
232252_at	15.393	0	49.6601		232252_at	468.348	649.646	666.982	13.5943	9.92716	12.2787	232252_at	Human Genome U133 Plus 2.0 Array	Homo sapiens	6-Oct-14	Consensus sequence	GenBank	Hs.50820.0	gb:AI822125 /DB_XREF=gi:5441204 /DB_XREF=zb04d10.x5 /CLONE=IMAGE:301075 /FEA=mRNA /CNT=25 /TID=Hs.50820.0 /TIER=ConsEnd /STK=2 /UG=Hs.50820 /UG_TITLE=Homo sapiens unknown mRNA	AI822125	Hs.50820	Hs.632462	February 2009 (Genome Reference Consortium GRCh37)	chr1:167095866-167098362 (+) // 99.68 // q24.1	dual specificity phosphatase 27 (putative)	DUSP27	chr1q22-q24	full length	ENSG00000198842 /// OTTHUMG00000034434	92235	Q5VZP5	---	---	NP_001073895 /// XP_005245660	NM_001080426 /// XM_005245603	---	0006470 // protein dephosphorylation // not recorded /// 0016311 // dephosphorylation // inferred from electronic annotation	---	0008138 // protein tyrosine/serine/threonine phosphatase activity // not recorded /// 0016791 // phosphatase activity // inferred from electronic annotation	---	"IPR000340 // Dual specificity phosphatase, catalytic domain // 1.5E-29"	This probe set was annotated using the Matching Probes based pipeline to a Entrez Gene identifier using 4 transcripts. // false // Matching Probes // A	"ENST00000361200(11),ENST00000443333(11),NM_001080426(11),uc001geb.1"	"ENST00000361200 // havana:known chromosome:GRCh38:1:167094045:167129129:1 gene:ENSG00000198842 gene_biotype:protein_coding transcript_biotype:protein_coding // ensembl // 11 // --- /// ENST00000443333 // ensembl:known chromosome:GRCh38:1:167094850:167129165:1 gene:ENSG00000198842 gene_biotype:protein_coding transcript_biotype:protein_coding // ensembl // 11 // --- /// NM_001080426 // Homo sapien…	GENSCAN00000032363 // ensembl // 2 // Cross Hyb Matching Probes /// ENST00000485151 // ensembl // 6 // Cross Hyb Matching Probes /// ENST00000271385 // ensembl // 2 // Cross Hyb Matching Probes /// OTTHUMT00000097702 // vega // 6 // Cross Hyb Matching Probes	GO:0008138(protein tyrosine/serine/threonine phosphatase activity);	GO:0006470(protein dephosphorylation);	---	K14165
213684_s_at	17.6369	0	47.6666		213684_s_at	1642.17	1361.63	1232.49	27.159	27.4747	34.1013	213684_s_at	Human Genome U133 Plus 2.0 Array	Homo sapiens	6-Oct-14	Consensus sequence	GenBank	Hs.154103.1	gb:BF671400 /DB_XREF=gi:11945307 /DB_XREF=602151296F1 /CLONE=IMAGE:4292591 /FEA=EST /CNT=71 /TID=Hs.154103.1 /TIER=Stack /STK=23 /UG=Hs.154103 /LL=10611 /UG_GENE=LIM /UG_TITLE=LIM protein (similar to rat protein kinase C-binding enigma)	BF671400	Hs.154103	Hs.480311	February 2009 (Genome Reference Consortium GRCh37)	chr4:95373067-95508541 (+) // 92.34 // q22.3	PDZ and LIM domain 5	PDLIM5	chr4q22	full length	ENSG00000163110 /// OTTHUMG00000130973	10611	Q96HC4 /// B7Z481 /// B7Z8X5 /// Q59FC9 /// H0YBI4	---	605904	NP_001011513 /// NP_001011515 /// NP_001011516 /// NP_001243354 /// NP_001243355 /// NP_001243356 /// NP_001243357 /// NP_001243358 /// NP_006448 /// XP_005262750 /// XP_005262752 /// XP_005262753 /// XP_005262755 /// XP_006714129 /// XP_006714130 /// XP_006714131 /// XP_006714132 /// XP_006714133	NM_001011513 /// NM_001011515 /// NM_001011516 /// NM_001256425 /// NM_001256426 /// NM_001256427 /// NM_001256428 /// NM_001256429 /// NM_006457 /// NR_046186 /// XM_005262693 /// XM_005262695 /// XM_005262696 /// XM_005262698 /// XM_006714066 /// XM_006714067 /// XM_006714068 /// XM_006714069 /// XM_006714070	---	0051963 // regulation of synapse assembly // inferred from sequence or structural similarity /// 0061001 // regulation of dendritic spine morphogenesis // inferred from sequence or structural similarity	0005737 // cytoplasm // inferred from electronic annotation /// 0005737 // cytoplasm // inferred from direct assay /// 0005829 // cytosol // inferred from sequence or structural similarity /// 0005886 // plasma membrane // inferred from electronic annotation /// 0014069 // postsynaptic density // inferred from sequence or structural similarity /// 0015629 // actin cytoskeleton // inferred from di…	0003779 // actin binding // inferred from sequence or structural similarity /// 0005080 // protein kinase C binding // inferred from sequence or structural similarity /// 0005515 // protein binding // inferred from electronic annotation /// 0008270 // zinc ion binding // inferred from electronic annotation /// 0042805 // actinin binding // inferred from sequence or structural similarity /// 00468…	---	IPR001478 // PDZ domain // 4.2E-19 /// IPR001478 // PDZ domain // 1.0E-12 /// IPR001478 // PDZ domain // 3.3E-19	This probe set was annotated using the Matching Probes based pipeline to a Entrez Gene identifier using 8 transcripts. // false // Matching Probes // A	"AK291898(11),BC017902(11),ENST00000318007(11),ENST00000380180(11),ENST00000508216(11),ENST00000513341(11),NM_001011515(11),NM_001011516(11)"	"AK291898 // Homo sapiens cDNA FLJ77159 complete cds, highly similar to Homo sapiens PDZ and LIM domain 5 (PDLIM5), transcript variant 5, mRNA. // gb // 11 // --- /// BC017902 // Homo sapiens PDZ and LIM domain 5, mRNA (cDNA clone IMAGE:4271274), complete cds. // gb // 11 // --- /// ENST00000318007 // ensembl:known chromosome:GRCh38:4:94451857:94588216:1 gene:ENSG00000163110 gene_biotype:protein_…	GENSCAN00000046936 // ensembl // 8 // Cross Hyb Matching Probes	GO:0005080(protein kinase C binding);GO:0047485(protein N-terminus binding);GO:0008270(zinc ion binding);GO:0003779(actin binding);GO:0042805(actinin binding);	GO:0061001(regulation of dendritic spine morphogenesis);GO:0051963(regulation of synapse assembly);	GO:0005829(cytosol);GO:0030018(Z disc);GO:0014069(postsynaptic density);GO:0016020(membrane);	K05760
212654_at	19.6152	0	47.3238		212654_at	1660.96	1634.35	1950.27	38.9365	32.071	40.0031	212654_at	Human Genome U133 Plus 2.0 Array	Homo sapiens	6-Oct-14	Consensus sequence	GenBank	Hs.300772.1	gb:AL566786 /DB_XREF=gi:12919494 /DB_XREF=AL566786 /CLONE=CS0DF025YL12 (3 prime) /FEA=mRNA /CNT=285 /TID=Hs.300772.1 /TIER=Stack /STK=15 /UG=Hs.300772 /LL=7169 /UG_GENE=TPM2 /UG_TITLE=tropomyosin 2 (beta)	AL566786	Hs.300772	Hs.300772	February 2009 (Genome Reference Consortium GRCh37)	chr9:35682928-35690053 (-) // 88.34 // p13.3	tropomyosin 2 (beta)	TPM2	chr9p13	full length	ENSG00000198467 /// OTTHUMG00000019878	7169	P07951 /// A7XZE4	---	108120 /// 190990 /// 255310 /// 601680 /// 609285	NP_003280 /// NP_998839 /// XP_005251623 /// XP_005251624 /// XP_005251625 /// XP_005251626 /// XP_005251627 /// XP_005251628 /// XP_005251629	NM_001145822 /// NM_003289 /// NM_213674 /// XM_005251566 /// XM_005251567 /// XM_005251568 /// XM_005251569 /// XM_005251570 /// XM_005251571 /// XM_005251572	---	0006936 // muscle contraction // traceable author statement /// 0030049 // muscle filament sliding // traceable author statement /// 0043462 // regulation of ATPase activity // inferred from direct assay	0005737 // cytoplasm // inferred from electronic annotation /// 0005829 // cytosol // traceable author statement /// 0005856 // cytoskeleton // inferred from electronic annotation /// 0005862 // muscle thin filament tropomyosin // traceable author statement	0003779 // actin binding // inferred from direct assay /// 0008307 // structural constituent of muscle // traceable author statement	Striated_muscle_contraction // GenMAPP	IPR000533 // Tropomyosin // 1.4E-102	This probe set was annotated using the Matching Probes based pipeline to a Entrez Gene identifier using 4 transcripts. // false // Matching Probes // A	"ENST00000360958(11),NM_003289(11),uc003zxs.3,X06825(11)"	"ENST00000360958 // ensembl_havana_transcript:known chromosome:GRCh38:9:35682930:35689922:-1 gene:ENSG00000198467 gene_biotype:protein_coding transcript_biotype:protein_coding // ensembl // 11 // --- /// NM_003289 // Homo sapiens tropomyosin 2 (beta) (TPM2), transcript variant 1, mRNA. // refseq // 11 // --- /// OTTHUMT00000052376 // cdna:all chromosome:VEGA56:9:35682930:35689922:-1 Gene:OTTHUMG0…	uc010mkz.3 // ucsc_genes // 7 // Cross Hyb Matching Probes /// AK300249 // gb // 4 // Cross Hyb Matching Probes /// AK304803 // gb // 4 // Cross Hyb Matching Probes /// EU106177 // gb // 7 // Cross Hyb Matching Probes /// ENST00000378300 // ensembl // 4 // Cross Hyb Matching Probes /// ENST00000329305 // ensembl // 4 // Cross Hyb Matching Probes /// ENST00000607559 // ensembl // 4 // Cross Hyb Ma…	GO:0003779 // actin binding // inferred from direct assay /// 0003779 // actin binding // inferred from electronic annotation /// 0008307 // structural constituent of muscle // traceable author statement	GO:0043462 // regulation of ATPase activity // inferred from direct assay	GO:0005737 // cytoplasm // inferred from electronic annotation /// 0005856 // cytoskeleton // inferred from electronic annotation /// 0005862 // muscle thin filament tropomyosin // traceable author statement	K10374
205336_at	9.14289	0	47.1819		205336_at	261.476	428.09	700.15	8.03355	7.8301	11.8619	205336_at	Human Genome U133 Plus 2.0 Array	Homo sapiens	6-Oct-14	Exemplar sequence	GenBank	g4506334	"gb:NM_002854.1 /DB_XREF=gi:4506334 /GEN=PVALB /FEA=FLmRNA /CNT=88 /TID=Hs.295449.0 /TIER=FL /STK=0 /UG=Hs.295449 /LL=5816 /DEF=Homo sapiens parvalbumin (PVALB), mRNA. /PROD=parvalbumin /FL=gb:NM_002854.1"	NM_002854	Hs.295449	Hs.295449	February 2009 (Genome Reference Consortium GRCh37)	chr22:37196898-37215523 (-) // 100.0 // q12.3	parvalbumin	PVALB	chr22q13.1	full length	ENSG00000100362 /// OTTHUMG00000150547	5816	P20472 /// B1AH72 /// B8ZZ19 /// H0Y3U0	---	168890	NP_002845 /// XP_006724348 /// XP_006725467	NM_002854 /// XM_006724285 /// XM_006725404	---	0051480 // cytosolic calcium ion homeostasis // inferred from electronic annotation	0005634 // nucleus // inferred from electronic annotation /// 0005737 // cytoplasm // inferred from electronic annotation /// 0030424 // axon // inferred from electronic annotation /// 0043234 // protein complex // inferred from electronic annotation /// 0070062 // extracellular vesicular exosome // inferred from direct assay	0005509 // calcium ion binding // inferred from electronic annotation /// 0042803 // protein homodimerization activity // inferred from electronic annotation /// 0046872 // metal ion binding // inferred from electronic annotation /// 0046982 // protein heterodimerization activity // inferred from electronic annotation	---	IPR002048 // EF-hand domain // 1.7E-10 /// IPR002048 // EF-hand domain // 1.4E-10	This probe set was annotated using the Matching Probes based pipeline to a Entrez Gene identifier using 15 transcripts. // false // Matching Probes // A	"AK311832(10),BC069300(11),BC096112(11),BC096113(9),BC096114(11),BC096115(11),CR456552(10),ENST00000216200(11),ENST00000417718(10),ENST00000443735(9),ENST00000467935(9),NM_002854(11),uc003apx.3,uc010gwz.3,XM_006724285(10)"	"AK311832 // Homo sapiens cDNA, FLJ92094, Homo sapiens parvalbumin (PVALB), mRNA. // gb_htc // 10 // --- /// BC069300 // Homo sapiens parvalbumin, mRNA (cDNA clone MGC:97468 IMAGE:7262744), complete cds. // gb // 11 // --- /// BC096112 // Homo sapiens parvalbumin, mRNA (cDNA clone MGC:116758 IMAGE:40002305), complete cds. // gb // 11 // --- /// BC096113 // Homo sapiens parvalbumin, mRNA (cDNA clo…	GENSCAN00000002191 // ensembl // 8 // Cross Hyb Matching Probes /// GENSCAN00000034196 // ensembl // 8 // Cross Hyb Matching Probes /// ENST00000406910 // ensembl // 8 // Cross Hyb Matching Probes /// ENST00000404171 // ensembl // 7 // Cross Hyb Matching Probes /// OTTHUMT00000318861 // vega // 8 // Cross Hyb Matching Probes /// OTTHUMT00000318860 // vega // 7 // Cross Hyb Matching Probes /// NON…	GO:0005509(calcium ion binding);	---	GO:0030424(axon);GO:0005737(cytoplasm);	---
226535_at	13.5202	0	46.3978		226535_at	491.309	402.47	582.345	13.1386	10.8427	8.09263	226535_at	Human Genome U133 Plus 2.0 Array	Homo sapiens	6-Oct-14	Consensus sequence	GenBank	Hs.57664.0	"gb:AK026736.1 /DB_XREF=gi:10439657 /FEA=mRNA /CNT=83 /TID=Hs.57664.0 /TIER=Stack /STK=59 /UG=Hs.57664 /UG_TITLE=Homo sapiens mRNA full length insert cDNA clone EUROIMAGE 2005735 /DEF=Homo sapiens cDNA: FLJ23083 fis, clone LNG06541, highly similar to IR2005735 Homo sapiens mRNA full length insert cDNA clone EUROIMAGE 2005735."	AK026736	Hs.57664	Hs.470399 /// Hs.622941	February 2009 (Genome Reference Consortium GRCh37)	chr2:160956181-160958258 (-) // 95.34 // q24.2	"integrin, beta 6 /// uncharacterized LOC100505984"	ITGB6 /// LOC100505984	chr2q24.2	est /// full length	ENSG00000115221 /// OTTHUMG00000132026	3694 /// 100505984	P18564 /// A8K2N5 /// B4E2B8 /// E9PEE8 /// F8WBJ8	---	147558	NP_000879 /// NP_001269282 /// NP_001269283 /// NP_001269284 /// NP_001269317 /// NP_001269318 /// NP_001269319	NM_000888 /// NM_001282353 /// NM_001282354 /// NM_001282355 /// NM_001282388 /// NM_001282389 /// NM_001282390 /// NR_103775	---	0006954 // inflammatory response // inferred from electronic annotation /// 0007155 // cell adhesion // traceable author statement /// 0007160 // cell-matrix adhesion // inferred from electronic annotation /// 0007229 // integrin-mediated signaling pathway // inferred from electronic annotation /// 0007275 // multicellular organismal development // inferred from electronic annotation /// 0009615 …	0005886 // plasma membrane // traceable author statement /// 0008305 // integrin complex // inferred from electronic annotation /// 0016020 // membrane // inferred from electronic annotation /// 0016021 // integral component of membrane // inferred from electronic annotation /// 0043235 // receptor complex // inferred from direct assay /// 0070062 // extracellular vesicular exosome // inferred fr…	0001618 // virus receptor activity // inferred from electronic annotation /// 0004872 // receptor activity // inferred from electronic annotation /// 0005178 // integrin binding // inferred from electronic annotation	Integrin-mediated_cell_adhesion_KEGG // GenMAPP /// TGF_Beta_Signaling_Pathway // GenMAPP	"IPR002369 // Integrin beta subunit, N-terminal // 2.0E-177 /// IPR012896 // Integrin beta subunit, tail // 4.5E-17 /// IPR013111 // EGF-like domain, extracellular // 9.6E-6 /// IPR013111 // EGF-like domain, extracellular // 3.8E-8 /// IPR013111 // EGF-like domain, extracellular // 5.9E-7 /// IPR014836 // Integrin beta subunit, cytoplasmic domain // 1.7E-24"	This probe set was annotated using the Matching Probes based pipeline to a Entrez Gene identifier using 14 transcripts. // true // Matching Probes // A	"UC002UBG.3(11),NM_001282390(11),NM_001282388(11),NM_001282389(11),NM_000888(11),NM_001282353(11),NM_001282354(11),NM_001282355(11),AK026736(11),AL359053(11),ENST00000283249(11),ENST00000409583(11),ENST00000620391(11),OTTHUMT00000255036(11),OTTHUMT00000334012(11)"	"AK026736 // Homo sapiens cDNA: FLJ23083 fis, clone LNG06541, highly similar to IR2005735 Homo sapiens mRNA full length insert cDNA clone EUROIMAGE 2005735. // gb // 11 // --- /// AL359053 // Homo sapiens mRNA full length insert cDNA clone EUROIMAGE 2005735. // gb // 11 // --- /// ENST00000283249 // ensembl_havana_transcript:known chromosome:GRCh38:2:160099666:160200301:-1 gene:ENSG00000115221 ge…	---	GO:0004872(receptor activity);GO:0005178(integrin binding);	GO:0007160(cell-matrix adhesion);GO:0006954(inflammatory response);GO:0007229(integrin-mediated signaling pathway);GO:0007275(multicellular organismal development);GO:0019048(virus-host interaction);GO:0030198(extracellular matrix organization);	GO:0008305(integrin complex);	K06589
217623_at	11.2573	0	46.2448		217623_at	344.043	185.736	353.017	5.12723	6.08674	7.30886	217623_at	Human Genome U133 Plus 2.0 Array	Homo sapiens	6-Oct-14	Consensus sequence	GenBank	Hs.130465.0	gb:BF114815 /DB_XREF=gi:10984291 /DB_XREF=7j67g06.x1 /CLONE=IMAGE:3391546 /FEA=EST /CNT=3 /TID=Hs.130465.0 /TIER=ConsEnd /STK=3 /UG=Hs.130465 /UG_TITLE=ESTs	BF114815	Hs.130465	Hs.130465	February 2009 (Genome Reference Consortium GRCh37)	chr16:46736193-46736618 (-) // 26.06 // q11.2	myosin light chain kinase 3	MYLK3	chr16q11.2	full length	---	91807	Q32MK0	EC:2.7.11.18	612147	NP_872299 /// XP_005256290 /// XP_005256291 /// XP_005256292 /// XP_006721396 /// XP_006721397	NM_182493 /// XM_005256233 /// XM_005256234 /// XM_005256235 /// XM_006721333 /// XM_006721334	---	0002528 // regulation of vascular permeability involved in acute inflammatory response // inferred from mutant phenotype /// 0006468 // protein phosphorylation // inferred from sequence or structural similarity /// 0016310 // phosphorylation // inferred from electronic annotation /// 0045214 // sarcomere organization // inferred from sequence or structural similarity /// 0048769 // sarcomerogenes…	0005737 // cytoplasm // inferred from sequence or structural similarity /// 0005829 // cytosol // inferred from sequence or structural similarity /// 0015629 // actin cytoskeleton // inferred from electronic annotation	"0000166 // nucleotide binding // inferred from electronic annotation /// 0004672 // protein kinase activity // inferred from electronic annotation /// 0004674 // protein serine/threonine kinase activity // inferred from electronic annotation /// 0004683 // calmodulin-dependent protein kinase activity // inferred from sequence or structural similarity /// 0004687 // myosin light chain kinase acti…	---	---	This probe set was annotated using the Matching Probes based pipeline to a Entrez Gene identifier using 3 transcripts. // false // Matching Probes // A	"NM_182493(11),uc002eei.4,uc010vge.2"	"NM_182493 // Homo sapiens myosin light chain kinase 3 (MYLK3), mRNA. // refseq // 11 // --- /// uc002eei.4 // --- // ucsc_genes // 11 // --- /// uc010vge.2 // --- // ucsc_genes // 11 // ---"	---	GO:0004683(calmodulin-dependent protein kinase activity);GO:0004687(myosin light chain kinase activity);GO:0005524(ATP binding);	GO:0060298(positive regulation of sarcomere organization);GO:0071347(cellular response to interleukin-1);GO:0048769(sarcomerogenesis);GO:0055003(cardiac myofibril assembly);GO:0006468(protein phosphorylation);GO:0002528(regulation of vascular permeability involved in acute inflammatory response);	GO:0015629(actin cytoskeleton);GO:0005829(cytosol);	K00907
207148_x_at	8.25348	0	45.2076		207148_x_at	763.696	560.882	414.105	14.0395	6.93683	19.7132	207148_x_at	Human Genome U133 Plus 2.0 Array	Homo sapiens	6-Oct-14	Exemplar sequence	GenBank	g7706594	"gb:NM_016599.1 /DB_XREF=gi:7706594 /GEN=CS-1 /FEA=FLmRNA /CNT=7 /TID=Hs.42346.0 /TIER=FL /STK=0 /UG=Hs.42346 /LL=51778 /DEF=Homo sapiens calcineurin-binding protein calsarcin-1 (CS-1), mRNA. /PROD=calcineurin-binding protein calsarcin-1 /FL=gb:NM_016599.1 gb:AF249873.1"	NM_016599	Hs.42346	Hs.732122	February 2009 (Genome Reference Consortium GRCh37)	chr4:120057664-120107550 (+) // 73.86 // q26	myozenin 2	MYOZ2	chr4q26-q27	full length	ENSG00000172399 /// OTTHUMG00000132968	51778	Q9NPC6 /// B2R9N7	---	605602 /// 613838	NP_057683 /// XP_006714297	NM_016599 /// XM_006714234	---	---	0005737 // cytoplasm // inferred from electronic annotation /// 0015629 // actin cytoskeleton // inferred from electronic annotation /// 0030017 // sarcomere // traceable author statement /// 0030018 // Z disc // non-traceable author statement	0003779 // actin binding // inferred from electronic annotation /// 0005515 // protein binding // inferred from physical interaction /// 0030346 // protein phosphatase 2B binding // non-traceable author statement /// 0031433 // telethonin binding // inferred from physical interaction	---	IPR008438 // Myozenin // 1.1E-107	This probe set was annotated using the Matching Probes based pipeline to a Entrez Gene identifier using 9 transcripts. // false // Matching Probes // A	"AF249873(11),AY013295(9),BC005195(11),BC017402(11),BC020932(11),BT007214(9),ENST00000307128(11),NM_016599(11),uc003icp.4"	"AF249873 // Homo sapiens muscle-specific protein (C4orf5) mRNA, complete cds. // gb // 11 // --- /// AY013295 // Homo sapiens calcineurin-binding protein calsarcin-1 mRNA, complete cds. // gb // 9 // --- /// BC005195 // Homo sapiens myozenin 2, mRNA (cDNA clone MGC:12200 IMAGE:3934051), complete cds. // gb // 11 // --- /// BC017402 // Homo sapiens myozenin 2, mRNA (cDNA clone MGC:27163 IMAGE:429…	XM_006714234 // refseq // 4 // Cross Hyb Matching Probes	GO:0031433(telethonin binding);GO:0003779(actin binding);GO:0030346(protein phosphatase 2B binding);	---	GO:0030018(Z disc);GO:0015629(actin cytoskeleton);	---
204979_s_at	13.5467	0	44.4816		204979_s_at	2035.91	1689.72	1646.13	33.9923	34.3267	55.1418	204979_s_at	Human Genome U133 Plus 2.0 Array	Homo sapiens	6-Oct-14	Exemplar sequence	GenBank	g6677928	"gb:NM_007341.1 /DB_XREF=gi:6677928 /GEN=SH3BGR /FEA=FLmRNA /CNT=62 /TID=Hs.47438.0 /TIER=FL+Stack /STK=36 /UG=Hs.47438 /LL=6450 /DEF=Homo sapiens SH3 domain binding glutamic acid-rich protein (SH3BGR), mRNA. /PROD=SH3 domain binding glutamic acid-rich protein /FL=gb:NM_007341.1"	NM_007341	Hs.47438	Hs.473847	February 2009 (Genome Reference Consortium GRCh37)	chr21:40823819-40887432 (+) // 97.54 // q22.2	SH3 domain binding glutamate-rich protein	SH3BGR	chr21q22.3	full length	ENSG00000185437 /// OTTHUMG00000074113	6450	P55822 /// C9JJT2 /// C9JX40 /// H7C1Y8 /// H7C2G0 /// H7C3V3 /// Q53Y47	---	602230	NP_001001713 /// NP_031367 /// XP_005261080 /// XP_005261081 /// XP_005261082 /// XP_006724104 /// XP_006724105	NM_001001713 /// NM_007341 /// XM_005261023 /// XM_005261024 /// XM_005261025 /// XM_006724041 /// XM_006724042	---	0006461 // protein complex assembly // traceable author statement /// 0009967 // positive regulation of signal transduction // traceable author statement	0005829 // cytosol // inferred from direct assay	0005070 // SH3/SH2 adaptor activity // traceable author statement /// 0017124 // SH3 domain binding // inferred from electronic annotation	---	"IPR006993 // SH3-binding, glutamic acid-rich protein // 5.8E-26 /// IPR006993 // SH3-binding, glutamic acid-rich protein // 3.0E-26 /// IPR006993 // SH3-binding, glutamic acid-rich protein // 9.8E-51 /// IPR006993 // SH3-binding, glutamic acid-rich protein // 1.2E-45"	This probe set was annotated using the Matching Probes based pipeline to a Entrez Gene identifier using 13 transcripts. // false // Matching Probes // A	"BC006371(11),ENST00000333634(11),ENST00000380634(9),ENST00000380637(11),ENST00000447939(9),ENST00000452550(11),ENST00000458295(9),NM_001001713(11),NM_007341(11),uc002yxz.3,uc002yya.3,XM_005261024(11),XM_006724042(11)"	"BC006371 // Homo sapiens SH3 domain binding glutamic acid-rich protein, mRNA (cDNA clone MGC:12640 IMAGE:4138452), complete cds. // gb // 11 // --- /// ENST00000333634 // ensembl_havana_transcript:known chromosome:GRCh38:21:39451830:39515506:1 gene:ENSG00000185437 gene_biotype:protein_coding transcript_biotype:protein_coding // ensembl // 11 // --- /// ENST00000380634 // havana:known chromosome:…	BT006994 // gb // 1 // Cross Hyb Matching Probes /// ENST00000380631 // ensembl // 7 // Cross Hyb Matching Probes /// ENST00000423596 // ensembl // 1 // Cross Hyb Matching Probes /// OTTHUMT00000157382 // vega // 7 // Cross Hyb Matching Probes /// OTTHUMT00000346198 // vega // 1 // Cross Hyb Matching Probes	GO:0017124(SH3 domain binding);GO:0005070(SH3/SH2 adaptor activity);	GO:0006461(protein complex assembly);	GO:0005829(cytosol);	K00518
212390_at	22.6316	0	44.4326		212390_at	2358.59	2056.33	2306.29	46.514	53.9838	50.7818	212390_at	Human Genome U133 Plus 2.0 Array	Homo sapiens	6-Oct-14	Consensus sequence	GenBank	Hs.129928.1	"gb:AB007923.1 /DB_XREF=gi:3413869 /GEN=KIAA0454 /FEA=mRNA /CNT=171 /TID=Hs.129928.1 /TIER=Stack /STK=61 /UG=Hs.129928 /LL=9659 /DEF=Homo sapiens mRNA for KIAA0454 protein, partial cds. /PROD=KIAA0454 protein"	AB007923	Hs.129928	Hs.512350 /// Hs.584841 /// Hs.609003 /// Hs.617226 /// Hs.632434 /// Hs.641529 /// Hs.731111	February 2009 (Genome Reference Consortium GRCh37)	chr1:144851426-144930790 (-) // 97.2 // q21.1	phosphodiesterase 4D interacting protein-like /// uncharacterized LOC100996761 /// uncharacterized LOC101929792 /// myomegalin-like /// phosphodiesterase 4D interacting protein	LOC100996724 /// LOC100996761 /// LOC101929792 /// LOC101930416 /// PDE4DIP	chr1p11.2 /// chr1q12	est /// full length	ENSG00000178104 /// ENSG00000264708 /// OTTHUMG00000013846	9659 /// 100996724 /// 100996761 /// 101929792 /// 101930416	Q5VU43 /// E9PI71 /// E9PIN2 /// E9PJ64 /// E9PJ85 /// E9PJA9 /// E9PJK3 /// E9PJU0 /// E9PL24 /// E9PNE0 /// E9PPE8 /// E9PQ86 /// E9PQG4 /// E9PRJ6 /// E9PS60 /// F8WAP3 /// H0YC86 /// H0YCE6 /// H0YCH7 /// H0YCY0 /// H0YEW6 /// Q5TB27 /// I1VE15	---	608117	NP_001002810 /// NP_001002811 /// NP_001002812 /// NP_001182189 /// NP_001182190 /// NP_001185761 /// NP_001185763 /// NP_055459 /// NP_071754 /// XP_003846805 /// XP_003846806 /// XP_005273038 /// XP_005275915 /// XP_005276153 /// XP_005276195 /// XP_005277499 /// XP_005277500 /// XP_005277503 /// XP_005277559 /// XP_006710140 /// XP_006710141 /// XP_006710142 /// XP_006710143 /// XP_006710144 /…	NM_001002810 /// NM_001002811 /// NM_001002812 /// NM_001195260 /// NM_001195261 /// NM_001198832 /// NM_001198834 /// NM_014644 /// NM_022359 /// XM_003846757 /// XM_003846758 /// XM_005272981 /// XM_005275858 /// XM_005276096 /// XM_005276138 /// XM_005277442 /// XM_005277443 /// XM_005277446 /// XM_005277502 /// XM_006710077 /// XM_006710078 /// XM_006710079 /// XM_006710080 /// XM_006710081 /…	---	0043623 // cellular protein complex assembly // inferred from sequence or structural similarity	0005634 // nucleus // inferred from direct assay /// 0005737 // cytoplasm // inferred from direct assay /// 0005794 // Golgi apparatus // inferred from sequence or structural similarity /// 0005813 // centrosome // inferred from direct assay /// 0005813 // centrosome // inferred from sequence or structural similarity /// 0005815 // microtubule organizing center // inferred from electronic annotat…	0005488 // binding // inferred from electronic annotation /// 0005515 // protein binding // inferred from physical interaction /// 0019899 // enzyme binding // inferred from sequence or structural similarity	---	IPR012943 // Spindle associated // 3.5E-30 /// IPR012943 // Spindle associated // 3.6E-30 /// IPR012943 // Spindle associated // 2.1E-31 /// IPR012943 // Spindle associated // 2.4E-31	This probe set was annotated using the Matching Probes based pipeline to a Entrez Gene identifier using 27 transcripts. // true // Matching Probes // A	"UC001ELV.4(11),UC001ELW.4(11),UC021OUH.1(11),UC001ELX.4(11),XM_006711655(11),NM_001198834(11),NM_001198832(11),NM_014644(11),AK021585(11),CR749273(11),ENST00000524974(11),ENST00000585156(11),ENST00000618462(11),ENST00000369356(11),ENST00000369354(11),OTTHUMT00000384663(11),OTTHUMT00000384689(11),OTTHUMT00000038856(11),OTTHUMT00000038857(11),OTTHUMT00000038858(11),OTTHUMT00000384662(11),OTTHUMT00…	"AK021585 // Homo sapiens cDNA FLJ11523 fis, clone HEMBA1002538. // gb // 11 // --- /// CR749273 // Homo sapiens mRNA; cDNA DKFZp781J054 (from clone DKFZp781J054). // gb_htc // 11 // --- /// ENST00000369354 // ensembl_havana_transcript:known chromosome:GRCh38:1:148889564:149033016:1 gene:ENSG00000178104 gene_biotype:protein_coding transcript_biotype:protein_coding // ensembl // 11 // --- /// ENST…	NONHSAT005971 // noncode // 7 // Cross Hyb Matching Probes	GO:0019899(enzyme binding);	GO:0043623(cellular protein complex assembly);	GO:0005794(Golgi apparatus);GO:0005813(centrosome);GO:0030016(myofibril);GO:0005634(nucleus);	---
208148_at	13.0448	0	44.4307		208148_at	228.603	389.623	399.267	7.65625	7.5308	7.03205	208148_at	Human Genome U133 Plus 2.0 Array	Homo sapiens	6-Oct-14	Exemplar sequence	GenBank	g11024711	"gb:NM_017533.1 /DB_XREF=gi:11024711 /GEN=MYH4 /FEA=FLmRNA /CNT=2 /TID=Hs.272207.0 /TIER=FL /STK=0 /UG=Hs.272207 /LL=4622 /DEF=Homo sapiens myosin, heavy polypeptide 4, skeletal muscle (MYH4), mRNA. /PROD=myosin, heavy polypeptide 4, skeletal muscle /FL=gb:AF111783.2 gb:NM_017533.1"	NM_017533	Hs.272207	Hs.711141	February 2009 (Genome Reference Consortium GRCh37)	chr17:10346606-10372876 (-) // 99.78 // p13.1	"myosin, heavy chain 4, skeletal muscle"	MYH4	chr17p13.1	full length	ENSG00000264424 /// OTTHUMG00000130365	4622	Q9Y623	---	160742	NP_060003 /// XP_005256707	NM_017533 /// XM_005256650	---	0006200 // ATP catabolic process // non-traceable author statement /// 0006936 // muscle contraction // inferred from direct assay /// 0014823 // response to activity // inferred from electronic annotation /// 0030048 // actin filament-based movement // non-traceable author statement /// 0030049 // muscle filament sliding // non-traceable author statement /// 0061024 // membrane organization // t…	0005634 // nucleus // inferred from direct assay /// 0005730 // nucleolus // inferred from direct assay /// 0005737 // cytoplasm // inferred from electronic annotation /// 0005859 // muscle myosin complex // non-traceable author statement /// 0005925 // focal adhesion // inferred from direct assay /// 0016459 // myosin complex // inferred from electronic annotation /// 0030016 // myofibril // inf…	0000146 // microfilament motor activity // non-traceable author statement /// 0000166 // nucleotide binding // inferred from electronic annotation /// 0003725 // double-stranded RNA binding // inferred from direct assay /// 0003774 // motor activity // inferred from electronic annotation /// 0003779 // actin binding // inferred from electronic annotation /// 0005515 // protein binding // inferred…	---	"IPR001609 // Myosin head, motor domain // 5.7E-274 /// IPR002928 // Myosin tail // 0.0 /// IPR004009 // Myosin, N-terminal, SH3-like // 3.4E-17"	This probe set was annotated using the Matching Probes based pipeline to a Entrez Gene identifier using 4 transcripts. // false // Matching Probes // A	"AF111783(11),ENST00000255381(11),NM_017533(11),uc002gmn.3"	"AF111783 // Homo sapiens myosin heavy chain IIb mRNA, complete cds. // gb // 11 // --- /// ENST00000255381 // ensembl_havana_transcript:known chromosome:GRCh38:17:10443290:10469559:-1 gene:ENSG00000264424 gene_biotype:protein_coding transcript_biotype:protein_coding // ensembl // 11 // --- /// GENSCAN00000039157 // cdna:genscan chromosome:GRCh38:17:10443375:10516642:-1 transcript_biotype:protein…	---	GO:0000146 // microfilament motor activity // non-traceable author statement /// 0000166 // nucleotide binding // inferred from electronic annotation /// 0003774 // motor activity // inferred from electronic annotation /// 0003779 // actin binding // inferred from electronic annotation /// 0005516 // calmodulin binding // inferred from electronic annotation /// 0005524 // ATP binding // inferred …	GO:0006936 // muscle contraction // inferred from direct assay /// 0006941 // striated muscle contraction // inferred from electronic annotation /// 0030048 // actin filament-based movement // non-traceable author statement /// 0030049 // muscle filament sliding // non-traceable author statement	GO:0005737 // cytoplasm // inferred from electronic annotation /// 0005859 // muscle myosin complex // non-traceable author statement /// 0005863 // striated muscle thick filament // inferred from electronic annotation /// 0016459 // myosin complex // inferred from electronic annotation /// 0030016 // myofibril // inferred from direct assay /// 0030017 // sarcomere // non-traceable author stateme…	---
205693_at	7.53152	0	43.4601		205693_at	1295.61	1342.36	1494.34	15.6852	60.6957	33.2564	205693_at	Human Genome U133 Plus 2.0 Array	Homo sapiens	6-Oct-14	Exemplar sequence	GenBank	g5803202	"gb:NM_006757.1 /DB_XREF=gi:5803202 /GEN=TNNT3 /FEA=FLmRNA /CNT=119 /TID=Hs.73454.0 /TIER=FL+Stack /STK=19 /UG=Hs.73454 /LL=7140 /DEF=Homo sapiens troponin T3, skeletal, fast (TNNT3), mRNA. /PROD=troponin T3, skeletal, fast /FL=gb:NM_006757.1 gb:M21984.1"	NM_006757	Hs.73454	Hs.73454	February 2009 (Genome Reference Consortium GRCh37)	chr11:1944092-1959934 (+) // 99.4 // p15.5	"troponin T type 3 (skeletal, fast)"	TNNT3	chr11p15.5	full length	ENSG00000130595 /// OTTHUMG00000012475	7140	P45378 /// Q6P670 /// F8WA37	---	600692 /// 601680	NP_001036245 /// NP_001036246 /// NP_001036247 /// NP_006748 /// XP_006718351 /// XP_006718352 /// XP_006718353 /// XP_006718354 /// XP_006718355 /// XP_006718356 /// XP_006718357 /// XP_006718358 /// XP_006718359 /// XP_006718360 /// XP_006718361 /// XP_006718362 /// XP_006718363 /// XP_006718364 /// XP_006718365	NM_001042780 /// NM_001042781 /// NM_001042782 /// NM_006757 /// XM_006718288 /// XM_006718289 /// XM_006718290 /// XM_006718291 /// XM_006718292 /// XM_006718293 /// XM_006718294 /// XM_006718295 /// XM_006718296 /// XM_006718297 /// XM_006718298 /// XM_006718299 /// XM_006718300 /// XM_006718301 /// XM_006718302	---	0003009 // skeletal muscle contraction // inferred from direct assay /// 0006200 // ATP catabolic process // inferred from direct assay /// 0006937 // regulation of muscle contraction // inferred from electronic annotation /// 0006942 // regulation of striated muscle contraction // inferred from direct assay /// 0030049 // muscle filament sliding // traceable author statement /// 0043462 // regul…	0005829 // cytosol // traceable author statement /// 0005861 // troponin complex // inferred from direct assay	0003779 // actin binding // inferred from direct assay /// 0005523 // tropomyosin binding // inferred from direct assay /// 0005523 // tropomyosin binding // inferred from mutant phenotype /// 0030172 // troponin C binding // inferred from physical interaction /// 0030899 // calcium-dependent ATPase activity // inferred from direct assay /// 0031013 // troponin I binding // inferred from physical…	Striated_muscle_contraction // GenMAPP	IPR001978 // Troponin // 2.3E-43 /// IPR001978 // Troponin // 1.8E-43	This probe set was annotated using the Matching Probes based pipeline to a Entrez Gene identifier using 10 transcripts. // false // Matching Probes // A	"BC117327(9),BC143537(9),ENST00000278317(9),ENST00000381557(9),M21984(11),NM_001042781(9),uc001lup.4,uc001luq.4,uc001lur.3,XM_006718288(9)"	"BC117327 // Homo sapiens troponin T type 3 (skeletal, fast), mRNA (cDNA clone MGC:150936 IMAGE:40125878), complete cds. // gb // 9 // --- /// BC143537 // Homo sapiens troponin T type 3 (skeletal, fast), mRNA (cDNA clone MGC:177064 IMAGE:9052047), complete cds. // gb // 9 // --- /// ENST00000278317 // ensembl_havana_transcript:known chromosome:GRCh38:11:1919562:1938706:1 gene:ENSG00000130595 gene…	uc001lun.2 // ucsc_genes // 4 // Cross Hyb Matching Probes /// uc001luu.4 // ucsc_genes // 8 // Cross Hyb Matching Probes /// uc001luw.4 // ucsc_genes // 8 // Cross Hyb Matching Probes /// uc001luo.4 // ucsc_genes // 7 // Cross Hyb Matching Probes /// uc010qxf.2 // ucsc_genes // 8 // Cross Hyb Matching Probes /// uc010qxg.2 // ucsc_genes // 8 // Cross Hyb Matching Probes /// XM_006718289 // refse…	GO:0003779 // actin binding // inferred from direct assay /// 0005515 // protein binding // inferred from physical interaction /// 0005523 // tropomyosin binding // inferred from direct assay /// 0005523 // tropomyosin binding // inferred from mutant phenotype /// 0030172 // troponin C binding // inferred from physical interaction /// 0030899 // calcium-dependent ATPase activity // inferred from …	GO:0003009 // skeletal muscle contraction // inferred from direct assay /// 0006942 // regulation of striated muscle contraction // inferred from direct assay /// 0043462 // regulation of ATPase activity // inferred from direct assay	GO:0005861 // troponin complex // inferred from direct assay	K12046
219509_at	15.5342	0	41.5454		219509_at	1138.6	1321.76	1510.63	38.9849	29.0714	27.9739	219509_at	Human Genome U133 Plus 2.0 Array	Homo sapiens	6-Oct-14	Exemplar sequence	GenBank	g10864052	"gb:NM_021245.1 /DB_XREF=gi:10864052 /GEN=MYOZ /FEA=FLmRNA /CNT=153 /TID=Hs.238756.0 /TIER=FL+Stack /STK=36 /UG=Hs.238756 /LL=58529 /DEF=Homo sapiens myozenin (MYOZ), mRNA. /PROD=myozenin /FL=gb:AY013297.1 gb:NM_021245.1 gb:AF240633.1"	NM_021245	Hs.238756	Hs.238756	February 2009 (Genome Reference Consortium GRCh37)	chr10:75391413-75401687 (-) // 99.93 // q22.2	myozenin 1	MYOZ1	chr10q22.1	full length	ENSG00000177791 /// OTTHUMG00000018466	58529	Q9NP98 /// B4DUK4	---	605603	NP_067068	NM_021245	---	0030239 // myofibril assembly // traceable author statement	0005634 // nucleus // inferred from electronic annotation /// 0015629 // actin cytoskeleton // inferred from electronic annotation /// 0031143 // pseudopodium // inferred from electronic annotation /// 0042995 // cell projection // inferred from electronic annotation	0005515 // protein binding // inferred from physical interaction /// 0051373 // FATZ binding // inferred from direct assay	---	IPR008438 // Myozenin // 1.9E-107	This probe set was annotated using the Matching Probes based pipeline to a Entrez Gene identifier using 5 transcripts. // false // Matching Probes // A	"AF240633(11),AY013297(10),BC025753(11),ENST00000359322(11),NM_021245(11)"	"AF240633 // Homo sapiens myozenin (MYOZ) mRNA, complete cds. // gb // 11 // --- /// AY013297 // Homo sapiens calcineurin-binding protein calsarcin-2 mRNA, complete cds. // gb // 10 // --- /// BC025753 // Homo sapiens myozenin 1, mRNA (cDNA clone MGC:34233 IMAGE:5202455), complete cds. // gb // 11 // --- /// ENST00000359322 // ensembl_havana_transcript:known chromosome:GRCh38:10:73631654:73641757…	AK300683 // gb // 6 // Cross Hyb Matching Probes /// GENSCAN00000019376 // ensembl // 5 // Cross Hyb Matching Probes	GO:0051373(FATZ binding);	GO:0030239(myofibril assembly);	GO:0031143(pseudopodium);GO:0005634(nucleus);GO:0015629(actin cytoskeleton);	---
219728_at	16.2541	0	41.2286		219728_at	1565.26	1397.24	1826.85	32.6887	38.5582	45.2325	219728_at	Human Genome U133 Plus 2.0 Array	Homo sapiens	6-Oct-14	Exemplar sequence	GenBank	g5803105	"gb:NM_006790.1 /DB_XREF=gi:5803105 /GEN=TTID /FEA=FLmRNA /CNT=117 /TID=Hs.84665.0 /TIER=FL+Stack /STK=25 /UG=Hs.84665 /LL=9499 /DEF=Homo sapiens titin immunoglobulin domain protein (myotilin) (TTID), mRNA. /PROD=titin immunoglobulin domain protein /FL=gb:NM_006790.1 gb:AF144477.1 gb:AF133820.2 gb:BC005376.1"	NM_006790	Hs.84665	Hs.669093 /// Hs.84665	February 2009 (Genome Reference Consortium GRCh37)	chr5:137203573-137223541 (+) // 98.4 // q31.2	myotilin	MYOT	chr5q31	est /// full length	ENSG00000120729 /// OTTHUMG00000129154	9499	Q9UBF9 /// B2R6V7 /// B4DT68	---	159000 /// 182920 /// 604103 /// 609200	NP_001129412 /// NP_006781 /// XP_005272186	NM_001135940 /// NM_006790 /// XM_005272129	---	0006936 // muscle contraction // traceable author statement	0005737 // cytoplasm // inferred from electronic annotation /// 0005856 // cytoskeleton // inferred from electronic annotation /// 0005886 // plasma membrane // inferred from electronic annotation /// 0015629 // actin cytoskeleton // traceable author statement /// 0016020 // membrane // inferred from electronic annotation /// 0030018 // Z disc // inferred from electronic annotation /// 0042383 //…	0003779 // actin binding // inferred from electronic annotation /// 0005515 // protein binding // inferred from physical interaction /// 0008307 // structural constituent of muscle // traceable author statement	---	IPR013098 // Immunoglobulin I-set // 2.3E-23 /// IPR013098 // Immunoglobulin I-set // 5.9E-21 /// IPR013106 // Immunoglobulin V-set domain // 3.2E-10	This probe set was annotated using the Matching Probes based pipeline to a Entrez Gene identifier using 10 transcripts. // false // Matching Probes // A	"AF133820(11),AF144477(11),BC005376(11),ENST00000239926(11),NM_001135940(11),NM_006790(11),uc003lbv.3,uc011cye.2,uc011cyg.2,uc011cyh.2"	"AF133820 // Homo sapiens titin-like protein (TTID) mRNA, complete cds. // gb // 11 // --- /// AF144477 // Homo sapiens myotilin mRNA, complete cds. // gb // 11 // --- /// BC005376 // Homo sapiens myotilin, mRNA (cDNA clone MGC:12492 IMAGE:3934230), complete cds. // gb // 11 // --- /// ENST00000239926 // ensembl_havana_transcript:known chromosome:GRCh38:5:137867791:137887851:1 gene:ENSG0000012072…	AK300076 // gb // 4 // Cross Hyb Matching Probes /// AK300088 // gb // 4 // Cross Hyb Matching Probes /// GENSCAN00000042342 // ensembl // 3 // Cross Hyb Matching Probes /// ENST00000421631 // ensembl // 4 // Cross Hyb Matching Probes /// ENST00000515645 // ensembl // 4 // Cross Hyb Matching Probes /// ENST00000508938 // ensembl // 6 // Cross Hyb Matching Probes /// OTTHUMT00000372396 // vega // …	GO:0008307(structural constituent of muscle);GO:0003779(actin binding);	GO:0006936(muscle contraction);	GO:0030018(Z disc);GO:0042383(sarcolemma);GO:0015629(actin cytoskeleton);	K08809
238592_at	8.29742	0	40.4535		238592_at	524.659	219.176	492.444	7.19893	8.71034	13.6413	238592_at	Human Genome U133 Plus 2.0 Array	Homo sapiens	6-Oct-14	Consensus sequence	GenBank	Hs.71719.0	gb:BE840636 /DB_XREF=gi:10273014 /DB_XREF=RC1-FN0188-020800-023-g02 /FEA=EST /CNT=8 /TID=Hs.71719.0 /TIER=ConsEnd /STK=0 /UG=Hs.71719 /UG_TITLE=ESTs	BE840636	Hs.71719	Hs.732400	February 2009 (Genome Reference Consortium GRCh37)	chr4:186429791-186430405 (-) // 99.67 // q35.1	---	---	---	est	---	---	---	---	---	---	---	---	---	---	---	---	---	This probe set was annotated using the Accession mapped clusters based pipeline to a UniGene identifier using 8 transcripts. // false // Accession mapped clusters // E	"BE928447,AA312914,AI926453,AW074591,BE840636,D63075,AI969956,AA142875"	"AA142875 // zl49b06.s1 Homo sapiens cDNA, 3' end /clone=IMAGE-505235 /clone_end=3' /gb=AA142875 /gi=1712261 /ug=Hs.71719 /len=450 // gb // --- // --- /// AA142875 // /DB_XREF=zl49b06.s1 /CLONE=IMAGE:505235 // gb // --- // --- /// AA312914 // EST183554 Homo sapiens cDNA /clone=ATCC-166214 /gb=AA312914 /gi=1965241 /ug=Hs.71719 /len=396 // gb // --- // --- /// AA312914 // /DB_XREF=EST183554 // gb /…	---	GO:0008307(structural constituent of muscle);GO:0008092(cytoskeletal protein binding);GO:0008270(zinc ion binding);	GO:0007015(actin filament organization);GO:0007507(heart development);	GO:0030018(Z disc);GO:0015629(actin cytoskeleton);	K08201
205766_at	11.7191	0	40.439		205766_at	2237.4	1371.08	2251.79	53.2675	53.8478	36.417	205766_at	Human Genome U133 Plus 2.0 Array	Homo sapiens	6-Oct-14	Exemplar sequence	GenBank	g4507434	"gb:NM_003673.1 /DB_XREF=gi:4507434 /GEN=TCAP /FEA=FLmRNA /CNT=225 /TID=Hs.111110.0 /TIER=FL+Stack /STK=15 /UG=Hs.111110 /LL=8557 /DEF=Homo sapiens titin-cap (telethonin) (TCAP), mRNA. /PROD=titin-cap (telethonin) /FL=gb:NM_003673.1"	NM_003673	Hs.111110	Hs.77628	February 2009 (Genome Reference Consortium GRCh37)	chr17:37821611-37822807 (+) // 99.06 // q12	titin-cap	TCAP	chr17q12	full length	ENSG00000173991 /// OTTHUMG00000133215	8557	O15273 /// A2TDC0 /// J3KT40 /// A9QT26	---	601954 /// 604488 /// 607487	NP_003664	NM_003673	---	0001756 // somitogenesis // inferred from electronic annotation /// 0003009 // skeletal muscle contraction // inferred from expression pattern /// 0003300 // cardiac muscle hypertrophy // inferred from mutant phenotype /// 0006461 // protein complex assembly // traceable author statement /// 0006950 // response to stress // traceable author statement /// 0007512 // adult heart development // infe…	0005737 // cytoplasm // inferred from electronic annotation /// 0005829 // cytosol // traceable author statement /// 0030017 // sarcomere // inferred from electronic annotation /// 0030018 // Z disc // inferred from direct assay /// 0031674 // I band // inferred from sequence or structural similarity	"0005515 // protein binding // inferred from physical interaction /// 0008307 // structural constituent of muscle // inferred from mutant phenotype /// 0030674 // protein binding, bridging // inferred from direct assay /// 0031432 // titin binding // inferred from physical interaction /// 0044325 // ion channel binding // inferred from physical interaction /// 0051373 // FATZ binding // inferred …	Striated_muscle_contraction // GenMAPP	IPR015667 // Telethonin // 1.5E-120	This probe set was annotated using the Matching Probes based pipeline to a Entrez Gene identifier using 6 transcripts. // false // Matching Probes // A	"AK096328(11),BC012628(11),BC013330(11),ENST00000309889(11),NM_003673(11),uc002hsh.3"	"AK096328 // Homo sapiens cDNA FLJ39009 fis, clone NT2RI2025565, highly similar to TELETHONIN. // gb // 11 // --- /// BC012628 // Homo sapiens titin-cap (telethonin), mRNA (cDNA clone MGC:13679 IMAGE:4251080), complete cds. // gb // 11 // --- /// BC013330 // Homo sapiens titin-cap (telethonin), mRNA (cDNA clone MGC:13680 IMAGE:4273711), complete cds. // gb // 11 // --- /// ENST00000309889 // ense…	ENST00000578283 // ensembl // 4 // Cross Hyb Matching Probes /// OTTHUMT00000444864 // vega // 4 // Cross Hyb Matching Probes	"GO:0070080(titin Z domain binding);GO:0030674(protein binding, bridging);GO:0008307(structural constituent of muscle);GO:0031432(titin binding);GO:0044325(ion channel binding);GO:0051373(FATZ binding);"	GO:0048739(cardiac muscle fiber development);GO:0030916(otic vesicle formation);GO:0060048(cardiac muscle contraction);GO:0048769(sarcomerogenesis);GO:0055003(cardiac myofibril assembly);GO:0001756(somitogenesis);GO:0003009(skeletal muscle contraction);GO:0030049(muscle filament sliding);GO:0045214(sarcomere organization);GO:0030240(skeletal muscle thin filament assembly);GO:0055008(cardiac muscl…	GO:0005829(cytosol);GO:0030018(Z disc);	---
243610_at	6.08488	0	39.4998		243610_at	430.326	125.686	462.104	12.4901	5.79175	5.60614	243610_at	Human Genome U133 Plus 2.0 Array	Homo sapiens	6-Oct-14	Consensus sequence	GenBank	Hs.98246.0	gb:AI768674 /DB_XREF=gi:5235183 /DB_XREF=wh24g06.x1 /CLONE=IMAGE:2381722 /FEA=EST /CNT=4 /TID=Hs.98246.0 /TIER=ConsEnd /STK=3 /UG=Hs.98246 /UG_TITLE=ESTs	AI768674	Hs.98246	Hs.444459	February 2009 (Genome Reference Consortium GRCh37)	chr9:72471499-72521146 (+) // 97.62 // q21.12	chromosome 9 open reading frame 135	C9orf135	chr9q21.12	full length	ENSG00000204711 /// OTTHUMG00000019985	138255	Q5VTT2 /// A7E2U4 /// E9PIA3 /// H0YD79 /// H0YDM9	---	---	NP_001010940 /// XP_005251762	NM_001010940 /// XM_005251705	---	---	0016020 // membrane // inferred from electronic annotation /// 0016021 // integral component of membrane // inferred from electronic annotation	---	---	---	This probe set was annotated using the Matching Probes based pipeline to a Entrez Gene identifier using 12 transcripts. // false // Matching Probes // A	"BC136709(11),BC144374(10),BC144375(10),ENST00000377197(11),ENST00000466872(10),ENST00000529131(10),ENST00000529446(11),NM_001010940(11),uc004ahl.3,uc010moq.3,uc011lrw.2,uc011lrx.2"	"BC136709 // Homo sapiens chromosome 9 open reading frame 135, mRNA (cDNA clone MGC:168322 IMAGE:9020699), complete cds. // gb // 11 // --- /// BC144374 // Homo sapiens cDNA clone IMAGE:9052895. // gb // 10 // --- /// BC144375 // Homo sapiens cDNA clone IMAGE:9052896. // gb // 10 // --- /// ENST00000377197 // ensembl_havana_transcript:known chromosome:GRCh38:9:69820793:69906232:1 gene:ENSG0000020…	uc010mop.3 // ucsc_genes // 7 // Cross Hyb Matching Probes /// BC150564 // gb // 7 // Cross Hyb Matching Probes /// GENSCAN00000047186 // ensembl // 6 // Cross Hyb Matching Probes /// ENST00000527647 // ensembl // 7 // Cross Hyb Matching Probes /// OTTHUMT00000388712 // vega // 7 // Cross Hyb Matching Probes /// BC127686 // gb // 11 // Negative Strand Matching Probes	---	---	GO:0016021(integral to membrane);	---
206029_at	8.3974	0	39.2565		206029_at	199.878	410.6	606.793	10.2826	8.47506	9.44589	206029_at	Human Genome U133 Plus 2.0 Array	Homo sapiens	6-Oct-14	Exemplar sequence	GenBank	g7656960	"gb:NM_014391.1 /DB_XREF=gi:7656960 /GEN=CARP /FEA=FLmRNA /CNT=52 /TID=Hs.31432.0 /TIER=FL /STK=0 /UG=Hs.31432 /LL=27063 /DEF=Homo sapiens cardiac ankyrin repeat protein (CARP), mRNA. /PROD=cardiac ankyrin repeat protein /FL=gb:NM_014391.1"	NM_014391	Hs.31432	Hs.448589	February 2009 (Genome Reference Consortium GRCh37)	chr10:92671948-92681026 (-) // 96.95 // q23.31	ankyrin repeat domain 1 (cardiac muscle)	ANKRD1	chr10q23.31	full length	ENSG00000148677 /// OTTHUMG00000018734	27063	Q15327 /// A8K4J5 /// Q05DQ9	---	609599	NP_055206	NM_014391	---	"0000122 // negative regulation of transcription from RNA polymerase II promoter // inferred from electronic annotation /// 0006357 // regulation of transcription from RNA polymerase II promoter // inferred from electronic annotation /// 0010976 // positive regulation of neuron projection development // inferred from electronic annotation /// 0035690 // cellular response to drug // inferred from …	0005634 // nucleus // inferred from direct assay /// 0005654 // nucleoplasm // traceable author statement /// 0005667 // transcription factor complex // inferred from electronic annotation /// 0005737 // cytoplasm // inferred from direct assay /// 0005829 // cytosol // inferred from direct assay /// 0030016 // myofibril // inferred from electronic annotation /// 0031674 // I band // inferred from…	0001085 // RNA polymerase II transcription factor binding // inferred from physical interaction /// 0001105 // RNA polymerase II transcription coactivator activity // inferred from direct assay /// 0002039 // p53 binding // inferred from physical interaction /// 0003677 // DNA binding // inferred from direct assay /// 0003714 // transcription corepressor activity // traceable author statement ///…	Hypertrophy_model // GenMAPP	IPR002110 // Ankyrin repeat // 9.9E-10 /// IPR002110 // Ankyrin repeat // 7.2E-12 /// IPR002110 // Ankyrin repeat // 1.5E-11 /// IPR002110 // Ankyrin repeat // 4.8E-13	This probe set was annotated using the Matching Probes based pipeline to a Entrez Gene identifier using 5 transcripts. // false // Matching Probes // A	"AY903446(11),BC018667(11),ENST00000371697(11),NM_014391(11),uc001khe.1"	"AY903446 // Homo sapiens liver ankyrin repeat domain 1 mRNA, complete cds. // gb // 11 // --- /// BC018667 // Homo sapiens ankyrin repeat domain 1 (cardiac muscle), mRNA (cDNA clone MGC:27140 IMAGE:4245591), complete cds. // gb // 11 // --- /// ENST00000371697 // ensembl_havana_transcript:known chromosome:GRCh38:10:90912096:90921276:-1 gene:ENSG00000148677 gene_biotype:protein_coding transcript_…	AK290960 // gb // 5 // Cross Hyb Matching Probes	GO:0002039(p53 binding);GO:0001105(RNA polymerase II transcription coactivator activity);GO:0001085(RNA polymerase II transcription factor binding);GO:0003714(transcription corepressor activity);GO:0003677(DNA binding);GO:0031432(titin binding);GO:0070412(R-SMAD binding);GO:0042826(histone deacetylase binding);	"GO:0043065(positive regulation of apoptotic process);GO:0071407(cellular response to organic cyclic compound);GO:2000279(negative regulation of DNA biosynthetic process);GO:0055008(cardiac muscle tissue morphogenesis);GO:0071456(cellular response to hypoxia);GO:0071356(cellular response to tumor necrosis factor);GO:0035994(response to muscle stretch);GO:0043517(positive regulation of DNA damage …	GO:0005829(cytosol);GO:0005667(transcription factor complex);GO:0031674(I band);	K11810
208208_at	11.6644	0	38.7798		208208_at	358.314	367.371	534.936	8.16629	10.3889	14.2317	208208_at	Human Genome U133 Plus 2.0 Array	Homo sapiens	6-Oct-14	Exemplar sequence	GenBank	g11321578	"gb:NM_003802.1 /DB_XREF=gi:11321578 /GEN=MYH13 /FEA=FLmRNA /CNT=2 /TID=Hs.278488.0 /TIER=FL /STK=0 /UG=Hs.278488 /LL=8735 /DEF=Homo sapiens myosin, heavy polypeptide 13, skeletal muscle (MYH13), mRNA. /PROD=myosin, heavy polypeptide 13, skeletal muscle /FL=gb:AF111782.2 gb:NM_003802.1"	NM_003802	Hs.278488	Hs.711142	February 2009 (Genome Reference Consortium GRCh37)	chr17:10204182-10276322 (-) // 99.77 // p13.1	"myosin, heavy chain 13, skeletal muscle"	MYH13	chr17p13	full length	ENSG00000006788 /// OTTHUMG00000177987	8735	Q9UKX3 /// B4DFX9	---	603487	NP_003793	NM_003802	---	0006936 // muscle contraction // traceable author statement /// 0008152 // metabolic process // inferred from electronic annotation /// 0008152 // metabolic process // traceable author statement /// 0009267 // cellular response to starvation // inferred from electronic annotation	0005737 // cytoplasm // inferred from electronic annotation /// 0005859 // muscle myosin complex // traceable author statement /// 0016459 // myosin complex // inferred from electronic annotation /// 0030016 // myofibril // inferred from electronic annotation /// 0032982 // myosin filament // inferred from electronic annotation /// 0070062 // extracellular vesicular exosome // inferred from direc…	0000146 // microfilament motor activity // traceable author statement /// 0000166 // nucleotide binding // inferred from electronic annotation /// 0003774 // motor activity // inferred from electronic annotation /// 0003779 // actin binding // inferred from electronic annotation /// 0005515 // protein binding // inferred from electronic annotation /// 0005516 // calmodulin binding // inferred fro…	---	"IPR001609 // Myosin head, motor domain // 5.8E-272 /// IPR002928 // Myosin tail // 0.0 /// IPR004009 // Myosin, N-terminal, SH3-like // 4.0E-16"	This probe set was annotated using the Matching Probes based pipeline to a Entrez Gene identifier using 5 transcripts. // false // Matching Probes // A	"AF111782(11),ENST00000252172(11),ENST00000418404(11),NM_003802(11),uc002gmk.1"	"AF111782 // Homo sapiens extraocular muscle myosin heavy chain mRNA, complete cds. // gb // 11 // --- /// ENST00000252172 // havana:known chromosome:GRCh38:17:10300866:10373005:-1 gene:ENSG00000006788 gene_biotype:protein_coding transcript_biotype:protein_coding // ensembl // 11 // --- /// ENST00000418404 // havana:known chromosome:GRCh38:17:10298084:10373130:-1 gene:ENSG00000006788 gene_biotype…	GENSCAN00000039154 // ensembl // 8 // Cross Hyb Matching Probes	GO:0005516(calmodulin binding);GO:0000146(microfilament motor activity);GO:0005524(ATP binding);GO:0003779(actin binding);	GO:0009267(cellular response to starvation);GO:0006936(muscle contraction);	GO:0005859(muscle myosin complex);GO:0030016(myofibril);GO:0032982(myosin filament);	K10352
230852_at	9.24095	0	37.8416		230852_at	461.301	687.664	759.149	19.1662	10.2272	22.6719	230852_at	Human Genome U133 Plus 2.0 Array	Homo sapiens	6-Oct-14	Consensus sequence	GenBank	Hs.281648.0	"gb:AW663959 /DB_XREF=gi:7456498 /DB_XREF=hi76c01.x1 /CLONE=IMAGE:2978208 /FEA=EST /CNT=11 /TID=Hs.281648.0 /TIER=Stack /STK=8 /UG=Hs.281648 /UG_TITLE=ESTs, Weakly similar to JC5270 neuron-specific signal trunduction protein Stac (H.sapiens)"	AW663959	Hs.281648	Hs.417595	February 2009 (Genome Reference Consortium GRCh37)	chr12:57637235-57637674 (-) // 93.19 // q13.3	SH3 and cysteine rich domain 3	STAC3	chr12q13.3	full length	ENSG00000185482 /// OTTHUMG00000171271	246329	Q96MF2 /// G3V2L9 /// G3V5D4	---	255995 /// 615521	NP_001273185 /// NP_001273186 /// NP_659501	NM_001286256 /// NM_001286257 /// NM_145064 /// NR_104422	---	0035556 // intracellular signal transduction // inferred from electronic annotation	---	0005515 // protein binding // inferred from electronic annotation /// 0042802 // identical protein binding // inferred from physical interaction /// 0046872 // metal ion binding // inferred from electronic annotation	---	"IPR001452 // SH3 domain // 2.0E-17 /// IPR001452 // SH3 domain // 2.4E-17 /// IPR002219 // Protein kinase C-like, phorbol ester/diacylglycerol-binding domain // 2.2E-12 /// IPR002219 // Protein kinase C-like, phorbol ester/diacylglycerol-binding domain // 2.3E-12 /// IPR011511 // Variant SH3 domain // 1.7E-10 /// IPR011511 // Variant SH3 domain // 5.8E-10 /// IPR011511 // Variant SH3 domain // 2…	This probe set was annotated using the Matching Probes based pipeline to a Entrez Gene identifier using 12 transcripts. // false // Matching Probes // A	"BC008069(11),ENST00000332782(11),ENST00000554578(11),ENST00000557176(11),NM_001286256(11),NM_001286257(11),NM_145064(11),NR_104422(11),uc001snp.2,uc001snq.2,uc009zpl.2,uc010srm.1"	"BC008069 // Homo sapiens SH3 and cysteine rich domain 3, mRNA (cDNA clone MGC:2793 IMAGE:2961089), complete cds. // gb // 11 // --- /// ENST00000332782 // ensembl_havana_transcript:known chromosome:GRCh38:12:57243453:57251193:-1 gene:ENSG00000185482 gene_biotype:protein_coding transcript_biotype:protein_coding // ensembl // 11 // --- /// ENST00000554578 // ensembl_havana_transcript:known chromos…	AK300688 // gb // 6 // Cross Hyb Matching Probes /// GENSCAN00000012422 // ensembl // 1 // Cross Hyb Matching Probes /// ENST00000546246 // ensembl // 6 // Cross Hyb Matching Probes /// OTTHUMT00000412726 // vega // 6 // Cross Hyb Matching Probes	GO:0046872(metal ion binding);GO:0042802(identical protein binding);	GO:0035556(intracellular signal transduction);	---	K04705
205577_at	9.38863	0	37.0438		205577_at	904.831	955.119	1286.59	29.121	17.6394	42.5824	205577_at	Human Genome U133 Plus 2.0 Array	Homo sapiens	6-Oct-14	Exemplar sequence	GenBank	g5032008	"gb:NM_005609.1 /DB_XREF=gi:5032008 /GEN=PYGM /FEA=FLmRNA /CNT=116 /TID=Hs.154084.0 /TIER=FL /STK=0 /UG=Hs.154084 /LL=5837 /DEF=Homo sapiens phosphorylase, glycogen; muscle (McArdle syndrome, glycogen storage disease type V) (PYGM), mRNA. /PROD=glycogen phosphorylase /FL=gb:AF066859.1 gb:NM_005609.1"	NM_005609	Hs.154084	Hs.154084	February 2009 (Genome Reference Consortium GRCh37)	chr11:64514029-64528187 (-) // 98.84 // q13.1	"phosphorylase, glycogen, muscle"	PYGM	chr11q12-q13.2	full length	ENSG00000068976 /// OTTHUMG00000066835	5837	P11217 /// B2RB32 /// B4DRQ4 /// B4DRW6	EC:2.4.1.1	232600 /// 608455	NP_001158188 /// NP_005600	NM_001164716 /// NM_005609	---	0005975 // carbohydrate metabolic process // traceable author statement /// 0005977 // glycogen metabolic process // traceable author statement /// 0005980 // glycogen catabolic process // traceable author statement /// 0006006 // glucose metabolic process // traceable author statement /// 0008152 // metabolic process // inferred from electronic annotation /// 0044281 // small molecule metabolic …	0005829 // cytosol // traceable author statement	"0000166 // nucleotide binding // inferred from electronic annotation /// 0003824 // catalytic activity // inferred from electronic annotation /// 0004645 // phosphorylase activity // inferred from electronic annotation /// 0008184 // glycogen phosphorylase activity // inferred from electronic annotation /// 0016740 // transferase activity // inferred from electronic annotation /// 0016757 // tra…	GLYCOCAT-PWY // HumanCyc /// Glycogen_Metabolism // GenMAPP /// PWY-5941 // HumanCyc	"IPR000811 // Glycosyl transferase, family 35 // 0.0 /// IPR000811 // Glycosyl transferase, family 35 // 0.0"	This probe set was annotated using the Matching Probes based pipeline to a Entrez Gene identifier using 13 transcripts. // false // Matching Probes // A	"AF066859(10),AK057547(9),AK299376(11),AK299461(10),BC126392(11),BC130514(11),ENST00000164139(11),ENST00000377432(11),ENST00000483742(9),NM_001164716(11),NM_005609(11),uc001oax.4,uc001oay.4"	"AF066859 // Homo sapiens muscle glycogen phosphorylase (PYGM) mRNA, complete cds. // gb // 10 // --- /// AK057547 // Homo sapiens cDNA FLJ32985 fis, clone THYMU1000025, moderately similar to GLYCOGEN PHOSPHORYLASE, MUSCLE FORM (EC 2.4.1.1). // gb // 9 // --- /// AK299376 // Homo sapiens cDNA FLJ55360 complete cds, highly similar to Glycogen phosphorylase, muscle form (EC 2.4.1.1). // gb // 11 //…	---	GO:0008184(glycogen phosphorylase activity);GO:0030170(pyridoxal phosphate binding);GO:0000166(nucleotide binding);	GO:0005980(glycogen catabolic process);GO:0044281(small molecule metabolic process);GO:0006006(glucose metabolic process);	GO:0005829(cytosol);	K00688
235004_at	16.5256	0	36.9653		235004_at	1298.41	1066.69	1309.24	29.916	30.4514	39.4071	235004_at	Human Genome U133 Plus 2.0 Array	Homo sapiens	6-Oct-14	Consensus sequence	GenBank	Hs.201619.0	"gb:AI677701 /DB_XREF=gi:4887883 /DB_XREF=wd33d11.x1 /CLONE=IMAGE:2329941 /FEA=EST /CNT=55 /TID=Hs.201619.0 /TIER=ConsEnd /STK=6 /UG=Hs.201619 /UG_TITLE=ESTs, Weakly similar to S38383 SEB4B protein (H.sapiens)"	AI677701	Hs.201619	Hs.519904 /// Hs.744346	February 2009 (Genome Reference Consortium GRCh37)	chr6:17283077-17294106 (+) // 95.8 // p22.3	RNA binding motif protein 24	RBM24	chr6p22.3	est /// full length	ENSG00000112183 /// OTTHUMG00000014306	221662	Q9BX46 /// A8KAI7 /// B7Z6B4 /// B7Z6B7 /// H0Y8S7 /// H0YA61	---	---	NP_001137413 /// NP_001137414 /// NP_694565 /// XP_005248989	NM_001143941 /// NM_001143942 /// NM_153020 /// XM_005248932	---	0010830 // regulation of myotube differentiation // inferred from sequence or structural similarity /// 0030154 // cell differentiation // inferred from electronic annotation /// 0043488 // regulation of mRNA stability // inferred from sequence or structural similarity	0005634 // nucleus // inferred from electronic annotation /// 0005737 // cytoplasm // inferred from electronic annotation	0000166 // nucleotide binding // inferred from electronic annotation /// 0003676 // nucleic acid binding // inferred from electronic annotation /// 0003723 // RNA binding // inferred from electronic annotation /// 0003730 // mRNA 3'-UTR binding // inferred from sequence or structural similarity	---	IPR000504 // RNA recognition motif domain // 1.2E-22	This probe set was annotated using the Matching Probes based pipeline to a Entrez Gene identifier using 13 transcripts. // false // Matching Probes // A	"AL832199(11),AL833156(11),ENST00000318204(11),ENST00000379052(11),NM_001143941(11),NM_001143942(11),NM_153020(11),uc003nby.4,uc003nbz.4,uc003nca.3,uc011dix.2,uc011diy.2,uc011diz.2"	"AL832199 // Homo sapiens mRNA; cDNA DKFZp686G042 (from clone DKFZp686G042). // gb // 11 // --- /// AL833156 // Homo sapiens mRNA; cDNA DKFZp313P0740 (from clone DKFZp313P0740). // gb_htc // 11 // --- /// ENST00000318204 // havana:known chromosome:GRCh38:6:17282701:17293866:1 gene:ENSG00000112183 gene_biotype:protein_coding transcript_biotype:protein_coding // ensembl // 11 // --- /// ENST0000037…	---	GO:0003676(nucleic acid binding);	GO:0050789(regulation of biological process);	GO:0005634 // nucleus // inferred from electronic annotation /// 0005737 // cytoplasm // inferred from electronic annotation	K05849
1552732_at	7.49964	0	35.126		1552732_at	156.329	52.4031	154.505	2.73493	3.18652	3.35111	1552732_at	Human Genome U133 Plus 2.0 Array	Homo sapiens	6-Oct-14	Consensus sequence	GenBank	Hs2.374668.1	gb:AL832152.1 /DB_XREF=gi:21732696 /TID=Hs2.374668.1 /CNT=12 /FEA=FLmRNA /TIER=ConsEnd /STK=0 /LL=137735 /UG_GENE=STARS /UG=Hs.374668 /UG_TITLE=striated muscle activator of Rho-dependent signaling /DEF=Homo sapiens mRNA; cDNA DKFZp686C0314 (from clone DKFZp686C0314). /FL=gb:AF503617.1 gb:NM_139166.1	AL832152	Hs.374668	Hs.374668	February 2009 (Genome Reference Consortium GRCh37)	chr8:107771711-107782472 (-) // 92.42 // q23.1	actin-binding Rho activating protein	ABRA	chr8q23.1	full length	ENSG00000174429 /// OTTHUMG00000164809	137735	Q8N0Z2	---	609747	NP_631905	NM_139166	---	"0000060 // protein import into nucleus, translocation // inferred from electronic annotation /// 0006351 // transcription, DNA-templated // inferred from electronic annotation /// 0006355 // regulation of transcription, DNA-templated // inferred from electronic annotation /// 0006810 // transport // inferred from electronic annotation /// 0015031 // protein transport // inferred from electronic …	0005737 // cytoplasm // inferred from electronic annotation /// 0005856 // cytoskeleton // inferred from electronic annotation /// 0005886 // plasma membrane // inferred from direct assay /// 0015629 // actin cytoskeleton // inferred from sequence or structural similarity /// 0030016 // myofibril // inferred from electronic annotation /// 0030017 // sarcomere // inferred from sequence or structur…	0003713 // transcription coactivator activity // inferred from electronic annotation /// 0003779 // actin binding // inferred from sequence or structural similarity	---	---	This probe set was annotated using the Matching Probes based pipeline to a Entrez Gene identifier using 4 transcripts. // false // Matching Probes // A	"AL832152(11),ENST00000311955(11),NM_139166(11),uc003ymm.4"	"AL832152 // Homo sapiens mRNA; cDNA DKFZp686C0314 (from clone DKFZp686C0314). // gb // 11 // --- /// ENST00000311955 // ensembl_havana_transcript:known chromosome:GRCh38:8:106759483:106770245:-1 gene:ENSG00000174429 gene_biotype:protein_coding transcript_biotype:protein_coding // ensembl // 11 // --- /// NM_139166 // Homo sapiens actin-binding Rho activating protein (ABRA), mRNA. // refseq // 11…	---	GO:0003779(actin binding);GO:0003713(transcription coactivator activity);	"GO:0051091(positive regulation of sequence-specific DNA binding transcription factor activity);GO:0035025(positive regulation of Rho protein signal transduction);GO:0000060(protein import into nucleus, translocation);GO:0045944(positive regulation of transcription from RNA polymerase II promoter);"	GO:0015629(actin cytoskeleton);GO:0005886(plasma membrane);GO:0030017(sarcomere);	---
232523_at	11.4185	0	34.8096		232523_at	858.476	1174.04	1071.17	40.9825	28.4945	21.9186	232523_at	Human Genome U133 Plus 2.0 Array	Homo sapiens	6-Oct-14	Consensus sequence	GenBank	Hs.287425.0	"gb:AU144892 /DB_XREF=gi:11006413 /DB_XREF=AU144892 /CLONE=HEMBA1003304 /FEA=mRNA /CNT=9 /TID=Hs.287425.0 /TIER=ConsEnd /STK=3 /UG=Hs.287425 /UG_TITLE=Homo sapiens cDNA FLJ11569 fis, clone HEMBA1003304"	AU144892	Hs.287425	Hs.438709	February 2009 (Genome Reference Consortium GRCh37)	chr5:126795207-126797079 (+) // 99.88 // q23.2	multiple EGF-like-domains 10	MEGF10	chr5q33	full length	ENSG00000145794 /// OTTHUMG00000128984	84466	Q96KG7	---	612453 /// 614399	NP_001243474 /// NP_115822 /// XP_006714785	NM_001256545 /// NM_032446 /// XM_006714722	---	0006909 // phagocytosis // inferred from electronic annotation /// 0007155 // cell adhesion // inferred from electronic annotation /// 0007517 // muscle organ development // inferred from electronic annotation /// 0014719 // satellite cell activation // inferred from sequence or structural similarity /// 0014816 // satellite cell differentiation // inferred from mutant phenotype /// 0014841 // sa…	0001891 // phagocytic cup // inferred from electronic annotation /// 0005886 // plasma membrane // inferred from electronic annotation /// 0016020 // membrane // inferred from electronic annotation /// 0016021 // integral component of membrane // inferred from electronic annotation /// 0016323 // basolateral plasma membrane // inferred from electronic annotation /// 0042995 // cell projection // …	0004866 // endopeptidase inhibitor activity // inferred from electronic annotation /// 0005515 // protein binding // inferred from electronic annotation	---	"IPR002049 // EGF-like, laminin // 4.7E-6 /// IPR002049 // EGF-like, laminin // 3.2E-7 /// IPR002049 // EGF-like, laminin // 1.5E-6 /// IPR002049 // EGF-like, laminin // 4.0E-7 /// IPR002049 // EGF-like, laminin // 6.4E-6 /// IPR002049 // EGF-like, laminin // 7.0E-8 /// IPR002049 // EGF-like, laminin // 1.3E-6 /// IPR013111 // EGF-like domain, extracellular // 5.8E-6 /// IPR013111 // EGF-like dom…	This probe set was annotated using the Matching Probes based pipeline to a Entrez Gene identifier using 7 transcripts. // false // Matching Probes // A	"BC152478(11),ENST00000274473(11),ENST00000503335(11),NM_001256545(11),NM_032446(11),uc003kuh.4,uc003kui.4"	"BC152478 // Homo sapiens multiple EGF-like-domains 10, mRNA (cDNA clone MGC:176737 IMAGE:8862616), complete cds. // gb // 11 // --- /// ENST00000274473 // ensembl_havana_transcript:known chromosome:GRCh38:5:127290859:127461222:1 gene:ENSG00000145794 gene_biotype:protein_coding transcript_biotype:protein_coding // ensembl // 11 // --- /// ENST00000503335 // ensembl_havana_transcript:known chromos…	AK123568 // gb // 4 // Cross Hyb Matching Probes /// OTTHUMT00000371494 // vega // 4 // Cross Hyb Matching Probes	GO:0005515 // protein binding // inferred from electronic annotation	GO:0048641(regulation of skeletal muscle tissue development);GO:0043654(recognition of apoptotic cell);GO:0034109(homotypic cell-cell adhesion);GO:0051147(regulation of muscle cell differentiation);GO:0014816(satellite cell differentiation);GO:0014841(satellite cell proliferation);GO:0055001(muscle cell development);GO:0014719(satellite cell activation);	GO:0016323(basolateral plasma membrane);GO:0001891(phagocytic cup);GO:0016021(integral to membrane);GO:0042995(cell projection);	K02599
34471_at	6.52534	0	34.5581		34471_at	150.949	661.353	413.441	9.92878	9.91429	10.1595	34471_at	Human Genome U133 Plus 2.0 Array	Homo sapiens	6-Oct-14	Consensus sequence	GenBank	4842166_RC	" Cluster Incl. M36769:Homo sapiens perinatal myosin heavy chain mRNA, complete cds /cds=(73,5886) /gb=M36769 /gi=189033 /ug=Hs.113973 /len=6016 "	M36769	Hs.113973	Hs.700484	February 2009 (Genome Reference Consortium GRCh37)	chr17:10293641-10325022 (-) // 87.63 // p13.1	"myosin, heavy chain 8, skeletal muscle, perinatal"	MYH8	chr17p13.1	full length	ENSG00000133020 /// OTTHUMG00000130361	4626	P13535 /// B4E0I9	---	158300 /// 160741 /// 608837	NP_002463	NM_002472	---	0003009 // skeletal muscle contraction // inferred from mutant phenotype /// 0006200 // ATP catabolic process // inferred from mutant phenotype /// 0006936 // muscle contraction // non-traceable author statement /// 0008152 // metabolic process // inferred from electronic annotation /// 0016192 // vesicle-mediated transport // inferred from electronic annotation /// 0030049 // muscle filament sli…	0005634 // nucleus // inferred from direct assay /// 0005730 // nucleolus // inferred from direct assay /// 0005737 // cytoplasm // inferred from direct assay /// 0005829 // cytosol // traceable author statement /// 0005859 // muscle myosin complex // non-traceable author statement /// 0005925 // focal adhesion // inferred from direct assay /// 0016020 // membrane // inferred from electronic anno…	0000146 // microfilament motor activity // inferred from mutant phenotype /// 0000166 // nucleotide binding // inferred from electronic annotation /// 0003774 // motor activity // inferred from electronic annotation /// 0003779 // actin binding // inferred from electronic annotation /// 0005515 // protein binding // inferred from electronic annotation /// 0005516 // calmodulin binding // inferred…	Striated_muscle_contraction // GenMAPP	"IPR001609 // Myosin head, motor domain // 6.2E-273 /// IPR002928 // Myosin tail // 0.0 /// IPR004009 // Myosin, N-terminal, SH3-like // 2.0E-16"	This probe set was annotated using the Matching Probes based pipeline to a Entrez Gene identifier using 4 transcripts. // false // Matching Probes // A	"ENST00000403437(16),M36769(16),NM_002472(16),uc002gmm.2"	"ENST00000403437 // ensembl_havana_transcript:known chromosome:GRCh38:17:10390322:10421950:-1 gene:ENSG00000133020 gene_biotype:protein_coding transcript_biotype:protein_coding // ensembl // 16 // --- /// M36769 // Homo sapiens perinatal myosin heavy chain mRNA, complete cds. // gb // 16 // --- /// NM_002472 // Homo sapiens myosin, heavy chain 8, skeletal muscle, perinatal (MYH8), mRNA. // refseq…	uc002gmq.2 // ucsc_genes // 1 // Cross Hyb Matching Probes /// NM_002470 // refseq // 1 // Cross Hyb Matching Probes /// GENSCAN00000039143 // ensembl // 5 // Cross Hyb Matching Probes /// GENSCAN00000039145 // ensembl // 1 // Cross Hyb Matching Probes /// ENST00000583535 // ensembl // 1 // Cross Hyb Matching Probes /// OTTHUMT00000252734 // vega // 1 // Cross Hyb Matching Probes	GO:0005516(calmodulin binding);GO:0008307(structural constituent of muscle);GO:0005524(ATP binding);GO:0003774(motor activity);GO:0003779(actin binding);	GO:0030049(muscle filament sliding);	GO:0005829(cytosol);GO:0005859(muscle myosin complex);GO:0005730(nucleolus);GO:0030016(myofibril);GO:0005925(focal adhesion);GO:0032982(myosin filament);	K10352
219645_at	11.3312	0	34.1469		219645_at	412.764	279.232	501.978	9.20853	11.7736	13.4029	219645_at	Human Genome U133 Plus 2.0 Array	Homo sapiens	6-Oct-14	Exemplar sequence	GenBank	g4557406	"gb:NM_001231.1 /DB_XREF=gi:4557406 /GEN=CASQ1 /FEA=FLmRNA /CNT=55 /TID=Hs.60708.0 /TIER=FL /STK=0 /UG=Hs.60708 /LL=844 /DEF=Homo sapiens calsequestrin 1 (fast-twitch, skeletal muscle) (CASQ1), nuclear gene encoding mitochondrial protein, mRNA. /PROD=skeletal muscle calsequestrin 1 /FL=gb:NM_001231.1 gb:S73775.1"	NM_001231	Hs.60708	Hs.632476	February 2009 (Genome Reference Consortium GRCh37)	chr1:160160408-160171676 (+) // 96.76 // q23.2	"calsequestrin 1 (fast-twitch, skeletal muscle)"	CASQ1	chr1q21	full length	---	844	P31415 /// B4DUM8 /// C9JAC8	---	114250	NP_001222	NM_001231	---	0007029 // endoplasmic reticulum organization // inferred from electronic annotation /// 0007519 // skeletal muscle tissue development // inferred from electronic annotation /// 0009408 // response to heat // inferred from electronic annotation /// 0010033 // response to organic substance // inferred from electronic annotation /// 0010880 // regulation of release of sequestered calcium ion into c…	0005737 // cytoplasm // inferred from electronic annotation /// 0005739 // mitochondrion // inferred from direct assay /// 0005759 // mitochondrial matrix // traceable author statement /// 0005783 // endoplasmic reticulum // non-traceable author statement /// 0005790 // smooth endoplasmic reticulum // traceable author statement /// 0005794 // Golgi apparatus // inferred from electronic annotation…	0005509 // calcium ion binding // inferred from electronic annotation	Calcium_regulation_in_cardiac_cells // GenMAPP	---	This probe set was annotated using the Matching Probes based pipeline to a Entrez Gene identifier using 1 transcripts. // false // Matching Probes // A	S73775(11)	"S73775 // Homo sapiens calmitine mRNA, nuclear gene encoding mitochondrial product, complete cds. // gb // 11 // ---"	uc010pja.2 // ucsc_genes // 8 // Cross Hyb Matching Probes /// NM_001231 // refseq // 8 // Cross Hyb Matching Probes /// AK300713 // gb // 4 // Cross Hyb Matching Probes /// BC022289 // gb // 8 // Cross Hyb Matching Probes /// ENST00000368078 // ensembl // 8 // Cross Hyb Matching Probes /// ENST00000467691 // ensembl // 2 // Cross Hyb Matching Probes /// OTTHUMT00000077412 // vega // 8 // Cross H…	GO:0005509(calcium ion binding);	GO:0010033(response to organic substance);GO:0007029(endoplasmic reticulum organization);GO:0007519(skeletal muscle tissue development);GO:0034220(ion transmembrane transport);GO:0009408(response to heat);GO:0014894(response to denervation involved in regulation of muscle adaptation);GO:0014809(regulation of skeletal muscle contraction by regulation of release of sequestered calcium ion);	GO:0005790(smooth endoplasmic reticulum);GO:0005759(mitochondrial matrix);GO:0014804(terminal cisterna lumen);GO:0005794(Golgi apparatus);GO:0033017(sarcoplasmic reticulum membrane);GO:0031674(I band);GO:0030315(T-tubule);	K09580
229951_x_at	10.6077	0	34.0101		229951_x_at	685.459	521.435	505.836	14.5067	24.8174	12.7657	229951_x_at	Human Genome U133 Plus 2.0 Array	Homo sapiens	6-Oct-14	Consensus sequence	GenBank	Hs.265848.3	gb:H24473 /DB_XREF=gi:893168 /DB_XREF=ym53g07.s1 /CLONE=IMAGE:52018 /FEA=EST /CNT=15 /TID=Hs.265848.3 /TIER=Stack /STK=8 /UG=Hs.265848 /LL=64182 /UG_GENE=LOC64182 /UG_TITLE=similar to rat myomegalin	H24473	Hs.265848	---	February 2009 (Genome Reference Consortium GRCh37)	chr1:147920513-147920931 (+) // 95.43 // q21.2 /// chr1:144509586-144510004 (+) // 95.43 // q21.1 /// chr1:144329335-144329753 (+) // 95.43 // q21.1 /// chr1:143733008-143733426 (+) // 95.21 // q21.1 /// chr1:149587513-149587931 (-) // 95.43 // q21.2	---	---	---	---	---	---	---	---	---	---	---	---	---	---	---	---	---	This probe set was annotated using the Matching Probes based pipeline to a NONCODE identifier using 1 transcripts. // false // Matching Probes // A	NONHSAT006227(11)	NONHSAT006227 // Non-coding transcript identified by NONCODE: Linc // noncode // 11 // ---	AB042555 // gb // 6 // Cross Hyb Matching Probes /// ENST00000416673 // ensembl // 1 // Cross Hyb Matching Probes /// OTTHUMT00000397215 // vega // 1 // Cross Hyb Matching Probes /// NONHSAT073815 // noncode // 1 // Cross Hyb Matching Probes	---	---	---	---
203861_s_at	10.6991	0	33.8576		203861_s_at	967.525	747.594	749.702	28.3732	30.7302	16.0241	203861_s_at	Human Genome U133 Plus 2.0 Array	Homo sapiens	6-Oct-14	Consensus sequence	GenBank	Hs.83672.0	"gb:AU146889 /DB_XREF=gi:11008410 /DB_XREF=AU146889 /CLONE=HEMBB1001793 /FEA=FLmRNA /CNT=159 /TID=Hs.83672.0 /TIER=Stack /STK=22 /UG=Hs.83672 /LL=88 /UG_GENE=ACTN2 /UG_TITLE=actinin, alpha 2 /FL=gb:M86406.1 gb:NM_001103.1"	AU146889	Hs.83672	Hs.498178 /// Hs.601529 /// Hs.607367	February 2009 (Genome Reference Consortium GRCh37)	chr1:236849807-236927925 (+) // 98.85 // q43	"actinin, alpha 2"	ACTN2	chr1q42-q43	est /// full length	ENSG00000077522 /// OTTHUMG00000040059	88	P35609 /// B7Z2N5 /// B7Z4K1 /// B7Z4P6 /// B7Z4P8 /// B7Z4V1 /// Q59FD9	---	102573 /// 612158	NP_001094 /// NP_001265272 /// NP_001265273	NM_001103 /// NM_001278343 /// NM_001278344	---	0002576 // platelet degranulation // traceable author statement /// 0006936 // muscle contraction // inferred from electronic annotation /// 0007155 // cell adhesion // traceable author statement /// 0007268 // synaptic transmission // traceable author statement /// 0007596 // blood coagulation // traceable author statement /// 0030035 // microspike assembly // inferred from direct assay /// 0030…	0005576 // extracellular region // traceable author statement /// 0005737 // cytoplasm // inferred from electronic annotation /// 0005829 // cytosol // traceable author statement /// 0005856 // cytoskeleton // non-traceable author statement /// 0005884 // actin filament // traceable author statement /// 0005925 // focal adhesion // inferred from mutant phenotype /// 0030017 // sarcomere // inferr…	0003779 // actin binding // inferred from electronic annotation /// 0005178 // integrin binding // traceable author statement /// 0005509 // calcium ion binding // inferred from electronic annotation /// 0005515 // protein binding // inferred from physical interaction /// 0008092 // cytoskeletal protein binding // inferred from direct assay /// 0008307 // structural constituent of muscle // trace…	Striated_muscle_contraction // GenMAPP	"IPR001715 // Calponin homology domain // 4.6E-20 /// IPR001715 // Calponin homology domain // 6.5E-28 /// IPR001715 // Calponin homology domain // 2.7E-28 /// IPR002017 // Spectrin repeat // 4.8E-18 /// IPR002017 // Spectrin repeat // 2.1E-28 /// IPR002017 // Spectrin repeat // 4.4E-23 /// IPR002017 // Spectrin repeat // 1.6E-17 /// IPR002017 // Spectrin repeat // 6.8E-24 /// IPR002017 // Spectr…	This probe set was annotated using the Matching Probes based pipeline to a Entrez Gene identifier using 17 transcripts. // false // Matching Probes // A	"AK294906(10),AK297469(11),AK297618(11),AK297628(11),BC047901(11),BC051770(11),ENST00000366578(11),ENST00000542672(11),ENST00000546208(11),M86406(11),NM_001103(11),NM_001278343(11),NM_001278344(11),uc001hyf.2,uc001hyg.2,uc009xgi.1,uc010pxu.1"	"AK294906 // Homo sapiens cDNA FLJ51840 complete cds, highly similar to Alpha-actinin-2. // gb // 10 // --- /// AK297469 // Homo sapiens cDNA FLJ50104 complete cds, highly similar to Alpha-actinin-2. // gb // 11 // --- /// AK297618 // Homo sapiens cDNA FLJ55142 complete cds, highly similar to Alpha-actinin-2. // gb // 11 // --- /// AK297628 // Homo sapiens cDNA FLJ54277 complete cds, highly simil…	ENST00000461367 // ensembl // 7 // Cross Hyb Matching Probes /// OTTHUMT00000096629 // vega // 7 // Cross Hyb Matching Probes	GO:0005178(integrin binding);GO:0030375(thyroid hormone receptor coactivator activity);GO:0070080(titin Z domain binding);GO:0005509(calcium ion binding);GO:0046983(protein dimerization activity);GO:0008307(structural constituent of muscle);GO:0042802(identical protein binding);GO:0031432(titin binding);GO:0051015(actin filament binding);GO:0044325(ion channel binding);GO:0051373(FATZ binding);	GO:0030168(platelet activation);GO:1901017(negative regulation of potassium ion transmembrane transporter activity);GO:0051289(protein homotetramerization);GO:0042981(regulation of apoptotic process);GO:0051017(actin filament bundle assembly);GO:0043268(positive regulation of potassium ion transport);GO:0030049(muscle filament sliding);GO:0030035(microspike assembly);GO:0048041(focal adhesion ass…	GO:0005925(focal adhesion);GO:0031143(pseudopodium);GO:0043197(dendritic spine);GO:0005884(actin filament);GO:0031093(platelet alpha granule lumen);GO:0030175(filopodium);GO:0005576(extracellular region);GO:0005829(cytosol);GO:0030018(Z disc);	K05699
238578_at	10.3077	0	32.8638		238578_at	208.922	247.056	272.985	11.3567	6.08674	5.74281	238578_at	Human Genome U133 Plus 2.0 Array	Homo sapiens	6-Oct-14	Consensus sequence	GenBank	Hs.293204.0	gb:BF574691 /DB_XREF=gi:11648403 /DB_XREF=602132169F1 /CLONE=IMAGE:4271704 /FEA=EST /CNT=13 /TID=Hs.293204.0 /TIER=ConsEnd /STK=0 /UG=Hs.293204 /UG_TITLE=ESTs	BF574691	Hs.293204	Hs.436203 /// Hs.629338	February 2009 (Genome Reference Consortium GRCh37)	chr2:103432138-103433421 (+) // 95.06 // q12.1	transmembrane protein 182	TMEM182	chr2q12.1	est /// full length	ENSG00000170417 /// OTTHUMG00000130779	130827	Q6ZP80 /// B8ZZ71 /// C9IYX5	---	---	NP_653233 /// XP_006712350 /// XP_006712351	NM_144632 /// XM_006712287 /// XM_006712288 /// XR_427070	---	---	0016020 // membrane // inferred from electronic annotation /// 0016021 // integral component of membrane // inferred from electronic annotation	---	---	---	This probe set was annotated using the Matching Probes based pipeline to a Entrez Gene identifier using 8 transcripts. // false // Matching Probes // A	"AL832688(11),ENST00000409173(11),ENST00000409528(11),ENST00000412401(11),NM_144632(11),uc002tcc.4,uc002tcd.4,uc010fjb.3"	"AL832688 // Homo sapiens mRNA; cDNA DKFZp313E1134 (from clone DKFZp313E1134). // gb // 11 // --- /// ENST00000409173 // havana:putative chromosome:GRCh38:2:102736911:102817420:1 gene:ENSG00000170417 gene_biotype:protein_coding transcript_biotype:protein_coding // ensembl // 11 // --- /// ENST00000409528 // havana:known chromosome:GRCh38:2:102736908:102817416:1 gene:ENSG00000170417 gene_biotype:p…	---	---	---	GO:0016021(integral to membrane);	---
204865_at	4.14915	0	32.4954		204865_at	317.803	1030.23	993.919	34.9659	6.14819	44.1149	204865_at	Human Genome U133 Plus 2.0 Array	Homo sapiens	6-Oct-14	Exemplar sequence	GenBank	g6996001	"gb:NM_005181.2 /DB_XREF=gi:6996001 /GEN=CA3 /FEA=FLmRNA /CNT=160 /TID=Hs.82129.0 /TIER=FL+Stack /STK=30 /UG=Hs.82129 /LL=761 /DEF=Homo sapiens carbonic anhydrase III, muscle specific (CA3), mRNA. /PROD=carbonic anhydrase III /FL=gb:BC004897.1 gb:NM_005181.2"	NM_005181	Hs.82129	Hs.707363 /// Hs.82129	February 2009 (Genome Reference Consortium GRCh37)	chr8:86350457-86361274 (+) // 99.62 // q21.2	"carbonic anhydrase III, muscle specific"	CA3	chr8q21.2	est /// full length	ENSG00000164879 /// OTTHUMG00000164942	761	P07451 /// B4DUJ3 /// B4DUJ8 /// E5RHI4 /// V9HWA3	EC:4.2.1.1	114750	NP_005172	NM_005181	---	0006730 // one-carbon metabolic process // inferred from electronic annotation /// 0006979 // response to oxidative stress // inferred from electronic annotation /// 0008152 // metabolic process // inferred from electronic annotation /// 0015701 // bicarbonate transport // traceable author statement /// 0044281 // small molecule metabolic process // traceable author statement /// 0045471 // respo…	0005737 // cytoplasm // inferred from electronic annotation /// 0005829 // cytosol // traceable author statement	0004089 // carbonate dehydratase activity // inferred from electronic annotation /// 0008270 // zinc ion binding // inferred from electronic annotation /// 0016151 // nickel cation binding // inferred from electronic annotation /// 0016829 // lyase activity // inferred from electronic annotation /// 0046872 // metal ion binding // inferred from electronic annotation	---	IPR001148 // Alpha carbonic anhydrase // 7.7E-122	This probe set was annotated using the Matching Probes based pipeline to a Entrez Gene identifier using 6 transcripts. // false // Matching Probes // A	"BC004897(10),ENST00000285381(11),EU794596(11),NM_005181(11),uc003ydj.3,uc011lfv.2"	"AK093753 // Homo sapiens cDNA FLJ36434 fis, clone THYMU2012002. // gb // 10 // --- /// BC004897 // Homo sapiens carbonic anhydrase III, muscle specific, mRNA (cDNA clone MGC:3470 IMAGE:3532715), complete cds. // gb // 10 // --- /// ENST00000285381 // ensembl_havana_transcript:known chromosome:GRCh38:8:85438827:85449040:1 gene:ENSG00000164879 gene_biotype:protein_coding transcript_biotype:protein…	AK300670 // gb // 7 // Cross Hyb Matching Probes /// AK300677 // gb // 2 // Cross Hyb Matching Probes /// OTTHUMT00000381092 // vega // 2 // Cross Hyb Matching Probes /// OTTHUMT00000381093 // vega // 8 // Cross Hyb Matching Probes	GO:0016151(nickel cation binding);GO:0004089(carbonate dehydratase activity);GO:0008270(zinc ion binding);	GO:0006979(response to oxidative stress);GO:0006730(one-carbon metabolic process);GO:0015701(bicarbonate transport);	GO:0005829(cytosol);	K01672
209700_x_at	8.05001	0	31.8805		209700_x_at	670.697	542.806	473.524	15.1515	31.4222	11.175	209700_x_at	Human Genome U133 Plus 2.0 Array	Homo sapiens	6-Oct-14	Exemplar sequence	GenBank	g11138035	"gb:AB042555.1 /DB_XREF=gi:11138035 /FEA=FLmRNA /CNT=87 /TID=Hs.265848.1 /TIER=FL /STK=0 /UG=Hs.265848 /LL=64182 /UG_GENE=LOC64182 /UG_TITLE=similar to rat myomegalin /DEF=Homo sapiens mRNA, similar to rat myomegalin, complete cds. /FL=gb:AB042555.1 gb:AB042556.1"	AB042555	Hs.265848	Hs.613082	February 2009 (Genome Reference Consortium GRCh37)	chr1:147917466-147920820 (+) // 61.09 // q21.2	phosphodiesterase 4D interacting protein	PDE4DIP	chr1q12	full length	---	9659	Q5VU43 /// E9PI71 /// E9PIN2 /// E9PJ64 /// E9PJ85 /// E9PJA9 /// E9PJK3 /// E9PJU0 /// E9PL24 /// E9PNE0 /// E9PPE8 /// E9PQ86 /// E9PQG4 /// E9PRJ6 /// E9PS60 /// F8WAP3 /// H0YC86 /// H0YCE6 /// H0YCH7 /// H0YCY0 /// H0YEW6 /// Q5TB27	---	608117	NP_001002810 /// NP_001002811 /// NP_001002812 /// NP_001182189 /// NP_001182190 /// NP_001185761 /// NP_001185763 /// NP_055459 /// NP_071754 /// XP_005273038 /// XP_005277499 /// XP_005277500 /// XP_005277503 /// XP_006711705 /// XP_006711706 /// XP_006711707 /// XP_006711708 /// XP_006711709 /// XP_006711710 /// XP_006711711 /// XP_006711712 /// XP_006711713 /// XP_006711714 /// XP_006711715 /…	NM_001002810 /// NM_001002811 /// NM_001002812 /// NM_001195260 /// NM_001195261 /// NM_001198832 /// NM_001198834 /// NM_014644 /// NM_022359 /// XM_005272981 /// XM_005277442 /// XM_005277443 /// XM_005277446 /// XM_006711642 /// XM_006711643 /// XM_006711644 /// XM_006711645 /// XM_006711646 /// XM_006711647 /// XM_006711648 /// XM_006711649 /// XM_006711650 /// XM_006711651 /// XM_006711652 /…	---	0043623 // cellular protein complex assembly // inferred from sequence or structural similarity	0005634 // nucleus // inferred from direct assay /// 0005737 // cytoplasm // inferred from direct assay /// 0005794 // Golgi apparatus // inferred from sequence or structural similarity /// 0005813 // centrosome // inferred from direct assay /// 0005813 // centrosome // inferred from sequence or structural similarity /// 0005815 // microtubule organizing center // inferred from electronic annotat…	0005515 // protein binding // inferred from physical interaction /// 0019899 // enzyme binding // inferred from sequence or structural similarity	---	---	This probe set was annotated using the Matching Probes based pipeline to a Entrez Gene identifier using 1 transcripts. // false // Matching Probes // A	AB042555(11)	"AB042555 // Homo sapiens mRNA, similar to rat myomegalin, complete cds. // gb // 11 // ---"	ENST00000416673 // ensembl // 1 // Cross Hyb Matching Probes /// OTTHUMT00000397215 // vega // 1 // Cross Hyb Matching Probes /// NONHSAT006227 // noncode // 6 // Cross Hyb Matching Probes /// NONHSAT073815 // noncode // 1 // Cross Hyb Matching Probes	---	---	GO:0005634(nucleus);GO:0005737(cytoplasm);	K01509
239398_at	17.3385	0	31.8192		239398_at	397.213	344.312	444.893	12.2191	13.6759	11.3023	239398_at	Human Genome U133 Plus 2.0 Array	Homo sapiens	6-Oct-14	Consensus sequence	GenBank	Hs.131064.0	gb:AI743156 /DB_XREF=gi:5111444 /DB_XREF=wg89a03.x1 /CLONE=IMAGE:2372236 /FEA=EST /CNT=6 /TID=Hs.131064.0 /TIER=ConsEnd /STK=4 /UG=Hs.131064 /UG_TITLE=ESTs	AI743156	Hs.131064	Hs.131064	February 2009 (Genome Reference Consortium GRCh37)	chr6:53512700-53513224 (-) // 98.66 // p12.1	kelch-like family member 31	KLHL31	chr6p12.1	full length	ENSG00000124743	401265	Q9H511	---	610749	NP_001003760 /// XP_005249164	NM_001003760 /// XM_005249107	---	"0006351 // transcription, DNA-templated // inferred from electronic annotation /// 0006355 // regulation of transcription, DNA-templated // inferred from electronic annotation"	---	0005515 // protein binding // inferred from electronic annotation	---	"IPR006652 // Kelch repeat type 1 // 1.2E-10 /// IPR006652 // Kelch repeat type 1 // 1.4E-13 /// IPR006652 // Kelch repeat type 1 // 1.2E-13 /// IPR006652 // Kelch repeat type 1 // 4.9E-9 /// IPR011705 // BTB/Kelch-associated // 1.5E-29 /// IPR012871 // Protein of unknown function DUF1677, Oryza sativa // 1.3E-8 /// IPR013069 // BTB/POZ // 1.6E-24"	This probe set was annotated using the Matching Probes based pipeline to a Entrez Gene identifier using 4 transcripts. // false // Matching Probes // A	"EF633513(9),ENST00000370905(9),NM_001003760(9),uc003pcb.4"	"EF633513 // Homo sapiens kelch-like 31 (KLHL31) mRNA, complete cds. // gb // 9 // --- /// ENST00000370905 // ensembl:known chromosome:GRCh38:6:53647901:53665708:-1 gene:ENSG00000124743 gene_biotype:protein_coding transcript_biotype:protein_coding // ensembl // 9 // --- /// NM_001003760 // Homo sapiens kelch-like family member 31 (KLHL31), mRNA. // refseq // 9 // --- /// uc003pcb.4 // --- // ucsc…	---	GO:0005515 // protein binding // inferred from electronic annotation	"GO:0006355(regulation of transcription, DNA-dependent);"	---	K10467
224520_s_at	8.87342	0	31.3124		224520_s_at	172.206	185.567	324.603	10.2826	5.41786	6.06486	224520_s_at	Human Genome U133 Plus 2.0 Array	Homo sapiens	6-Oct-14	Exemplar sequence	GenBank	g13623640	"gb:BC006440.1 /DB_XREF=gi:13623640 /FEA=FLmRNA /CNT=1 /TID=HsAffx.901083.489 /TIER=FL /STK=0 /DEF=Homo sapiens, clone MGC:13168, mRNA, complete cds. /PROD=Unknown (protein for MGC:13168) /FL=gb:BC006440.1"	BC006440	Hs.901083	Hs.280782	February 2009 (Genome Reference Consortium GRCh37)	chr12:70077018-70093113 (-) // 70.52 // q15	bestrophin 3	BEST3	chr12q14.2-q15	full length	---	144453	Q8N1M1 /// E9PNM2 /// F8VR37 /// F8VVX2 /// F8VVZ2 /// F8VZR0	---	607337	NP_001269542 /// NP_001269543 /// NP_001269544 /// NP_001269545 /// NP_116124 /// NP_689652 /// XP_005268731 /// XP_006719314 /// XP_006719315 /// XP_006719316 /// XP_006719317 /// XP_006719318 /// XP_006719319	NM_001282613 /// NM_001282614 /// NM_001282615 /// NM_001282616 /// NM_032735 /// NM_152439 /// NR_104220 /// XM_005268674 /// XM_006719251 /// XM_006719252 /// XM_006719253 /// XM_006719254 /// XM_006719255 /// XM_006719256	---	0006810 // transport // inferred from electronic annotation /// 0006811 // ion transport // inferred from electronic annotation /// 0006821 // chloride transport // inferred from electronic annotation /// 0015698 // inorganic anion transport // inferred from electronic annotation /// 0043271 // negative regulation of ion transport // inferred from electronic annotation /// 1902476 // chloride tra…	0005886 // plasma membrane // inferred from electronic annotation /// 0016020 // membrane // inferred from electronic annotation /// 0016021 // integral component of membrane // inferred from electronic annotation /// 0034707 // chloride channel complex // inferred from electronic annotation	0005254 // chloride channel activity // inferred from electronic annotation	---	---	This probe set was annotated using the Matching Probes based pipeline to a Entrez Gene identifier using 1 transcripts. // false // Matching Probes // A	BC006440(11)	"BC006440 // Homo sapiens bestrophin 3, mRNA (cDNA clone IMAGE:3344939), complete cds. // gb // 11 // ---"	uc001svi.1 // ucsc_genes // 8 // Cross Hyb Matching Probes /// NM_001282616 // refseq // 8 // Cross Hyb Matching Probes /// NM_001282615 // refseq // 8 // Cross Hyb Matching Probes /// NR_104220 // refseq // 8 // Cross Hyb Matching Probes /// ENST00000266661 // ensembl // 8 // Cross Hyb Matching Probes /// OTTHUMT00000313911 // vega // 8 // Cross Hyb Matching Probes	GO:0005216 // ion channel activity // inferred from electronic annotation /// 0005254 // chloride channel activity // inferred from electronic annotation /// 0005509 // calcium ion binding // inferred from electronic annotation /// 0031404 // chloride ion binding // inferred from electronic annotation	GO:0005254(chloride channel activity);GO:0043271(negative regulation of ion transport);GO:0006821(chloride transport);	GO:0005886(plasma membrane);GO:0034707(chloride channel complex);	K13880
221612_at	18.3989	0	31.0034		221612_at	660.968	624.194	705.187	24.1045	18.8288	21.5108	221612_at	Human Genome U133 Plus 2.0 Array	Homo sapiens	6-Oct-14	Exemplar sequence	GenBank	g9963844	"gb:AF225421.1 /DB_XREF=gi:9963844 /FEA=FLmRNA /CNT=63 /TID=Hs.36766.0 /TIER=FL /STK=0 /UG=Hs.36766 /LL=57408 /UG_GENE=HT017 /DEF=Homo sapiens HT017 mRNA, complete cds. /PROD=HT017 /FL=gb:NM_020678.1 gb:AF225421.1"	AF225421	Hs.36766	Hs.591668	February 2009 (Genome Reference Consortium GRCh37)	chr3:54952382-54962072 (-) // 96.72 // p14.3	leucine-rich repeats and transmembrane domains 1	LRTM1	chr3p14.3	full length	ENSG00000144771 /// OTTHUMG00000158578	57408	Q9HBL6	---	---	NP_065729 /// XP_005265394	NM_020678 /// XM_005265337	---	---	0016020 // membrane // inferred from electronic annotation /// 0016021 // integral component of membrane // inferred from electronic annotation	0005515 // protein binding // inferred from electronic annotation	---	IPR001611 // Leucine-rich repeat // 1.2E-5 /// IPR001611 // Leucine-rich repeat // 2.0E-7 /// IPR001611 // Leucine-rich repeat // 2.5E-5 /// IPR001611 // Leucine-rich repeat // 1.4E-7	This probe set was annotated using the Matching Probes based pipeline to a Entrez Gene identifier using 7 transcripts. // false // Matching Probes // A	"AF225421(11),BC040732(11),BC074741(10),ENST00000273286(11),ENST00000493075(11),NM_020678(11),uc003dhl.3"	"AF225421 // Homo sapiens HT017 mRNA, complete cds. // gb // 11 // --- /// BC040732 // Homo sapiens leucine-rich repeats and transmembrane domains 1, mRNA (cDNA clone MGC:50257 IMAGE:5223743), complete cds. // gb // 11 // --- /// BC074741 // Homo sapiens leucine-rich repeats and transmembrane domains 1, mRNA (cDNA clone MGC:103818 IMAGE:30915199), complete cds. // gb // 10 // --- /// ENST00000273…	---	GO:0005515 // protein binding // inferred from electronic annotation	---	GO:0016021(integral to membrane);	K06838
210147_at	13.3554	0	30.4782		210147_at	260.968	259.519	334.621	8.03355	8.40319	11.8574	210147_at	Human Genome U133 Plus 2.0 Array	Homo sapiens	6-Oct-14	Exemplar sequence	GenBank	g1226245	"gb:U47054.1 /DB_XREF=gi:1226245 /GEN=htMART /FEA=FLmRNA /CNT=58 /TID=Hs.24976.0 /TIER=FL+Stack /STK=19 /UG=Hs.24976 /LL=419 /DEF=Human putative mono-ADP-ribosyltransferase (htMART) mRNA, complete cds. /PROD=mono-ADP-ribosyltransferase /FL=gb:U47054.1 gb:NM_001179.1"	U47054	Hs.24976	Hs.731997	February 2009 (Genome Reference Consortium GRCh37)	chr4:76997031-77033716 (+) // 81.61 // q21.1	ADP-ribosyltransferase 3	ART3	chr4q21.1|4p15.1-p14	full length	ENSG00000156219 /// OTTHUMG00000130110	419	Q13508 /// B4DHX3 /// E7ER42 /// E7ESB3 /// E7EX61 /// E9PGR5 /// Q5J1K4 /// Q5J1K5 /// Q5J1K6 /// Q5J1K7 /// Q5J1K8 /// Q5J1K9 /// Q5J1L0 /// Q5J1L1 /// Q5J1P8 /// Q5J1Q0	EC:2.4.2.31	603086	NP_001123488 /// NP_001123489 /// NP_001170 /// XP_005263054 /// XP_005263056 /// XP_005263059 /// XP_005263060 /// XP_005263061 /// XP_005263062 /// XP_006714281 /// XP_006714282 /// XP_006714283	NM_001130016 /// NM_001130017 /// NM_001179 /// XM_005262997 /// XM_005262999 /// XM_005263002 /// XM_005263003 /// XM_005263004 /// XM_005263005 /// XM_006714218 /// XM_006714219 /// XM_006714220	---	0006471 // protein ADP-ribosylation // inferred from electronic annotation /// 0008152 // metabolic process // inferred from electronic annotation	0005886 // plasma membrane // inferred from electronic annotation /// 0005887 // integral component of plasma membrane // traceable author statement /// 0016020 // membrane // inferred from electronic annotation /// 0031225 // anchored component of membrane // inferred from electronic annotation	"0003950 // NAD+ ADP-ribosyltransferase activity // traceable author statement /// 0003956 // NAD(P)+-protein-arginine ADP-ribosyltransferase activity // inferred from electronic annotation /// 0016740 // transferase activity // inferred from electronic annotation /// 0016757 // transferase activity, transferring glycosyl groups // inferred from electronic annotation"	---	"IPR000768 // NAD:arginine ADP-ribosyltransferase, ART // 3.0E-89 /// IPR000768 // NAD:arginine ADP-ribosyltransferase, ART // 3.5E-89 /// IPR000768 // NAD:arginine ADP-ribosyltransferase, ART // 3.3E-89"	This probe set was annotated using the Matching Probes based pipeline to a Entrez Gene identifier using 10 transcripts. // false // Matching Probes // A	"ENST00000341029(9),ENST00000349321(9),ENST00000355810(9),NM_001130017(9),U47054(11),uc003hjk.3,uc003hjp.3,uc003hjr.3,uc010ijb.3,uc010ijc.3"	"ENST00000341029 // ensembl_havana_transcript:known chromosome:GRCh38:4:76011200:76112802:1 gene:ENSG00000156219 gene_biotype:protein_coding transcript_biotype:protein_coding // ensembl // 9 // --- /// ENST00000349321 // ensembl_havana_transcript:known chromosome:GRCh38:4:76074710:76112791:1 gene:ENSG00000156219 gene_biotype:protein_coding transcript_biotype:protein_coding // ensembl // 9 // --- …	uc010ija.2 // ucsc_genes // 1 // Cross Hyb Matching Probes /// uc003hjo.3 // ucsc_genes // 8 // Cross Hyb Matching Probes /// uc003hjn.3 // ucsc_genes // 8 // Cross Hyb Matching Probes /// uc003hjq.3 // ucsc_genes // 7 // Cross Hyb Matching Probes /// uc010ijd.3 // ucsc_genes // 8 // Cross Hyb Matching Probes /// XM_005263002 // refseq // 3 // Cross Hyb Matching Probes /// NM_001179 // refseq // …	GO:0003956(NAD(P)+-protein-arginine ADP-ribosyltransferase activity);GO:0003950(NAD+ ADP-ribosyltransferase activity);	GO:0006471(protein ADP-ribosylation);	GO:0005887(integral to plasma membrane);GO:0031225(anchored to membrane);	K00775
206116_s_at	7.78251	0	30.4305		206116_s_at	4255.35	2929.67	3032.15	59.6918	139.58	161.005	206116_s_at	Human Genome U133 Plus 2.0 Array	Homo sapiens	6-Oct-14	Exemplar sequence	GenBank	g4507646	"gb:NM_000366.1 /DB_XREF=gi:4507646 /GEN=TPM1 /FEA=FLmRNA /CNT=48 /TID=Hs.77899.0 /TIER=FL+Stack /STK=29 /UG=Hs.77899 /LL=7168 /DEF=Homo sapiens tropomyosin 1 (alpha) (TPM1), mRNA. /PROD=tropomyosin 1 (alpha) /FL=gb:NM_000366.1 gb:M19713.1"	NM_000366	Hs.77899	Hs.133892 /// Hs.635569	February 2009 (Genome Reference Consortium GRCh37)	chr15:63334971-63358291 (+) // 99.28 // q22.2	tropomyosin 1 (alpha)	TPM1	chr15q22.1	est /// full length	ENSG00000140416 /// OTTHUMG00000132803	7168	P09493 /// B7Z596 /// B7Z722 /// C9IZA2 /// O15513 /// Q07413 /// Q07414 /// Q15657 /// Q1ZYL5 /// Q59GR8 /// Q6ZN40 /// Q8NAJ1 /// Q8TCG4 /// D9YZV7 /// D9YZV4 /// D9YZV5 /// H0YL42 /// F5H7S3 /// H0YK20 /// H0YK48 /// H0YKJ4 /// H0YKP3 /// H0YKX5 /// H0YKZ6 /// H0YL52 /// H0YL80 /// H0YLS7 /// H0YN06 /// H0YNC7 /// H7BYY1	---	115196 /// 191010 /// 611878	NP_000357 /// NP_001018004 /// NP_001018005 /// NP_001018006 /// NP_001018007 /// NP_001018008 /// NP_001018020 /// XP_005254694 /// XP_005254695 /// XP_005254696 /// XP_005254697 /// XP_005254698 /// XP_005254700 /// XP_005254701 /// XP_005254702 /// XP_005254703 /// XP_005254704 /// XP_005254705 /// XP_005254706 /// XP_005254707 /// XP_005254708 /// XP_005254709 /// XP_005254710 /// XP_00672073…	NM_000366 /// NM_001018004 /// NM_001018005 /// NM_001018006 /// NM_001018007 /// NM_001018008 /// NM_001018020 /// XM_005254637 /// XM_005254638 /// XM_005254639 /// XM_005254640 /// XM_005254641 /// XM_005254643 /// XM_005254644 /// XM_005254645 /// XM_005254646 /// XM_005254647 /// XM_005254648 /// XM_005254649 /// XM_005254650 /// XM_005254651 /// XM_005254652 /// XM_005254653 /// XM_00672066…	---	0001701 // in utero embryonic development // inferred from electronic annotation /// 0003065 // positive regulation of heart rate by epinephrine // inferred from sequence or structural similarity /// 0006413 // translational initiation // inferred from electronic annotation /// 0006928 // cellular component movement // traceable author statement /// 0006936 // muscle contraction // traceable auth…	0001725 // stress fiber // inferred from direct assay /// 0005737 // cytoplasm // inferred from electronic annotation /// 0005737 // cytoplasm // inferred from direct assay /// 0005829 // cytosol // traceable author statement /// 0005856 // cytoskeleton // traceable author statement /// 0005862 // muscle thin filament tropomyosin // traceable author statement /// 0015629 // actin cytoskeleton // …	0003743 // translation initiation factor activity // inferred from electronic annotation /// 0003779 // actin binding // traceable author statement /// 0005200 // structural constituent of cytoskeleton // traceable author statement /// 0008092 // cytoskeletal protein binding // inferred from physical interaction /// 0008307 // structural constituent of muscle // traceable author statement	Striated_muscle_contraction // GenMAPP	IPR000533 // Tropomyosin // 1.2E-99 /// IPR000533 // Tropomyosin // 3.8E-96 /// IPR000533 // Tropomyosin // 1.1E-103 /// IPR000533 // Tropomyosin // 3.4E-100 /// IPR000533 // Tropomyosin // 1.7E-28 /// IPR000533 // Tropomyosin // 2.3E-100 /// IPR000533 // Tropomyosin // 1.2E-91 /// IPR000533 // Tropomyosin // 7.5E-96 /// IPR000533 // Tropomyosin // 4.3E-104 /// IPR000533 // Tropomyosin // 1.9E-98…	This probe set was annotated using the Matching Probes based pipeline to a Entrez Gene identifier using 64 transcripts. // false // Matching Probes // A	"AB209041(11),AF474156(11),AK092051(11),AK092573(11),AK131384(11),AK298625(11),AK299387(11),AK301319(11),AY640414(11),AY640415(11),BC007433(11),BC053545(11),DQ424903(10),ENST00000267996(11),ENST00000288398(11),ENST00000317516(11),ENST00000334895(11),ENST00000357980(11),ENST00000358278(11),ENST00000403994(11),ENST00000404484(11),ENST00000558264(11),ENST00000558347(9),ENST00000558544(11),ENST000005…	"AB209041 // Homo sapiens mRNA for TPM1 protein variant protein. // gb // 11 // --- /// AF474156 // Homo sapiens TPMsk1 (TPM1) mRNA, partial cds. // gb // 11 // --- /// AK092051 // Homo sapiens cDNA FLJ34732 fis, clone MESAN2006743, moderately similar to TROPOMYOSIN, FIBROBLAST ISOFORM TM3. // gb // 11 // --- /// AK092573 // Homo sapiens cDNA FLJ35254 fis, clone PROST2003775, highly similar to TR…	AK309170 // gb_htc // 6 // Cross Hyb Matching Probes /// ENST00000558314 // ensembl // 6 // Cross Hyb Matching Probes /// ENST00000558868 // ensembl // 6 // Cross Hyb Matching Probes /// ENST00000560615 // ensembl // 8 // Cross Hyb Matching Probes /// ENST00000558400 // ensembl // 2 // Cross Hyb Matching Probes /// ENST00000561395 // ensembl // 5 // Cross Hyb Matching Probes /// ENST00000561242 /…	GO:0003779 // actin binding // inferred from electronic annotation /// 0003779 // actin binding // traceable author statement /// 0005200 // structural constituent of cytoskeleton // traceable author statement /// 0008307 // structural constituent of muscle // traceable author statement	GO:0009653(anatomical structure morphogenesis);GO:0044763(single-organism cellular process);GO:0060047(heart contraction);GO:0009790(embryo development);GO:0061061(muscle structure development);	GO:0044430(cytoskeletal part);GO:0015629(actin cytoskeleton);GO:0005737(cytoplasm);GO:0042995(cell projection);	K10373
214365_at	10.0693	0	30.4041		214365_at	953.917	518.574	896.701	27.5454	29.4133	19.4796	214365_at	Human Genome U133 Plus 2.0 Array	Homo sapiens	6-Oct-14	Consensus sequence	GenBank	Hs.85844.3	"gb:X04201.1 /DB_XREF=gi:37429 /FEA=mRNA /CNT=22 /TID=Hs.85844.3 /TIER=Stack /STK=19 /UG=Hs.85844 /LL=4914 /UG_GENE=NTRK1 /UG_TITLE=neurotrophic tyrosine kinase, receptor, type 1 /DEF=Human skeletal muscle 1.3 kb mRNA for tropomyosin."	X04201	Hs.85844	Hs.625550 /// Hs.644306	February 2009 (Genome Reference Consortium GRCh37)	chr1:154140222-154164576 (-) // 95.9 // q21.3	tropomyosin 3	TPM3	chr1q21.2	est /// full length	ENSG00000143549 /// OTTHUMG00000035853	7170	P06753 /// B2RDE1 /// B4DQ80 /// B4DWT5 /// D6R904 /// D6RFM2 /// D6RGJ6 /// J3KN67 /// Q5HYB6 /// Q5VU59 /// Q5VU61 /// Q5VU62 /// Q6LDX7 /// Q8NAG3 /// Q8NAH0 /// Q8NI98	---	191030 /// 255310 /// 609284	NP_001036816 /// NP_001036817 /// NP_001036818 /// NP_001265117 /// NP_001265118 /// NP_001265119 /// NP_001265120 /// NP_689476 /// NP_705935 /// XP_006711578 /// XP_006711579 /// XP_006711580 /// XP_006711581 /// XP_006711582 /// XP_006711583 /// XP_006711584 /// XP_006711585 /// XP_006711586	NM_001043351 /// NM_001043352 /// NM_001043353 /// NM_001278188 /// NM_001278189 /// NM_001278190 /// NM_001278191 /// NM_152263 /// NM_153649 /// NR_103460 /// NR_103461 /// XM_006711515 /// XM_006711516 /// XM_006711517 /// XM_006711518 /// XM_006711519 /// XM_006711520 /// XM_006711521 /// XM_006711522 /// XM_006711523	---	0006928 // cellular component movement // traceable author statement /// 0006936 // muscle contraction // traceable author statement /// 0006937 // regulation of muscle contraction // non-traceable author statement /// 0030049 // muscle filament sliding // traceable author statement	0001725 // stress fiber // inferred from direct assay /// 0002102 // podosome // inferred from electronic annotation /// 0005737 // cytoplasm // inferred from electronic annotation /// 0005737 // cytoplasm // inferred from direct assay /// 0005829 // cytosol // traceable author statement /// 0005856 // cytoskeleton // non-traceable author statement /// 0005856 // cytoskeleton // traceable author …	0003779 // actin binding // inferred from electronic annotation	---	IPR000533 // Tropomyosin // 1.2E-104	This probe set was annotated using the Matching Probes based pipeline to a Entrez Gene identifier using 5 transcripts. // false // Matching Probes // A	"BC008407(11),BC008425(11),BC062740(11),ENST00000368530(11),NM_152263(11)"	"BC008407 // Homo sapiens tropomyosin 3, mRNA (cDNA clone MGC:14532 IMAGE:4245271), complete cds. // gb // 11 // --- /// BC008425 // Homo sapiens tropomyosin 3, mRNA (cDNA clone MGC:14582 IMAGE:4246114), complete cds. // gb // 11 // --- /// BC062740 // Homo sapiens tropomyosin 3, mRNA (cDNA clone MGC:72094 IMAGE:4271142), complete cds. // gb // 11 // --- /// ENST00000368530 // ensembl_havana_tran…	uc001fdy.1 // ucsc_genes // 5 // Cross Hyb Matching Probes /// uc001fdz.1 // ucsc_genes // 5 // Cross Hyb Matching Probes /// uc001fed.1 // ucsc_genes // 1 // Cross Hyb Matching Probes /// XM_006711517 // refseq // 6 // Cross Hyb Matching Probes /// XM_006711518 // refseq // 1 // Cross Hyb Matching Probes /// XM_006711521 // refseq // 5 // Cross Hyb Matching Probes /// XM_006711522 // refseq // 6…	GO:0003779 // actin binding // inferred from electronic annotation /// 0005515 // protein binding // inferred from physical interaction	GO:0006928 // cell motion // traceable author statement /// 0006937 // regulation of muscle contraction // non-traceable author statement	GO:0005737(cytoplasm);GO:0043234(protein complex);GO:0043005(neuron projection);GO:0044430(cytoskeletal part);GO:0015629(actin cytoskeleton);	K09290
205444_at	15.0825	0	29.6372		205444_at	432.023	369.972	514.844	13.1309	16.6424	14.4653	205444_at	Human Genome U133 Plus 2.0 Array	Homo sapiens	6-Oct-14	Exemplar sequence	GenBank	g10835219	"gb:NM_004320.1 /DB_XREF=gi:10835219 /GEN=ATP2A1 /FEA=FLmRNA /CNT=101 /TID=Hs.183075.0 /TIER=FL /STK=0 /UG=Hs.183075 /LL=487 /DEF=Homo sapiens ATPase, Ca++ transporting, cardiac muscle, fast twitch 1 (ATP2A1), mRNA. /PROD=ATPase, Ca++ transporting, cardiac muscle, fasttwitch 1 /FL=gb:NM_004320.1"	NM_004320	Hs.183075	Hs.657344	February 2009 (Genome Reference Consortium GRCh37)	chr16:28889992-28915560 (+) // 99.97 // p11.2	"ATPase, Ca++ transporting, cardiac muscle, fast twitch 1"	ATP2A1	chr16p12.1	full length	ENSG00000196296 /// OTTHUMG00000131760	487	O14983 /// B3KS35 /// H3BTF1 /// H3BTW4 /// H3BUT9 /// H3BUU3 /// H3BVB2 /// Q7Z675 /// Q7Z6E5 /// Q8N3X5	EC:3.6.3.8	108730 /// 601003	NP_001273004 /// NP_004311 /// NP_775293	NM_001286075 /// NM_004320 /// NM_173201	---	0006200 // ATP catabolic process // inferred from sequence or structural similarity /// 0006810 // transport // inferred from electronic annotation /// 0006811 // ion transport // inferred from electronic annotation /// 0006812 // cation transport // inferred from electronic annotation /// 0006816 // calcium ion transport // inferred from direct assay /// 0006816 // calcium ion transport // infer…	0005783 // endoplasmic reticulum // inferred from electronic annotation /// 0005789 // endoplasmic reticulum membrane // inferred from direct assay /// 0005789 // endoplasmic reticulum membrane // traceable author statement /// 0005793 // endoplasmic reticulum-Golgi intermediate compartment // inferred from sequence or structural similarity /// 0016020 // membrane // inferred from sequence or str…	0000166 // nucleotide binding // inferred from electronic annotation /// 0005388 // calcium-transporting ATPase activity // inferred from direct assay /// 0005509 // calcium ion binding // inferred from mutant phenotype /// 0005509 // calcium ion binding // inferred from sequence or structural similarity /// 0005515 // protein binding // inferred from physical interaction /// 0005524 // ATP bindi…	---	"IPR004014 // Cation-transporting P-type ATPase, N-terminal // 1.3E-23 /// IPR006068 // Cation-transporting P-type ATPase, C-terminal // 9.4E-47 /// IPR006068 // Cation-transporting P-type ATPase, C-terminal // 9.3E-47 /// IPR006068 // Cation-transporting P-type ATPase, C-terminal // 6.0E-47 /// IPR008250 // P-type ATPase, A domain // 8.2E-69 /// IPR008250 // P-type ATPase, A domain // 8.1E-69 //…	This probe set was annotated using the Matching Probes based pipeline to a Entrez Gene identifier using 13 transcripts. // false // Matching Probes // A	"AK291314(11),BX537389(11),BX537784(10),BX647365(11),ENST00000357084(11),ENST00000395503(11),ENST00000536376(11),NM_001286075(11),NM_004320(11),NM_173201(11),uc002drn.1,uc002dro.1,uc002drp.1"	"AK291314 // Homo sapiens cDNA FLJ75328 complete cds, highly similar to Homo sapiens ATPase, Ca++ transporting, cardiac muscle, fast twitch1 (ATP2A1), transcript variant b, mRNA. // gb // 11 // --- /// BX537389 // Homo sapiens mRNA; cDNA DKFZp779G2251 (from clone DKFZp779G2251); complete cds. // gb // 11 // --- /// BX537784 // Homo sapiens mRNA; cDNA DKFZp779O2152 (from clone DKFZp779O2152); comp…	BC104452 // gb // 3 // Cross Hyb Matching Probes /// ENST00000564112 // ensembl // 2 // Cross Hyb Matching Probes /// OTTHUMT00000432687 // vega // 2 // Cross Hyb Matching Probes	GO:0005509(calcium ion binding);GO:0042803(protein homodimerization activity);GO:0005524(ATP binding);	GO:0032471(reduction of endoplasmic reticulum calcium ion concentration);GO:0008637(apoptotic mitochondrial changes);GO:0090076(relaxation of skeletal muscle);GO:0031448(positive regulation of fast-twitch skeletal muscle fiber contraction);GO:0051561(elevation of mitochondrial calcium ion concentration);GO:0032470(elevation of endoplasmic reticulum calcium ion concentration);GO:0051659(maintenanc…	GO:0034704(calcium channel complex);GO:0005793(endoplasmic reticulum-Golgi intermediate compartment);GO:0031673(H zone);GO:0031095(platelet dense tubular network membrane);GO:0033017(sarcoplasmic reticulum membrane);GO:0031674(I band);GO:0048471(perinuclear region of cytoplasm);	K05853
205177_at	9.98616	0	29.6113		205177_at	323.815	174.865	355.061	8.03355	9.91802	9.71845	205177_at	Human Genome U133 Plus 2.0 Array	Homo sapiens	6-Oct-14	Exemplar sequence	GenBank	g4507618	"gb:NM_003281.1 /DB_XREF=gi:4507618 /GEN=TNNI1 /FEA=FLmRNA /CNT=357 /TID=Hs.84673.0 /TIER=FL /STK=0 /UG=Hs.84673 /LL=7135 /DEF=Homo sapiens troponin I, skeletal, slow (TNNI1), mRNA. /PROD=troponin I, skeletal, slow /FL=gb:J04760.1 gb:NM_003281.1"	NM_003281	Hs.84673	Hs.320890 /// Hs.624052	February 2009 (Genome Reference Consortium GRCh37)	chr1:201378205-201390856 (-) // 99.26 // q32.1	"troponin I type 1 (skeletal, slow)"	TNNI1	chr1q31.3	est /// full length	ENSG00000159173 /// OTTHUMG00000035736	7135	P19237 /// B3KW26 /// G3V3L5 /// G3V489 /// G3V4F8	---	191042	NP_003272	NM_003281	---	0006942 // regulation of striated muscle contraction // non-traceable author statement /// 0030049 // muscle filament sliding // traceable author statement /// 0055010 // ventricular cardiac muscle tissue morphogenesis // inferred from electronic annotation	0005829 // cytosol // traceable author statement /// 0005861 // troponin complex // inferred from electronic annotation	0003779 // actin binding // inferred from electronic annotation /// 0005523 // tropomyosin binding // non-traceable author statement /// 0046872 // metal ion binding // inferred from electronic annotation	Striated_muscle_contraction // GenMAPP	IPR001978 // Troponin // 1.8E-55	This probe set was annotated using the Matching Probes based pipeline to a Entrez Gene identifier using 14 transcripts. // false // Matching Probes // A	"AK123965(9),BC012600(10),BC012601(10),CR450301(10),CR541996(9),CR542030(10),ENST00000336092(10),ENST00000361379(10),ENST00000367312(9),J04760(11),NM_003281(10),uc001gwo.1,uc001gwp.3,uc021phd.1"	"AK123965 // Homo sapiens cDNA FLJ41971 fis, clone SKMUS2007568, highly similar to TROPONIN I, SLOW SKELETAL MUSCLE. // gb // 9 // --- /// BC012600 // Homo sapiens troponin I type 1 (skeletal, slow), mRNA (cDNA clone MGC:13588 IMAGE:4245163), complete cds. // gb // 10 // --- /// BC012601 // Homo sapiens troponin I type 1 (skeletal, slow), mRNA (cDNA clone MGC:13589 IMAGE:4245718), complete cds. /…	AJ315823 // gb // 8 // Cross Hyb Matching Probes /// ENST00000555948 // ensembl // 3 // Cross Hyb Matching Probes /// ENST00000555340 // ensembl // 8 // Cross Hyb Matching Probes /// ENST00000556362 // ensembl // 6 // Cross Hyb Matching Probes /// OTTHUMT00000411678 // vega // 3 // Cross Hyb Matching Probes /// OTTHUMT00000411679 // vega // 8 // Cross Hyb Matching Probes /// OTTHUMT00000411680 //…	GO:0046872(metal ion binding);GO:0003779(actin binding);GO:0005523(tropomyosin binding);	GO:0055010(ventricular cardiac muscle tissue morphogenesis);GO:0006942(regulation of striated muscle contraction);GO:0030049(muscle filament sliding);	GO:0005829(cytosol);GO:0005861(troponin complex);	K10371
235377_at	12.7198	0	28.9118		235377_at	281.686	305.08	448.689	10.2826	12.3184	12.5962	235377_at	Human Genome U133 Plus 2.0 Array	Homo sapiens	6-Oct-14	Consensus sequence	GenBank	Hs.105362.0	gb:AI242549 /DB_XREF=gi:3837946 /DB_XREF=qi17b04.x1 /CLONE=IMAGE:1856719 /FEA=EST /CNT=14 /TID=Hs.105362.0 /TIER=ConsEnd /STK=0 /UG=Hs.105362 /UG_TITLE=ESTs	AI242549	Hs.105362	Hs.591803	February 2009 (Genome Reference Consortium GRCh37)	chr6:54025162-54131081 (+) // 96.32 // p12.1	muscular LMNA-interacting protein	MLIP	chr6p12.1	full length	ENSG00000146147 /// OTTHUMG00000014891	90523	Q5VWP3 /// A6NDT1 /// B7Z2K2 /// B7ZA42 /// D6R9R6 /// D6RD42 /// D6RHX6 /// E2QRH6 /// E9PCK9 /// E9PFJ4 /// H0Y8L5	---	614106	NP_001268675 /// NP_001268676 /// NP_612636 /// XP_005249533 /// XP_005249534 /// XP_005249535 /// XP_005249537 /// XP_006715307 /// XP_006715308 /// XP_006715309 /// XP_006715310 /// XP_006715311	NM_001281746 /// NM_001281747 /// NM_138569 /// XM_005249476 /// XM_005249477 /// XM_005249478 /// XM_005249480 /// XM_006715244 /// XM_006715245 /// XM_006715246 /// XM_006715247 /// XM_006715248	---	---	0005634 // nucleus // inferred from electronic annotation /// 0005635 // nuclear envelope // inferred from sequence or structural similarity /// 0016605 // PML body // inferred from sequence or structural similarity /// 0031981 // nuclear lumen // inferred from sequence or structural similarity	---	---	---	This probe set was annotated using the Matching Probes based pipeline to a Entrez Gene identifier using 6 transcripts. // false // Matching Probes // A	"AK055530(11),ENST00000274897(11),NM_001281747(11),NM_138569(11),uc003pcg.4,uc011dxa.2"	"AK055530 // Homo sapiens cDNA FLJ30968 fis, clone HEART2000411. // gb // 11 // --- /// ENST00000274897 // ensembl_havana_transcript:known chromosome:GRCh38:6:54018916:54266280:1 gene:ENSG00000146147 gene_biotype:protein_coding transcript_biotype:protein_coding // ensembl // 11 // --- /// NM_001281747 // Homo sapiens muscular LMNA-interacting protein (MLIP), transcript variant 1, mRNA. // refseq …	uc003pch.4 // ucsc_genes // 7 // Cross Hyb Matching Probes /// XM_005249476 // refseq // 5 // Cross Hyb Matching Probes /// XM_005249477 // refseq // 5 // Cross Hyb Matching Probes /// AK294890 // gb // 6 // Cross Hyb Matching Probes /// BC009010 // gb // 7 // Cross Hyb Matching Probes /// GENSCAN00000003940 // ensembl // 4 // Cross Hyb Matching Probes /// ENST00000370877 // ensembl // 6 // Cross…	---	---	GO:0005635(nuclear envelope);GO:0016605(PML body);	---
243313_at	9.81359	0	28.8603		243313_at	928.368	1154.81	1298.83	58.3364	35.0034	28.3683	243313_at	Human Genome U133 Plus 2.0 Array	Homo sapiens	6-Oct-14	Consensus sequence	GenBank	Hs.58330.0	gb:AI141151 /DB_XREF=gi:3648608 /DB_XREF=qe19e12.x1 /CLONE=IMAGE:1739470 /FEA=EST /CNT=6 /TID=Hs.58330.0 /TIER=ConsEnd /STK=3 /UG=Hs.58330 /UG_TITLE=ESTs	AI141151	Hs.58330	Hs.645273	February 2009 (Genome Reference Consortium GRCh37)	chr10:75404638-75405095 (-) // 99.35 // q22.2	synaptopodin 2-like	SYNPO2L	chr10q22.2	full length	ENSG00000166317 /// OTTHUMG00000018471	79933	Q9H987 /// A3KMG7 /// B3KTQ7 /// B4DJ09 /// U3KQD0	---	---	NP_001107605 /// NP_079151 /// XP_005270215 /// XP_005270216 /// XP_005270217	NM_001114133 /// NM_024875 /// XM_005270158 /// XM_005270159 /// XM_005270160	---	---	0005634 // nucleus // inferred from electronic annotation /// 0005737 // cytoplasm // inferred from electronic annotation /// 0005856 // cytoskeleton // inferred from electronic annotation /// 0030018 // Z disc // inferred from electronic annotation	0003779 // actin binding // inferred from electronic annotation /// 0005515 // protein binding // inferred from electronic annotation	---	IPR001478 // PDZ domain // 3.1E-15	This probe set was annotated using the Matching Probes based pipeline to a Entrez Gene identifier using 7 transcripts. // false // Matching Probes // A	"AB188489(11),ENST00000372873(11),ENST00000394810(11),NM_001114133(11),NM_024875(11),uc001jus.4,uc001jut.4"	"AB188489 // Homo sapiens SYNPO2L mRNA for synaptopodin 2-like, complete cds, clone: TH029C03. // gb // 11 // --- /// ENST00000372873 // ensembl_havana_transcript:known chromosome:GRCh38:10:73644881:73651029:-1 gene:ENSG00000166317 gene_biotype:protein_coding transcript_biotype:protein_coding // ensembl // 11 // --- /// ENST00000394810 // ensembl_havana_transcript:known chromosome:GRCh38:10:73644…	GENSCAN00000019376 // ensembl // 4 // Cross Hyb Matching Probes /// OTTHUMT00000048668 // vega // 6 // Cross Hyb Matching Probes	GO:0003779 // actin binding // inferred from electronic annotation /// 0005515 // protein binding // inferred from electronic annotation	---	GO:0005737 // cytoplasm // inferred from electronic annotation /// 0005856 // cytoskeleton // inferred from electronic annotation	---
206121_at	10.8372	0	28.8383		206121_at	223.036	140.74	196.136	8.26875	6.30885	4.92096	206121_at	Human Genome U133 Plus 2.0 Array	Homo sapiens	6-Oct-14	Exemplar sequence	GenBank	g4557310	"gb:NM_000036.1 /DB_XREF=gi:4557310 /GEN=AMPD1 /FEA=FLmRNA /CNT=28 /TID=Hs.89570.0 /TIER=FL /STK=5 /UG=Hs.89570 /LL=270 /DEF=Homo sapiens adenosine monophosphate deaminase 1 (isoform M) (AMPD1), mRNA. /PROD=adenosine monophosphate deaminase 1 (isoform M) /FL=gb:M60092.1 gb:NM_000036.1"	NM_000036	Hs.89570	Hs.89570	February 2009 (Genome Reference Consortium GRCh37)	chr1:115215721-115238176 (-) // 100.0 // p13.2	adenosine monophosphate deaminase 1	AMPD1	chr1p13	full length	ENSG00000116748 /// OTTHUMG00000011892	270	P23109 /// Q6PH79 /// Q6F4B9 /// Q6F4B8 /// Q6F4B7 /// Q6F4B6 /// Q6F4B5	EC:3.5.4.6	102770 /// 615511	NP_000027 /// NP_001166097	NM_000036 /// NM_001172626	---	0006144 // purine nucleobase metabolic process // traceable author statement /// 0006188 // IMP biosynthetic process // inferred from electronic annotation /// 0009117 // nucleotide metabolic process // inferred from electronic annotation /// 0009168 // purine ribonucleoside monophosphate biosynthetic process // inferred from electronic annotation /// 0010033 // response to organic substance // i…	0005829 // cytosol // traceable author statement	0003876 // AMP deaminase activity // inferred from electronic annotation /// 0016787 // hydrolase activity // inferred from electronic annotation /// 0019239 // deaminase activity // inferred from electronic annotation /// 0032036 // myosin heavy chain binding // inferred from electronic annotation /// 0046872 // metal ion binding // inferred from electronic annotation	---	IPR001365 // Adenosine/AMP deaminase domain // 8.1E-128 /// IPR001365 // Adenosine/AMP deaminase domain // 8.0E-128	This probe set was annotated using the Matching Probes based pipeline to a Entrez Gene identifier using 8 transcripts. // false // Matching Probes // A	"AK291349(11),ENST00000369538(11),ENST00000520113(11),M60092(11),NM_000036(11),NM_001172626(11),uc001efe.2,uc001eff.2"	"AK291349 // Homo sapiens cDNA FLJ78090 complete cds, highly similar to Human myoadenylate deaminase (AMPD1) mRNA. // gb // 11 // --- /// ENST00000369538 // ensembl_havana_transcript:novel chromosome:GRCh38:1:114673101:114695618:-1 gene:ENSG00000116748 gene_biotype:protein_coding transcript_biotype:protein_coding // ensembl // 11 // --- /// ENST00000520113 // ensembl_havana_transcript:known chrom…	---	GO:0003876(AMP deaminase activity);GO:0046872(metal ion binding);GO:0032036(myosin heavy chain binding);	GO:0032264(IMP salvage);GO:0006144(purine nucleobase metabolic process);GO:0010033(response to organic substance);	GO:0005829(cytosol);	K01490
1569986_x_at	11.4675	0	28.4104		1569986_x_at	1763.24	2164.99	2289.44	74.6835	53.5654	95.2698	1569986_x_at	Human Genome U133 Plus 2.0 Array	Homo sapiens	6-Oct-14	Consensus sequence	GenBank	Hs2.382829.1	"gb:BF789882 /DB_XREF=gi:12094918 /DB_XREF=602250026F1 /CLONE=IMAGE:4328022 /TID=Hs2.382829.1 /CNT=3 /FEA=mRNA /TIER=ConsEnd /STK=0 /UG=Hs.382829 /UG_TITLE=Homo sapiens, Similar to likely ortholog of yeast ARV1, clone IMAGE:4338276, mRNA"	BF789882	Hs.382829	Hs.73454	February 2009 (Genome Reference Consortium GRCh37)	chr11:1940932-1959932 (+) // 73.79 // p15.5	"troponin T type 3 (skeletal, fast)"	TNNT3	chr11p15.5	full length	ENSG00000130595 /// OTTHUMG00000012475	7140	P45378 /// Q6P670 /// F8WA37 /// C9JCA5 /// C9JZN9 /// H9KVA2 /// H2KMD7 /// H2KMD8 /// H2KMD6	---	600692 /// 601680	NP_001036245 /// NP_001036246 /// NP_001036247 /// NP_006748 /// XP_006718351 /// XP_006718352 /// XP_006718353 /// XP_006718354 /// XP_006718355 /// XP_006718356 /// XP_006718357 /// XP_006718358 /// XP_006718359 /// XP_006718360 /// XP_006718361 /// XP_006718362 /// XP_006718363 /// XP_006718364 /// XP_006718365	NM_001042780 /// NM_001042781 /// NM_001042782 /// NM_006757 /// XM_006718288 /// XM_006718289 /// XM_006718290 /// XM_006718291 /// XM_006718292 /// XM_006718293 /// XM_006718294 /// XM_006718295 /// XM_006718296 /// XM_006718297 /// XM_006718298 /// XM_006718299 /// XM_006718300 /// XM_006718301 /// XM_006718302	---	0003009 // skeletal muscle contraction // inferred from direct assay /// 0006200 // ATP catabolic process // inferred from direct assay /// 0006937 // regulation of muscle contraction // inferred from electronic annotation /// 0006942 // regulation of striated muscle contraction // inferred from direct assay /// 0030049 // muscle filament sliding // traceable author statement /// 0043462 // regul…	0005829 // cytosol // traceable author statement /// 0005861 // troponin complex // inferred from direct assay	0003779 // actin binding // inferred from direct assay /// 0005523 // tropomyosin binding // inferred from direct assay /// 0005523 // tropomyosin binding // inferred from mutant phenotype /// 0030172 // troponin C binding // inferred from physical interaction /// 0030899 // calcium-dependent ATPase activity // inferred from direct assay /// 0031013 // troponin I binding // inferred from physical…	Striated_muscle_contraction // GenMAPP	IPR001978 // Troponin // 2.3E-43 /// IPR001978 // Troponin // 1.2E-41 /// IPR001978 // Troponin // 1.8E-43 /// IPR001978 // Troponin // 2.3E-43 /// IPR001978 // Troponin // 2.0E-43 /// IPR001978 // Troponin // 2.4E-43 /// IPR001978 // Troponin // 1.8E-43 /// IPR001978 // Troponin // 2.1E-43 /// IPR001978 // Troponin // 2.6E-43 /// IPR001978 // Troponin // 1.7E-43 /// IPR001978 // Troponin // 1.8E…	This probe set was annotated using the Genome Target Overlap based pipeline to a Entrez Gene identifier using 41 transcripts. // false // Genome Target Overlap // B	"AK056968,BC050446,BC062430,BC117327,BC143537,BC171727,BT019997,BX640689,CR541927,DQ778624,ENST00000278317,ENST00000344578,ENST00000381557,ENST00000381558,ENST00000381563,ENST00000381579,ENST00000381589,ENST00000397301,ENST00000397304,ENST00000446240,ENST00000453458,ENST00000473100,ENST00000492075,ENST00000493234,M21984,NM_001042780,NM_001042781,NM_001042782,NM_006757,U14641,uc001lun.2,uc001luo.4…	"AK056968 // Homo sapiens cDNA FLJ32406 fis, clone SKMUS2000416, highly similar to Troponin T, fast skeletal muscle. // gb // --- // chr11:1942588-1959932(+) /// BC050446 // Homo sapiens troponin T type 3 (skeletal, fast), mRNA (cDNA clone IMAGE:6202013). // gb // --- // chr11:1940942-1959931(+) /// BC062430 // Homo sapiens troponin T type 3 (skeletal, fast), mRNA (cDNA clone IMAGE:4328022), part…	BC022275 // gb // 2 // Cross Hyb Matching Probes	GO:0003779 // actin binding // inferred from direct assay /// 0005515 // protein binding // inferred from physical interaction /// 0005523 // tropomyosin binding // inferred from direct assay /// 0005523 // tropomyosin binding // inferred from mutant phenotype /// 0030172 // troponin C binding // inferred from physical interaction /// 0030899 // calcium-dependent ATPase activity // inferred from …	GO:0003009 // skeletal muscle contraction // inferred from direct assay /// 0006942 // regulation of striated muscle contraction // inferred from direct assay /// 0043462 // regulation of ATPase activity // inferred from direct assay	GO:0005861 // troponin complex // inferred from direct assay	K12046
230964_at	14.5791	0	26.9939		230964_at	106.1	125.837	127.015	5.1977	4.55242	3.64359	230964_at	Human Genome U133 Plus 2.0 Array	Homo sapiens	6-Oct-14	Consensus sequence	GenBank	Hs.15020.0	gb:N66307 /DB_XREF=gi:1218432 /DB_XREF=yz37h06.s1 /CLONE=IMAGE:285275 /FEA=EST /CNT=12 /TID=Hs.15020.0 /TIER=Stack /STK=12 /UG=Hs.15020 /LL=9444 /UG_GENE=QKI /UG_TITLE=homolog of mouse quaking QKI (KH domain RNA binding protein)	N66307	Hs.15020	Hs.253994 /// Hs.613456	February 2009 (Genome Reference Consortium GRCh37)	chr13:39459610-39460072 (+) // 97.26 // q13.3	FRAS1 related extracellular matrix protein 2	FREM2	chr13q13.3	est /// full length	ENSG00000150893 /// OTTHUMG00000016759	341640	Q5SZK8	---	219000 /// 608945	NP_997244	NM_207361	---	0002009 // morphogenesis of an epithelium // inferred from electronic annotation /// 0007154 // cell communication // inferred from electronic annotation /// 0007155 // cell adhesion // inferred from electronic annotation /// 0007156 // homophilic cell adhesion // inferred from electronic annotation /// 0007275 // multicellular organismal development // inferred from electronic annotation /// 004…	0005604 // basement membrane // inferred from electronic annotation /// 0005886 // plasma membrane // inferred from electronic annotation /// 0016020 // membrane // inferred from electronic annotation /// 0016021 // integral component of membrane // inferred from electronic annotation /// 0070062 // extracellular vesicular exosome // inferred from direct assay	0005509 // calcium ion binding // inferred from electronic annotation /// 0046872 // metal ion binding // inferred from electronic annotation	---	IPR003644 // Na-Ca exchanger/integrin-beta4 // 1.9E-18 /// IPR003644 // Na-Ca exchanger/integrin-beta4 // 1.8E-19 /// IPR003644 // Na-Ca exchanger/integrin-beta4 // 2.9E-17 /// IPR003644 // Na-Ca exchanger/integrin-beta4 // 3.2E-13 /// IPR003644 // Na-Ca exchanger/integrin-beta4 // 1.7E-21	This probe set was annotated using the Matching Probes based pipeline to a Entrez Gene identifier using 3 transcripts. // false // Matching Probes // A	"ENST00000280481(11),NM_207361(11),uc001uwv.3"	"ENST00000280481 // ensembl_havana_transcript:known chromosome:GRCh38:13:38687129:38887131:1 gene:ENSG00000150893 gene_biotype:protein_coding transcript_biotype:protein_coding // ensembl // 11 // --- /// NM_207361 // Homo sapiens FRAS1 related extracellular matrix protein 2 (FREM2), mRNA. // refseq // 11 // --- /// OTTHUMT00000044599 // cdna:all chromosome:VEGA56:13:38687129:38887131:1 Gene:OTTHU…	---	GO:0005509(calcium ion binding);	GO:0007156(homophilic cell adhesion);GO:0048839(inner ear development);GO:0007154(cell communication);GO:0002009(morphogenesis of an epithelium);	GO:0005886(plasma membrane);GO:0016021(integral to membrane);GO:0005604(basement membrane);	K08115
229778_at	14.4798	0	26.8374		229778_at	108.125	87.7077	98.8262	4.0321	4.058	2.96326	229778_at	Human Genome U133 Plus 2.0 Array	Homo sapiens	6-Oct-14	Consensus sequence	GenBank	Hs.121773.0	gb:BE326710 /DB_XREF=gi:9200486 /DB_XREF=hr63g05.x1 /CLONE=IMAGE:3133208 /FEA=EST /CNT=20 /TID=Hs.121773.0 /TIER=Stack /STK=15 /UG=Hs.121773 /UG_TITLE=ESTs	BE326710	Hs.121773	Hs.130692 /// Hs.609011 /// Hs.736260	February 2009 (Genome Reference Consortium GRCh37)	chr12:21684881-21685461 (+) // 85.4 // p12.1	spexin hormone	SPX	chr12p12.1	est /// full length	ENSG00000134548 /// OTTHUMG00000169134	80763	Q9BT56 /// F5GXE5	---	---	NP_085049	NM_030572	---	0003084 // positive regulation of systemic arterial blood pressure // inferred from sequence or structural similarity /// 0010459 // negative regulation of heart rate // inferred from sequence or structural similarity /// 0032099 // negative regulation of appetite // inferred from sequence or structural similarity /// 0035814 // negative regulation of renal sodium excretion // inferred from seque…	0005576 // extracellular region // inferred from electronic annotation /// 0005615 // extracellular space // inferred from direct assay /// 0005634 // nucleus // inferred from direct assay /// 0030133 // transport vesicle // inferred from electronic annotation /// 0031410 // cytoplasmic vesicle // inferred from electronic annotation /// 0043231 // intracellular membrane-bounded organelle // infer…	0005184 // neuropeptide hormone activity // inferred from direct assay /// 0031765 // type 2 galanin receptor binding // inferred from direct assay /// 0031766 // type 3 galanin receptor binding // inferred from direct assay	---	---	This probe set was annotated using the Matching Probes based pipeline to a Entrez Gene identifier using 5 transcripts. // false // Matching Probes // A	"AK075342(11),ENST00000256969(11),ENST00000535033(11),ENST00000535139(11),ENST00000543800(11)"	"AK075342 // Homo sapiens cDNA PSEC0021 fis, clone NT2RP1000279. // gb // 11 // --- /// ENST00000256969 // ensembl_havana_transcript:known chromosome:GRCh38:12:21526307:21532947:1 gene:ENSG00000134548 gene_biotype:protein_coding transcript_biotype:protein_coding // ensembl // 11 // --- /// ENST00000535033 // havana:known chromosome:GRCh38:12:21527044:21532523:1 gene:ENSG00000134548 gene_biotype:p…	AK311217 // gb_htc // 5 // Cross Hyb Matching Probes	---	---	GO:0005730(nucleolus);GO:0005576(extracellular region);GO:0030133(transport vesicle);	---
206160_at	21.0386	0	26.6998		206160_at	827.754	712.33	818.873	29.2072	29.0738	29.8734	206160_at	Human Genome U133 Plus 2.0 Array	Homo sapiens	6-Oct-14	Exemplar sequence	GenBank	g5802977	"gb:NM_006789.1 /DB_XREF=gi:5802977 /GEN=APOBEC2 /FEA=FLmRNA /CNT=48 /TID=Hs.227457.0 /TIER=FL+Stack /STK=17 /UG=Hs.227457 /LL=10930 /DEF=Homo sapiens apolipoprotein B mRNA editing enzyme, catalytic polypeptide-like 2 (APOBEC2), mRNA. /PROD=apolipoprotein B mRNA editing enzyme, catalyticpolypeptide-like 2 /FL=gb:AF161698.1 gb:NM_006789.1"	NM_006789	Hs.227457	Hs.555915 /// Hs.659926	February 2009 (Genome Reference Consortium GRCh37)	chr6:41021042-41032250 (+) // 98.88 // p21.1	"apolipoprotein B mRNA editing enzyme, catalytic polypeptide-like 2"	APOBEC2	chr6p21	est /// full length	ENSG00000124701 /// OTTHUMG00000014670	10930	Q9Y235 /// B4DUL0	---	604797	NP_006780	NM_006789	---	0006397 // mRNA processing // inferred from electronic annotation /// 0009972 // cytidine deamination // traceable author statement /// 0016556 // mRNA modification // inferred from electronic annotation /// 0080111 // DNA demethylation // inferred from direct assay	---	"0003723 // RNA binding // traceable author statement /// 0003824 // catalytic activity // inferred from electronic annotation /// 0004126 // cytidine deaminase activity // traceable author statement /// 0008270 // zinc ion binding // inferred from electronic annotation /// 0016787 // hydrolase activity // inferred from electronic annotation /// 0016814 // hydrolase activity, acting on carbon-nit…	---	"IPR007904 // APOBEC-like, C-terminal // 3.1E-26 /// IPR013158 // APOBEC-like, N-terminal // 1.4E-36"	This probe set was annotated using the Matching Probes based pipeline to a Entrez Gene identifier using 9 transcripts. // false // Matching Probes // A	"AF161698(11),AK300689(11),BC047767(11),BC069688(10),BC069764(10),ENST00000244669(11),NM_006789(11),uc003opl.3,uc010jxf.3"	"AF161698 // Homo sapiens APOBEC-2 (APOBEC-2) mRNA, complete cds. // gb // 11 // --- /// AK300689 // Homo sapiens cDNA FLJ51098 complete cds. // gb // 11 // --- /// BC047767 // Homo sapiens apolipoprotein B mRNA editing enzyme, catalytic polypeptide-like 2, mRNA (cDNA clone MGC:54215 IMAGE:6202939), complete cds. // gb // 11 // --- /// BC069688 // Homo sapiens apolipoprotein B mRNA editing enzyme…	AF086496 // gb // 1 // Cross Hyb Matching Probes /// GENSCAN00000010141 // ensembl // 3 // Cross Hyb Matching Probes	GO:0003723(RNA binding);GO:0008270(zinc ion binding);GO:0004126(cytidine deaminase activity);	GO:0016556(mRNA modification);GO:0009972(cytidine deamination);GO:0006397(mRNA processing);GO:0080111(DNA demethylation);	---	K01500
206353_at	10.7974	0	26.2821		206353_at	659.086	349.084	415.536	18.2626	15.7897	18.2626	206353_at	Human Genome U133 Plus 2.0 Array	Homo sapiens	6-Oct-14	Exemplar sequence	GenBank	g4885148	"gb:NM_005205.1 /DB_XREF=gi:4885148 /GEN=COX6A2 /FEA=FLmRNA /CNT=217 /TID=Hs.250760.0 /TIER=FL+Stack /STK=23 /UG=Hs.250760 /LL=1339 /DEF=Homo sapiens cytochrome c oxidase subunit VIa polypeptide 2 (COX6A2), mRNA. /PROD=cytochrome c oxidase subunit VIa polypeptide 2 /FL=gb:NM_005205.1 gb:M83308.1"	NM_005205	Hs.250760	Hs.250760 /// Hs.602232	February 2009 (Genome Reference Consortium GRCh37)	chr16:31439066-31439721 (-) // 100.0 // p11.2	cytochrome c oxidase subunit VIa polypeptide 2	COX6A2	chr16p11.12	est /// full length	ENSG00000156885 /// OTTHUMG00000132463	1339	Q02221 /// H6SG13	EC:1.9.3.1	602009	NP_005196	NM_005205	---	0006091 // generation of precursor metabolites and energy // traceable author statement /// 1902600 // hydrogen ion transmembrane transport // inferred from electronic annotation	0005739 // mitochondrion // inferred from electronic annotation /// 0005743 // mitochondrial inner membrane // inferred from electronic annotation /// 0005751 // mitochondrial respiratory chain complex IV // inferred from electronic annotation /// 0016020 // membrane // inferred from electronic annotation	0004129 // cytochrome-c oxidase activity // inferred from electronic annotation	Electron_Transport_Chain // GenMAPP	"IPR001349 // Cytochrome c oxidase, subunit VIa // 2.0E-29"	This probe set was annotated using the Matching Probes based pipeline to a Entrez Gene identifier using 5 transcripts. // false // Matching Probes // A	"BC029818(11),ENST00000287490(11),M83308(9),NM_005205(11),uc002ebx.2"	"BC029818 // Homo sapiens cytochrome c oxidase subunit VIa polypeptide 2, mRNA (cDNA clone MGC:34466 IMAGE:5174639), complete cds. // gb // 11 // --- /// ENST00000287490 // ensembl_havana_transcript:known chromosome:GRCh38:16:31427731:31428428:-1 gene:ENSG00000156885 gene_biotype:protein_coding transcript_biotype:protein_coding // ensembl // 11 // --- /// M83308 // Human mitochondrial cytochrome-…	GENSCAN00000001016 // ensembl // 7 // Cross Hyb Matching Probes /// ENST00000565462 // ensembl // 5 // Cross Hyb Matching Probes /// OTTHUMT00000432841 // vega // 5 // Cross Hyb Matching Probes	GO:0004129(cytochrome-c oxidase activity);	GO:0006091(generation of precursor metabolites and energy);	GO:0005751(mitochondrial respiratory chain complex IV);	K02266
1556377_s_at	18.6913	0	26.2483		1556377_s_at	222.549	262.481	235.67	9.41633	8.3185	9.71845	1556377_s_at	Human Genome U133 Plus 2.0 Array	Homo sapiens	6-Oct-14	Consensus sequence	GenBank	Hs2.381314.1	"gb:AF174600.1 /DB_XREF=gi:6164742 /TID=Hs2.381314.1 /CNT=7 /FEA=mRNA /TIER=ConsEnd /STK=3 /LL=26264 /UG_GENE=FBXO20 /UG=Hs.381314 /UG_TITLE=F-box only protein 20 /DEF=Homo sapiens F-box protein Fbx20 (FBX20) mRNA, partial cds."	AF174600	Hs.381314	Hs.207631 /// Hs.612198 /// Hs.705567	February 2009 (Genome Reference Consortium GRCh37)	chr13:76381772-76393582 (+) // 96.21 // q22.2	LIM domain 7	LMO7	chr13q22.2	est /// full length	ENSG00000136153 /// OTTHUMG00000017093	4008	Q8WWI1 /// B7Z8W3 /// E9PJ10 /// E9PK58 /// E9PLH4 /// E9PLU6 /// E9PMJ6 /// E9PMP7 /// E9PMS6 /// E9PMT2 /// E9PRE3 /// E9PRJ0 /// F8J2B5 /// F8WD26 /// H0Y424 /// H0YDG6 /// H0YDQ3 /// H0YE95 /// J3KP06 /// U3KQE6	---	604362	NP_005349 /// NP_056667 /// XP_005266438 /// XP_005266440 /// XP_005266444 /// XP_005266446 /// XP_005266448 /// XP_005266449 /// XP_005266453 /// XP_005266454 /// XP_006719873 /// XP_006719874 /// XP_006719875 /// XP_006719876 /// XP_006719877 /// XP_006719878 /// XP_006719879 /// XP_006719880 /// XP_006719881 /// XP_006719882 /// XP_006719883 /// XP_006719884 /// XP_006719885 /// XP_006719886 /…	NM_005358 /// NM_015842 /// NM_015843 /// XM_005266381 /// XM_005266383 /// XM_005266387 /// XM_005266389 /// XM_005266391 /// XM_005266392 /// XM_005266396 /// XM_005266397 /// XM_006719810 /// XM_006719811 /// XM_006719812 /// XM_006719813 /// XM_006719814 /// XM_006719815 /// XM_006719816 /// XM_006719817 /// XM_006719818 /// XM_006719819 /// XM_006719820 /// XM_006719821 /// XM_006719822 /// …	---	0016337 // single organismal cell-cell adhesion // inferred from electronic annotation /// 0016567 // protein ubiquitination // non-traceable author statement	0000151 // ubiquitin ligase complex // non-traceable author statement /// 0005634 // nucleus // traceable author statement /// 0005737 // cytoplasm // traceable author statement /// 0005913 // cell-cell adherens junction // inferred from electronic annotation /// 0016324 // apical plasma membrane // inferred from electronic annotation	0004842 // ubiquitin-protein transferase activity // non-traceable author statement /// 0005515 // protein binding // inferred from electronic annotation /// 0008022 // protein C-terminus binding // inferred from electronic annotation /// 0008270 // zinc ion binding // inferred from electronic annotation /// 0042805 // actinin binding // inferred from electronic annotation /// 0046872 // metal io…	---	"IPR001478 // PDZ domain // 3.4E-11 /// IPR001478 // PDZ domain // 1.7E-11 /// IPR001478 // PDZ domain // 1.2E-11 /// IPR001478 // PDZ domain // 4.4E-11 /// IPR001478 // PDZ domain // 4.2E-11 /// IPR001715 // Calponin homology domain // 3.6E-12 /// IPR001715 // Calponin homology domain // 3.4E-12 /// IPR001781 // Zinc finger, LIM-type // 7.9E-11"	This probe set was annotated using the Matching Probes based pipeline to a Entrez Gene identifier using 11 transcripts. // false // Matching Probes // A	"ENST00000321797(11),ENST00000357063(11),ENST00000377534(11),ENST00000447038(11),ENST00000465261(11),FJ711162(9),NM_015842(11),uc001vjv.3,uc001vjw.1,uc021rkq.1,XM_005266391(11)"	"ENST00000321797 // havana:putative chromosome:GRCh38:13:75760434:75858672:1 gene:ENSG00000136153 gene_biotype:protein_coding transcript_biotype:protein_coding // ensembl // 11 // --- /// ENST00000357063 // ensembl:known chromosome:GRCh38:13:75620434:75859868:1 gene:ENSG00000136153 gene_biotype:protein_coding transcript_biotype:protein_coding // ensembl // 11 // --- /// ENST00000377534 // ensembl…	---	GO:0004842(ubiquitin-protein ligase activity);GO:0008270(zinc ion binding);	GO:0016567(protein ubiquitination);	GO:0005737(cytoplasm);GO:0005634(nucleus);GO:0000151(ubiquitin ligase complex);	K06084
215389_s_at	18.8448	0	25.9281		215389_s_at	379.671	355.977	364.344	12.4937	14.7256	15.3556	215389_s_at	Human Genome U133 Plus 2.0 Array	Homo sapiens	6-Oct-14	Consensus sequence	GenBank	Hs.296865.1	gb:X79857.1 /DB_XREF=gi:587431 /FEA=mRNA /CNT=7 /TID=Hs.296865.1 /TIER=ConsEnd /STK=0 /UG=Hs.296865 /LL=7139 /UG_GENE=TNNT2 /DEF=H.sapiens HTNT4 mRNA for cardiac troponin T. /PROD=troponin T	X79857	Hs.296865	Hs.533613 /// Hs.745135	February 2009 (Genome Reference Consortium GRCh37)	chr1:201328151-201342399 (-) // 90.32 // q32.1	troponin T type 2 (cardiac)	TNNT2	chr1q32	est /// full length	ENSG00000118194 /// OTTHUMG00000035733	7139	P45379 /// C9JDF8 /// C9JM61 /// E7EPN8 /// E7EPW4 /// F8W748 /// F8W9V2 /// F8WAF6 /// J3KQN2 /// Q15607 /// Q7Z554 /// Q8IZA1 /// Q15608 /// A9QLG2 /// A9QLG1	---	115195 /// 191045 /// 601494 /// 612422	NP_000355 /// NP_001001430 /// NP_001001431 /// NP_001001432 /// NP_001263274 /// NP_001263275 /// NP_001263276 /// XP_006711571 /// XP_006711572 /// XP_006711573 /// XP_006711574 /// XP_006711575 /// XP_006711576 /// XP_006711577	NM_000364 /// NM_001001430 /// NM_001001431 /// NM_001001432 /// NM_001276345 /// NM_001276346 /// NM_001276347 /// XM_006711508 /// XM_006711509 /// XM_006711510 /// XM_006711511 /// XM_006711512 /// XM_006711513 /// XM_006711514	---	0006200 // ATP catabolic process // inferred from direct assay /// 0006936 // muscle contraction // inferred from electronic annotation /// 0006937 // regulation of muscle contraction // inferred from electronic annotation /// 0007507 // heart development // inferred from electronic annotation /// 0008016 // regulation of heart contraction // inferred from mutant phenotype /// 0030049 // muscle f…	0005737 // cytoplasm // inferred from electronic annotation /// 0005829 // cytosol // traceable author statement /// 0005861 // troponin complex // inferred from direct assay /// 0005865 // striated muscle thin filament // inferred from direct assay /// 0030016 // myofibril // inferred from electronic annotation /// 0030017 // sarcomere // traceable author statement	0003779 // actin binding // inferred from direct assay /// 0005200 // structural constituent of cytoskeleton // inferred from electronic annotation /// 0005523 // tropomyosin binding // inferred from direct assay /// 0016887 // ATPase activity // inferred from direct assay /// 0030172 // troponin C binding // inferred from physical interaction /// 0031013 // troponin I binding // inferred from ph…	Striated_muscle_contraction // GenMAPP	IPR001978 // Troponin // 1.2E-41 /// IPR001978 // Troponin // 1.7E-41 /// IPR001978 // Troponin // 2.1E-28 /// IPR001978 // Troponin // 1.1E-41 /// IPR001978 // Troponin // 1.9E-41 /// IPR001978 // Troponin // 4.6E-42 /// IPR001978 // Troponin // 1.3E-41 /// IPR001978 // Troponin // 1.2E-41	This probe set was annotated using the Matching Probes based pipeline to a Entrez Gene identifier using 23 transcripts. // false // Matching Probes // A	"AK125236(9),AK290621(11),AY277394(11),BC002653(11),ENST00000236918(11),ENST00000360372(11),ENST00000367315(11),ENST00000367317(11),ENST00000367318(11),ENST00000367320(11),ENST00000367322(11),ENST00000421663(11),ENST00000438742(9),ENST00000458432(11),ENST00000491504(11),ENST00000509001(11),NM_000364(11),NM_001001430(11),NM_001001431(11),NM_001001432(11),NM_001276345(11),NM_001276346(11),NM_001276…	"AK125236 // Homo sapiens cDNA FLJ43246 fis, clone HEART1000139. // gb // 9 // --- /// AK290621 // Homo sapiens cDNA FLJ77070 complete cds, highly similar to Homo sapiens troponin T type 2 (cardiac) (TNNT2), transcript variant 2, mRNA. // gb // 11 // --- /// AY277394 // Homo sapiens troponin T cardiac isoform (HNTN1) mRNA, complete cds. // gb // 11 // --- /// BC002653 // Homo sapiens troponin T t…	uc009wzn.3 // ucsc_genes // 6 // Cross Hyb Matching Probes /// uc009wzo.3 // ucsc_genes // 5 // Cross Hyb Matching Probes /// uc009wzp.3 // ucsc_genes // 7 // Cross Hyb Matching Probes /// uc001gwj.1 // ucsc_genes // 1 // Cross Hyb Matching Probes /// uc009wzs.1 // ucsc_genes // 3 // Cross Hyb Matching Probes /// uc001gwk.1 // ucsc_genes // 3 // Cross Hyb Matching Probes /// uc009wzt.1 // ucsc_ge…	GO:0008092(cytoskeletal protein binding);	GO:0003206(cardiac chamber morphogenesis);GO:0043462(regulation of ATPase activity);GO:0030029(actin filament-based process);GO:0006936(muscle contraction);GO:0055008(cardiac muscle tissue morphogenesis);	GO:0005865(striated muscle thin filament);	K12045
236576_at	13.6509	0	25.8988		236576_at	207.288	175.008	265.211	8.03355	7.60578	9.06429	236576_at	Human Genome U133 Plus 2.0 Array	Homo sapiens	6-Oct-14	Consensus sequence	GenBank	Hs.21375.0	gb:N63005 /DB_XREF=gi:1210834 /DB_XREF=yy69a11.s1 /CLONE=IMAGE:278780 /FEA=EST /CNT=9 /TID=Hs.21375.0 /TIER=ConsEnd /STK=7 /UG=Hs.21375 /UG_TITLE=ESTs	N63005	Hs.21375	Hs.660362	February 2009 (Genome Reference Consortium GRCh37)	chr10:67672280-67672829 (-) // 96.63 // q21.3	"catenin (cadherin-associated protein), alpha 3"	CTNNA3	chr10q22.2	full length	ENSG00000183230 /// OTTHUMG00000018334	29119	Q9UI47 /// A8K141 /// F2Z2R0 /// Q5SW23 /// Q6XYS1 /// Q8WW10 /// V9GYW4	---	607667 /// 615616	NP_001120856 /// NP_001278062 /// NP_037398 /// XP_005269774 /// XP_006717868 /// XP_006717869 /// XP_006717870	NM_001127384 /// NM_001291133 /// NM_013266 /// XM_005269717 /// XM_006717805 /// XM_006717806 /// XM_006717807	---	0007155 // cell adhesion // inferred from electronic annotation /// 0016337 // single organismal cell-cell adhesion // inferred from physical interaction	0005737 // cytoplasm // inferred from electronic annotation /// 0005856 // cytoskeleton // inferred from electronic annotation /// 0005916 // fascia adherens // inferred from direct assay /// 0015629 // actin cytoskeleton // inferred from electronic annotation /// 0030027 // lamellipodium // inferred from electronic annotation	0005198 // structural molecule activity // inferred from electronic annotation /// 0005515 // protein binding // inferred from physical interaction /// 0045296 // cadherin binding // traceable author statement	---	IPR006077 // Vinculin/alpha-catenin // 5.0E-68 /// IPR006077 // Vinculin/alpha-catenin // 1.0E-180	This probe set was annotated using the Matching Probes based pipeline to a Entrez Gene identifier using 3 transcripts. // false // Matching Probes // A	"ENST00000433211(10),NM_001127384(10),NM_013266(10)"	"ENST00000433211 // havana:known chromosome:GRCh38:10:65912518:67696169:-1 gene:ENSG00000183230 gene_biotype:protein_coding transcript_biotype:protein_coding // ensembl // 10 // --- /// NM_001127384 // Homo sapiens catenin (cadherin-associated protein), alpha 3 (CTNNA3), transcript variant 2, mRNA. // refseq // 10 // --- /// NM_013266 // Homo sapiens catenin (cadherin-associated protein), alpha 3…	uc010izb.3 // ucsc_genes // 1 // Cross Hyb Matching Probes	---	---	---	---
237981_at	6.18957	0	25.8013		237981_at	1657.04	1169.26	1634.2	70.2445	26.1488	100.361	237981_at	Human Genome U133 Plus 2.0 Array	Homo sapiens	6-Oct-14	Consensus sequence	GenBank	Hs.68715.0	gb:AA195941 /DB_XREF=gi:1791515 /DB_XREF=zp99a04.s1 /CLONE=IMAGE:628302 /FEA=EST /CNT=6 /TID=Hs.68715.0 /TIER=ConsEnd /STK=6 /UG=Hs.68715 /UG_TITLE=ESTs	AA195941	Hs.68715	Hs.482625 /// Hs.620724 /// Hs.742124	February 2009 (Genome Reference Consortium GRCh37)	chr5:79033169-79033639 (+) // 99.79 // q14.1	cardiomyopathy associated 5	CMYA5	chr5q14.1	est /// full length	ENSG00000164309 /// OTTHUMG00000162548	202333	Q8N3K9	---	612193	NP_705838	NM_153610 /// XR_427707	---	0014733 // regulation of skeletal muscle adaptation // inferred from electronic annotation /// 0032513 // negative regulation of protein phosphatase type 2B activity // inferred from electronic annotation /// 0070885 // negative regulation of calcineurin-NFAT signaling cascade // inferred from electronic annotation	0005737 // cytoplasm // inferred from electronic annotation /// 0031430 // M band // inferred from electronic annotation /// 0043034 // costamere // inferred from electronic annotation /// 0048471 // perinuclear region of cytoplasm // inferred from electronic annotation	0005515 // protein binding // inferred from physical interaction /// 0042802 // identical protein binding // inferred from electronic annotation	---	"IPR003877 // SPRY domain // 2.4E-14 /// IPR003961 // Fibronectin, type III // 3.6E-10"	This probe set was annotated using the Matching Probes based pipeline to a Entrez Gene identifier using 5 transcripts. // false // Matching Probes // A	"BC062664(11),BC111529(9),ENST00000446378(11),NM_153610(11),uc003kgc.3"	"BC062664 // Homo sapiens cardiomyopathy associated 5, mRNA (cDNA clone IMAGE:3934146), partial cds. // gb // 11 // --- /// BC111529 // Homo sapiens cardiomyopathy associated 5, mRNA (cDNA clone IMAGE:40009093), complete cds. // gb // 9 // --- /// ENST00000446378 // ensembl_havana_transcript:known chromosome:GRCh38:5:79689877:79800222:1 gene:ENSG00000164309 gene_biotype:protein_coding transcript_…	---	GO:0042802(identical protein binding);	GO:0070885(negative regulation of calcineurin-NFAT signaling cascade);GO:0014733(regulation of skeletal muscle adaptation);GO:0032513(negative regulation of protein phosphatase type 2B activity);	GO:0031430(M band);GO:0043034(costamere);GO:0048471(perinuclear region of cytoplasm);	K08285
226103_at	8.55668	0	25.4199		226103_at	1216.13	1113.61	1167.71	51.4496	27.4009	68.2929	226103_at	Human Genome U133 Plus 2.0 Array	Homo sapiens	6-Oct-14	Consensus sequence	GenBank	Hs.216381.0	gb:AF114264.1 /DB_XREF=gi:4768674 /FEA=mRNA /CNT=107 /TID=Hs.216381.0 /TIER=Stack /STK=15 /UG=Hs.216381 /DEF=Homo sapiens clone HH409 unknown mRNA. /PROD=unknown	AF114264	Hs.216381	Hs.612385	February 2009 (Genome Reference Consortium GRCh37)	chr1:78383695-78409643 (+) // 95.81 // p31.1	nexilin (F actin binding protein)	NEXN	chr1p31.1	full length	ENSG00000162614 /// OTTHUMG00000040533	91624	Q0ZGT2 /// B4DDI0 /// B4DUN9 /// E7EQF0 /// E7ETM8 /// E7EUA0 /// H7BXY5 /// Q5CZ93 /// Q7Z4C7 /// Q86WF6	---	613121 /// 613122 /// 613876	NP_001165780 /// NP_653174 /// XP_005271379 /// XP_005271380 /// XP_005271381 /// XP_005271382 /// XP_005271383 /// XP_005271384	NM_001172309 /// NM_144573 /// XM_005271322 /// XM_005271323 /// XM_005271324 /// XM_005271325 /// XM_005271326 /// XM_005271327	---	0006468 // protein phosphorylation // not recorded /// 0030334 // regulation of cell migration // inferred from direct assay /// 0042981 // regulation of apoptotic process // not recorded /// 0048739 // cardiac muscle fiber development // not recorded /// 0051493 // regulation of cytoskeleton organization // inferred from expression pattern	0005737 // cytoplasm // inferred from electronic annotation /// 0005856 // cytoskeleton // inferred from electronic annotation /// 0005912 // adherens junction // inferred from electronic annotation /// 0005924 // cell-substrate adherens junction // inferred from electronic annotation /// 0030018 // Z disc // not recorded /// 0030018 // Z disc // inferred from sequence or structural similarity //…	0003779 // actin binding // inferred from electronic annotation /// 0004683 // calmodulin-dependent protein kinase activity // not recorded /// 0005515 // protein binding // inferred from electronic annotation /// 0008307 // structural constituent of muscle // inferred from mutant phenotype /// 0051015 // actin filament binding // inferred from direct assay	---	IPR013098 // Immunoglobulin I-set // 4.1E-20 /// IPR013098 // Immunoglobulin I-set // 4.5E-20	This probe set was annotated using the Matching Probes based pipeline to a Entrez Gene identifier using 10 transcripts. // false // Matching Probes // A	"AF114264(11),ENST00000330010(11),ENST00000342754(11),NM_001172309(11),NM_144573(11),uc001dib.4,uc001dic.4,uc001did.1,uc001dif.1,uc001dig.4"	"AF114264 // Homo sapiens clone HH409 unknown mRNA. // gb // 11 // --- /// ENST00000330010 // ensembl:known chromosome:GRCh38:1:77888515:77943891:1 gene:ENSG00000162614 gene_biotype:protein_coding transcript_biotype:protein_coding // ensembl // 11 // --- /// ENST00000342754 // havana:putative chromosome:GRCh38:1:77918128:77943895:1 gene:ENSG00000162614 gene_biotype:protein_coding transcript_bioty…	AK300728 // gb // 5 // Cross Hyb Matching Probes	GO:0008307(structural constituent of muscle);GO:0051015(actin filament binding);	GO:0030334(regulation of cell migration);GO:0051493(regulation of cytoskeleton organization);	GO:0043232(intracellular non-membrane-bounded organelle);	K00907
243932_at	4.85429	0	25.4103		243932_at	75.3107	499.362	252.114	9.09153	9.02881	7.04002	243932_at	Human Genome U133 Plus 2.0 Array	Homo sapiens	6-Oct-14	Consensus sequence	GenBank	Hs.149809.0	gb:AI286254 /DB_XREF=gi:3924487 /DB_XREF=qu91a02.x1 /CLONE=IMAGE:1979402 /FEA=EST /CNT=3 /TID=Hs.149809.0 /TIER=ConsEnd /STK=3 /UG=Hs.149809 /UG_TITLE=ESTs	AI286254	Hs.149809	Hs.596219	February 2009 (Genome Reference Consortium GRCh37)	chr6:70924394-70924746 (+) // 81.82 // q13	---	---	---	est	---	---	---	---	---	---	---	---	---	---	---	---	---	This probe set was annotated using the Accession mapped clusters based pipeline to a UniGene identifier using 3 transcripts. // false // Accession mapped clusters // E	"AI911545,AI286254,H50080"	"AI286254 // qu91a02.x1 Homo sapiens cDNA, 3' end /clone=IMAGE-1979402 /clone_end=3' /gb=AI286254 /gi=3924487 /ug=Hs.149809 /len=397 // gb // --- // --- /// AI286254 // /DB_XREF=qu91a02.x1 /CLONE=IMAGE:1979402 // gb // --- // --- /// AI911545 // ty73d04.x1 Homo sapiens cDNA, 3' end /clone=IMAGE-2284711 /clone_end=3' /gb=AI911545 /gi=5631281 /ug=Hs.149809 /len=368 // gb // --- // --- /// AI911545 …	---	---	---	---	---
213371_at	14.1376	0	25.1688		213371_at	3372.73	2526.68	3768.09	122.634	124.603	131.803	213371_at	Human Genome U133 Plus 2.0 Array	Homo sapiens	6-Oct-14	Consensus sequence	GenBank	Hs.49998.1	gb:AI803302 /DB_XREF=gi:5368774 /DB_XREF=tc17d10.x1 /CLONE=IMAGE:2064115 /FEA=mRNA /CNT=59 /TID=Hs.49998.1 /TIER=Stack /STK=9 /UG=Hs.49998 /LL=11155 /UG_GENE=ZASP /UG_TITLE=Z-band alternatively spliced PDZ-motif	AI803302	Hs.49998	Hs.657271	February 2009 (Genome Reference Consortium GRCh37)	chr10:88428427-88495161 (+) // 95.91 // q23.2	LIM domain binding 3	LDB3	chr10q22.3-q23.2	full length	ENSG00000122367 /// OTTHUMG00000018655	11155	O75112 /// B4DGP4 /// B4DND5 /// B4DUL3	---	601493 /// 605906 /// 609452	NP_001073583 /// NP_001073584 /// NP_001073585 /// NP_001165081 /// NP_001165082 /// NP_009009 /// XP_005269521 /// XP_005269522 /// XP_005269523 /// XP_005269524 /// XP_005269525 /// XP_006717661 /// XP_006717662 /// XP_006717663 /// XP_006717664	NM_001080114 /// NM_001080115 /// NM_001080116 /// NM_001171610 /// NM_001171611 /// NM_007078 /// XM_005269464 /// XM_005269465 /// XM_005269466 /// XM_005269467 /// XM_005269468 /// XM_006717598 /// XM_006717599 /// XM_006717600 /// XM_006717601	---	0045214 // sarcomere organization // inferred from electronic annotation	0005737 // cytoplasm // inferred from electronic annotation /// 0005856 // cytoskeleton // inferred from direct assay /// 0030018 // Z disc // inferred from direct assay /// 0031143 // pseudopodium // inferred from electronic annotation /// 0042995 // cell projection // inferred from electronic annotation /// 0048471 // perinuclear region of cytoplasm // inferred from electronic annotation	0005080 // protein kinase C binding // inferred from electronic annotation /// 0005515 // protein binding // inferred from physical interaction /// 0008092 // cytoskeletal protein binding // inferred from physical interaction /// 0008270 // zinc ion binding // inferred from electronic annotation /// 0046872 // metal ion binding // inferred from electronic annotation /// 0051371 // muscle alpha-ac…	---	"IPR001478 // PDZ domain // 4.2E-19 /// IPR001478 // PDZ domain // 3.3E-19 /// IPR001781 // Zinc finger, LIM-type // 2.7E-14 /// IPR001781 // Zinc finger, LIM-type // 3.2E-18 /// IPR001781 // Zinc finger, LIM-type // 2.8E-16 /// IPR001781 // Zinc finger, LIM-type // 2.7E-14 /// IPR001781 // Zinc finger, LIM-type // 3.2E-18 /// IPR001781 // Zinc finger, LIM-type // 2.8E-16 /// IPR001781 // Zinc fi…	This probe set was annotated using the Matching Probes based pipeline to a Entrez Gene identifier using 12 transcripts. // false // Matching Probes // A	"AK093184(11),ENST00000263066(11),ENST00000361373(11),ENST00000429277(11),NM_001080114(11),NM_001171610(11),NM_007078(11),uc001kdu.3,uc001kdv.3,uc009xsz.3,uc010qmm.2,XM_005269465(11)"	"AK093184 // Homo sapiens cDNA FLJ35865 fis, clone TESTI2007692. // gb // 11 // --- /// ENST00000263066 // ensembl:known chromosome:GRCh38:10:86668669:86736065:1 gene:ENSG00000122367 gene_biotype:protein_coding transcript_biotype:protein_coding // ensembl // 11 // --- /// ENST00000361373 // ensembl_havana_transcript:known chromosome:GRCh38:10:86668671:86736068:1 gene:ENSG00000122367 gene_biotype:…	---	GO:0008092(cytoskeletal protein binding);GO:0005080(protein kinase C binding);GO:0008270(zinc ion binding);	---	GO:0005856(cytoskeleton);GO:0030018(Z disc);	K05760
205145_s_at	5.38181	0	25.1335		205145_s_at	450.715	2395.37	1313.33	45.6399	48.9162	40.0031	205145_s_at	Human Genome U133 Plus 2.0 Array	Homo sapiens	6-Oct-14	Exemplar sequence	GenBank	g4505304	"gb:NM_002477.1 /DB_XREF=gi:4505304 /GEN=MYL5 /FEA=FLmRNA /CNT=200 /TID=Hs.170482.0 /TIER=FL+Stack /STK=191 /UG=Hs.170482 /LL=4636 /DEF=Homo sapiens myosin, light polypeptide 5, regulatory (MYL5), mRNA. /PROD=myosin, light polypeptide 5, regulatory /FL=gb:NM_002477.1 gb:L03785.1"	NM_002477	Hs.170482	Hs.410970 /// Hs.739122	February 2009 (Genome Reference Consortium GRCh37)	chr4:671710-675817 (+) // 100.0 // p16.3	"myosin, light chain 5, regulatory"	MYL5	chr4p16.3	est /// full length	ENSG00000215375 /// OTTHUMG00000159971	4636	Q02045 /// D6RA88 /// D6RB15 /// D6RJ91	---	160782	NP_002468 /// XP_005272334 /// XP_006713949 /// XP_006713950	NM_002477 /// XM_005272277 /// XM_006713886 /// XM_006713887	---	0006937 // regulation of muscle contraction // traceable author statement	0005859 // muscle myosin complex // traceable author statement /// 0016459 // myosin complex // inferred from electronic annotation	0005509 // calcium ion binding // inferred from electronic annotation /// 0008307 // structural constituent of muscle // traceable author statement /// 0046872 // metal ion binding // inferred from electronic annotation	---	IPR002048 // EF-hand domain // 7.4E-11 /// IPR002048 // EF-hand domain // 3.2E-11 /// IPR002048 // EF-hand domain // 4.4E-11	This probe set was annotated using the Matching Probes based pipeline to a Entrez Gene identifier using 16 transcripts. // false // Matching Probes // A	"AK123974(10),AK125529(10),BC040050(10),ENST00000400159(11),ENST00000503300(10),ENST00000505477(10),ENST00000506838(10),ENST00000507804(10),ENST00000511290(10),ENST00000513662(11),L03785(11),NM_002477(11),uc003gat.3,uc003gau.3,uc003gav.3,XM_005272277(10)"	"AK123974 // Homo sapiens cDNA FLJ41980 fis, clone SMINT2007391. // gb // 10 // --- /// AK125529 // Homo sapiens cDNA FLJ43541 fis, clone PROST2001997, highly similar to Homo sapiens myosin, light polypeptide 5, regulatory (MYL5). // gb // 10 // --- /// BC040050 // Homo sapiens myosin, light chain 5, regulatory, mRNA (cDNA clone MGC:50883 IMAGE:6014371), complete cds. // gb // 10 // --- /// ENST0…	---	GO:0008307(structural constituent of muscle);GO:0005509(calcium ion binding);	GO:0006937(regulation of muscle contraction);	GO:0043197(dendritic spine);GO:0005859(muscle myosin complex);	K12753
1558645_at	12.1979	0	25.0431		1558645_at	328.58	207.659	299.151	12.5795	10.1988	10.1299	1558645_at	Human Genome U133 Plus 2.0 Array	Homo sapiens	6-Oct-14	Consensus sequence	GenBank	Hs2.368432.1	gb:AL599685 /DB_XREF=gi:15162973 /DB_XREF=DKFZp313E1830_r1 /CLONE=DKFZp313E1830 /TID=Hs2.368432.1 /CNT=8 /FEA=mRNA /TIER=ConsEnd /STK=0 /UG=Hs.368432 /UG_TITLE=Homo sapiens full length insert cDNA clone ZD85H04	AL599685	Hs.368432	---	February 2009 (Genome Reference Consortium GRCh37)	chr18:19409254-19411619 (-) // 97.67 // q11.2	MIR133A1 host gene (non-protein coding)	MIR133A1HG	chr18q11.2	---	---	102723167	---	---	---	---	NR_110369	---	---	---	---	---	---	This probe set was annotated using the Matching Probes based pipeline to a Entrez Gene identifier using 1 transcripts. // false // Matching Probes // A	uc002ktr.3	uc002ktr.3 // --- // ucsc_genes // 11 // ---	uc002kts.3 // ucsc_genes // 8 // Cross Hyb Matching Probes /// NR_110369 // refseq // 8 // Cross Hyb Matching Probes /// AF086463 // gb // 8 // Cross Hyb Matching Probes /// BX648566 // gb // 8 // Cross Hyb Matching Probes /// ENST00000581072 // ensembl // 8 // Cross Hyb Matching Probes /// ENST00000581613 // ensembl // 6 // Cross Hyb Matching Probes /// ENST00000577659 // ensembl // 8 // Cross H…	GO:0005515(protein binding);GO:0008270(zinc ion binding);GO:0004842(ubiquitin-protein ligase activity);	GO:0007219(Notch signaling pathway);GO:0001841(neural tube formation);GO:0045665(negative regulation of neuron differentiation);GO:0001568(blood vessel development);GO:0001756(somitogenesis);GO:0001947(heart looping);GO:0016567(protein ubiquitination);GO:0045807(positive regulation of endocytosis);GO:0001701(in utero embryonic development);	GO:0031965(nuclear membrane);GO:0005829(cytosol);GO:0005813(centrosome);GO:0031410(cytoplasmic vesicle);GO:0005886(plasma membrane);	K10645
205872_x_at	6.30748	0	24.8495		205872_x_at	1946.04	1516.18	1314.02	62.4641	124.021	32.6158	205872_x_at	Human Genome U133 Plus 2.0 Array	Homo sapiens	6-Oct-14	Exemplar sequence	GenBank	g11641276	"gb:NM_022359.1 /DB_XREF=gi:11641276 /GEN=LOC64182 /FEA=FLmRNA /CNT=24 /TID=Hs.265848.0 /TIER=FL /STK=0 /UG=Hs.265848 /LL=64182 /DEF=Homo sapiens similar to rat myomegalin (LOC64182), mRNA. /PROD=similar to rat myomegalin /FL=gb:AB042558.1 gb:NM_022359.1"	NM_022359	Hs.265848	Hs.613082	February 2009 (Genome Reference Consortium GRCh37)	chr1:144676872-145039944 (-) // 79.7 // q21.1	phosphodiesterase 4D interacting protein	PDE4DIP	chr1q12	full length	---	9659	Q5VU43 /// E9PI71 /// E9PIN2 /// E9PJ64 /// E9PJ85 /// E9PJA9 /// E9PJK3 /// E9PJU0 /// E9PL24 /// E9PNE0 /// E9PPE8 /// E9PQ86 /// E9PQG4 /// E9PRJ6 /// E9PS60 /// F8WAP3 /// H0YC86 /// H0YCE6 /// H0YCH7 /// H0YCY0 /// H0YEW6 /// Q5TB27 /// Q8TBR0	---	608117	NP_001002810 /// NP_001002811 /// NP_001002812 /// NP_001182189 /// NP_001182190 /// NP_001185761 /// NP_001185763 /// NP_055459 /// NP_071754 /// XP_005273038 /// XP_005277499 /// XP_005277500 /// XP_005277503 /// XP_006711705 /// XP_006711706 /// XP_006711707 /// XP_006711708 /// XP_006711709 /// XP_006711710 /// XP_006711711 /// XP_006711712 /// XP_006711713 /// XP_006711714 /// XP_006711715 /…	NM_001002810 /// NM_001002811 /// NM_001002812 /// NM_001195260 /// NM_001195261 /// NM_001198832 /// NM_001198834 /// NM_014644 /// NM_022359 /// XM_005272981 /// XM_005277442 /// XM_005277443 /// XM_005277446 /// XM_006711642 /// XM_006711643 /// XM_006711644 /// XM_006711645 /// XM_006711646 /// XM_006711647 /// XM_006711648 /// XM_006711649 /// XM_006711650 /// XM_006711651 /// XM_006711652 /…	---	0043623 // cellular protein complex assembly // inferred from sequence or structural similarity	0005634 // nucleus // inferred from direct assay /// 0005737 // cytoplasm // inferred from direct assay /// 0005794 // Golgi apparatus // inferred from sequence or structural similarity /// 0005813 // centrosome // inferred from direct assay /// 0005813 // centrosome // inferred from sequence or structural similarity /// 0005815 // microtubule organizing center // inferred from electronic annotat…	0005515 // protein binding // inferred from physical interaction /// 0019899 // enzyme binding // inferred from sequence or structural similarity	---	---	This probe set was annotated using the Matching Probes based pipeline to a Entrez Gene identifier using 1 transcripts. // false // Matching Probes // A	AB042555(9)	"AB042555 // Homo sapiens mRNA, similar to rat myomegalin, complete cds. // gb // 9 // --- /// AB042556 // Homo sapiens mRNA, similar to rat myomegalin, complete cds. // gb // 9 // --- /// AB042558 // Homo sapiens mRNA, similar to rat myomegalin, complete cds. // gb // 11 // --- /// BC026270 // Homo sapiens phosphodiesterase 4D interacting protein, mRNA (cDNA clone IMAGE:4809144), complete cds. /…	TCONS_00000639-XLOC_001011 // broad-lincrna // 3 // Cross Hyb Matching Probes /// uc021oue.1 // ucsc_genes // 4 // Cross Hyb Matching Probes /// uc001elk.2 // ucsc_genes // 4 // Cross Hyb Matching Probes /// uc001ell.2 // ucsc_genes // 4 // Cross Hyb Matching Probes /// uc001elm.4 // ucsc_genes // 4 // Cross Hyb Matching Probes /// uc001eln.4 // ucsc_genes // 4 // Cross Hyb Matching Probes /// uc…	---	---	GO:0005634(nucleus);GO:0005737(cytoplasm);	K01509
225894_at	7.6372	0	24.6708		225894_at	880.015	1012.6	1209.08	75.0468	28.6306	33.3941	225894_at	Human Genome U133 Plus 2.0 Array	Homo sapiens	6-Oct-14	Consensus sequence	GenBank	Hs.31412.0	"gb:AL589603 /DB_XREF=gi:13243375 /DB_XREF=DKFZp451P136_s1 /CLONE=DKFZp451P136 /FEA=mRNA /CNT=95 /TID=Hs.31412.0 /TIER=Stack /STK=11 /UG=Hs.31412 /UG_TITLE=Homo sapiens cDNA FLJ11422 fis, clone HEMBA1001008"	AL589603	Hs.31412	Hs.655519	February 2009 (Genome Reference Consortium GRCh37)	chr4:119954054-119956974 (+) // 79.25 // q26	synaptopodin 2	SYNPO2	chr4q26	full length	ENSG00000172403 /// OTTHUMG00000161165	171024	Q9UMS6 /// B4DLE4 /// B4E258 /// B9EG60 /// C6H0M7 /// H0Y9Y3	---	---	NP_001122405 /// NP_001122406 /// NP_001273683 /// NP_001273684 /// NP_597734	NM_001128933 /// NM_001128934 /// NM_001286754 /// NM_001286755 /// NM_133477	---	---	0005634 // nucleus // inferred from sequence or structural similarity /// 0005737 // cytoplasm // inferred from electronic annotation /// 0015629 // actin cytoskeleton // inferred from direct assay /// 0030018 // Z disc // inferred from sequence or structural similarity	0003779 // actin binding // inferred from electronic annotation /// 0005515 // protein binding // inferred from physical interaction /// 0051371 // muscle alpha-actinin binding // inferred from sequence or structural similarity /// 0071889 // 14-3-3 protein binding // inferred from sequence or structural similarity	---	IPR001478 // PDZ domain // 3.0E-13	This probe set was annotated using the Matching Probes based pipeline to a Entrez Gene identifier using 4 transcripts. // false // Matching Probes // A	"AL832031(10),ENST00000429713(11),NM_001128933(11),uc003icm.4"	"AK021484 // Homo sapiens cDNA FLJ11422 fis, clone HEMBA1001008. // gb // 11 // --- /// AL832031 // Homo sapiens mRNA; cDNA DKFZp451O084 (from clone DKFZp451O084). // gb // 10 // --- /// ENST00000429713 // ensembl_havana_transcript:known chromosome:GRCh38:4:118888855:119035835:1 gene:ENSG00000172403 gene_biotype:protein_coding transcript_biotype:protein_coding // ensembl // 11 // --- /// NM_00112…	---	GO:0003779(actin binding);GO:0071889(14-3-3 protein binding);GO:0051371(muscle alpha-actinin binding);	---	GO:0005634(nucleus);GO:0030018(Z disc);GO:0015629(actin cytoskeleton);	K01104
229313_at	12.27	0	24.4677		229313_at	326.577	237.232	390.927	13.8203	12.7545	11.7299	229313_at	Human Genome U133 Plus 2.0 Array	Homo sapiens	6-Oct-14	Consensus sequence	GenBank	Hs.42721.0	gb:AA843962 /DB_XREF=gi:2930413 /DB_XREF=ak05h04.s1 /CLONE=IMAGE:1405111 /FEA=EST /CNT=15 /TID=Hs.42721.0 /TIER=Stack /STK=12 /UG=Hs.42721 /UG_TITLE=ESTs	AA843962	Hs.42721	Hs.154329 /// Hs.605635 /// Hs.619841	February 2009 (Genome Reference Consortium GRCh37)	chr11:22304320-22304903 (+) // 80.61 // p14.3	anoctamin 5	ANO5	chr11p14.3	est /// full length	ENSG00000171714 /// OTTHUMG00000166051	203859	Q75V66	---	166260 /// 608662 /// 611307 /// 613319	NP_001136121 /// NP_998764 /// XP_005252877 /// XP_005252878 /// XP_005252879 /// XP_005252880	NM_001142649 /// NM_213599 /// XM_005252820 /// XM_005252821 /// XM_005252822 /// XM_005252823	---	0006821 // chloride transport // inferred from direct assay /// 0034220 // ion transmembrane transport // traceable author statement /// 0055085 // transmembrane transport // traceable author statement /// 1902476 // chloride transmembrane transport // inferred from direct assay	0005622 // intracellular // inferred from direct assay /// 0005783 // endoplasmic reticulum // inferred from electronic annotation /// 0005789 // endoplasmic reticulum membrane // inferred from electronic annotation /// 0005886 // plasma membrane // inferred from direct assay /// 0005886 // plasma membrane // traceable author statement /// 0016020 // membrane // inferred from electronic annotatio…	0005229 // intracellular calcium activated chloride channel activity // inferred from direct assay	---	IPR007632 // Anoctamin // 2.9E-154	This probe set was annotated using the Matching Probes based pipeline to a Entrez Gene identifier using 6 transcripts. // false // Matching Probes // A	"AL833271(10),ENST00000324559(10),NM_001142649(10),NM_213599(10),uc001mqi.2,uc001mqj.2"	"AL833271 // Homo sapiens mRNA; cDNA DKFZp451A148 (from clone DKFZp451A148). // gb // 10 // --- /// ENST00000324559 // ensembl_havana_transcript:known chromosome:GRCh38:11:22193176:22283357:1 gene:ENSG00000171714 gene_biotype:protein_coding transcript_biotype:protein_coding // ensembl // 10 // --- /// NM_001142649 // Homo sapiens anoctamin 5 (ANO5), transcript variant 2, mRNA. // refseq // 10 // …	---	GO:0005229(intracellular calcium activated chloride channel activity);	GO:0034220(ion transmembrane transport);GO:0006821(chloride transport);	GO:0005789(endoplasmic reticulum membrane);GO:0005886(plasma membrane);GO:0034707(chloride channel complex);	K05169
206895_at	7.86772	0	24.3374		206895_at	207.736	117.245	202.587	8.15336	9.48853	4.42447	206895_at	Human Genome U133 Plus 2.0 Array	Homo sapiens	6-Oct-14	Exemplar sequence	GenBank	g4506010	"gb:NM_002711.1 /DB_XREF=gi:4506010 /GEN=PPP1R3 /FEA=FLmRNA /CNT=17 /TID=Hs.127614.0 /TIER=FL /STK=0 /UG=Hs.127614 /LL=5506 /DEF=Homo sapiens protein phosphatase 1, regulatory (inhibitor) subunit 3 (glycogen and sarcoplasmic reticulum binding subunit, skeletal muscle) (PPP1R3), mRNA. /PROD=protein phosphatase 1, regulatory (inhibitor)subunit 3 (glycogen and sarcoplasmic reticulum bindingsubunit, …	NM_002711	Hs.127614	Hs.458309	February 2009 (Genome Reference Consortium GRCh37)	chr7:113514385-113559051 (-) // 98.7 // q31.1	"protein phosphatase 1, regulatory subunit 3A"	PPP1R3A	chr7q31.1	full length	ENSG00000154415 /// OTTHUMG00000156944	5506	Q16821 /// C9JZB3	EC:3.1.3.16	600917 /// 604367	NP_002702 /// XP_005250530	NM_002711 /// XM_005250473	---	0005975 // carbohydrate metabolic process // inferred from electronic annotation /// 0005977 // glycogen metabolic process // inferred from electronic annotation	0016020 // membrane // inferred from electronic annotation /// 0016021 // integral component of membrane // inferred from electronic annotation	0005515 // protein binding // inferred from electronic annotation	---	IPR005036 // Putative phosphatase regulatory subunit // 2.5E-33	This probe set was annotated using the Genome Target Overlap based pipeline to a Entrez Gene identifier using 10 transcripts. // false // Genome Target Overlap // B	"AF024579,BC056666,BC070313,BC126451,BC126453,ENST00000284601,ENST00000284602,NM_002711,uc010ljy.1,X78578"	"AF024579 // Homo sapiens protein phosphatase type-1 glycogen targeting subunit (PPP1R3) mRNA, complete cds. // gb // --- // chr7:113519825-113559051(-) /// BC056666 // Homo sapiens protein phosphatase 1, regulatory (inhibitor) subunit 3A (glycogen and sarcoplasmic reticulum binding subunit, skeletal muscle), mRNA (cDNA clone IMAGE:4338199). // gb // --- // chr7:113522117-113559082(-) /// BC07031…	---	---	GO:0005977(glycogen metabolic process);	GO:0016021(integral to membrane);	K07189
218532_s_at	13.8614	0	23.4314		218532_s_at	1500.14	1423.97	1387.91	48.7164	65.5327	72.1886	218532_s_at	Human Genome U133 Plus 2.0 Array	Homo sapiens	6-Oct-14	Exemplar sequence	GenBank	g9506660	"gb:NM_019000.1 /DB_XREF=gi:9506660 /GEN=FLJ20152 /FEA=FLmRNA /CNT=102 /TID=Hs.82273.0 /TIER=FL+Stack /STK=40 /UG=Hs.82273 /LL=54463 /DEF=Homo sapiens hypothetical protein (FLJ20152), mRNA. /PROD=hypothetical protein /FL=gb:NM_019000.1"	NM_019000	Hs.82273	Hs.481704	February 2009 (Genome Reference Consortium GRCh37)	chr5:16473165-16475344 (-) // 97.14 // p15.1	"family with sequence similarity 134, member B"	FAM134B	chr5p15.1	full length	ENSG00000154153 /// OTTHUMG00000161788	54463	Q9H6L5 /// H0Y9U4	---	613114 /// 613115	NP_001030022 /// NP_061873 /// XP_005248369	NM_001034850 /// NM_019000 /// XM_005248312	---	0019233 // sensory perception of pain // inferred from mutant phenotype	0005794 // Golgi apparatus // inferred from electronic annotation /// 0005801 // cis-Golgi network // inferred from sequence or structural similarity /// 0016020 // membrane // inferred from electronic annotation /// 0016021 // integral component of membrane // inferred from electronic annotation	---	---	IPR003388 // Reticulon // 2.5E-10	This probe set was annotated using the Matching Probes based pipeline to a Entrez Gene identifier using 7 transcripts. // false // Matching Probes // A	"ENST00000306320(11),ENST00000399793(11),NM_001034850(11),NM_019000(11),uc003jfr.3,uc003jfs.3,XM_005248312(11)"	"ENST00000306320 // ensembl_havana_transcript:known chromosome:GRCh38:5:16473054:16617058:-1 gene:ENSG00000154153 gene_biotype:protein_coding transcript_biotype:protein_coding // ensembl // 11 // --- /// ENST00000399793 // ensembl_havana_transcript:known chromosome:GRCh38:5:16473053:16508998:-1 gene:ENSG00000154153 gene_biotype:protein_coding transcript_biotype:protein_coding // ensembl // 11 // …	BC030517 // gb // 6 // Cross Hyb Matching Probes /// ENST00000510362 // ensembl // 6 // Cross Hyb Matching Probes /// OTTHUMT00000366094 // vega // 6 // Cross Hyb Matching Probes	---	GO:0019233(sensory perception of pain);	GO:0016021(integral to membrane);GO:0005783(endoplasmic reticulum);GO:0005794(Golgi apparatus);GO:0005801(cis-Golgi network);	---
230429_at	12.0437	0	22.9445		230429_at	111.969	145.205	134.046	6.48154	6.41952	4.33626	230429_at	Human Genome U133 Plus 2.0 Array	Homo sapiens	6-Oct-14	Consensus sequence	GenBank	Hs.55258.0	gb:AA977578 /DB_XREF=gi:3155024 /DB_XREF=on61a11.s1 /CLONE=IMAGE:1561148 /FEA=EST /CNT=18 /TID=Hs.55258.0 /TIER=Stack /STK=8 /UG=Hs.55258 /UG_TITLE=ESTs	AA977578	Hs.55258	Hs.332422	February 2009 (Genome Reference Consortium GRCh37)	chr8:62575231-62576626 (-) // 96.83 // q12.3	aspartate beta-hydroxylase	ASPH	chr8q12.1	full length	---	444	Q12797 /// A8K721 /// B3GQE5 /// B4DQ07 /// B7ZM96 /// B8Y0L3 /// E5RG29 /// E5RG56 /// E5RHJ2 /// E5RHK2 /// E5RJL3 /// G3XAN5 /// Q6PJH4	EC:1.14.11.16	600582	NP_001158222 /// NP_001158223 /// NP_001158224 /// NP_001158225 /// NP_001158226 /// NP_001158227 /// NP_001158228 /// NP_004309 /// NP_064549 /// NP_115855 /// NP_115856 /// NP_115857 /// XP_005251292 /// XP_005251293 /// XP_005251295 /// XP_005251296 /// XP_005251297 /// XP_005251298 /// XP_005251299 /// XP_005251300 /// XP_005251301 /// XP_005251303 /// XP_005251304 /// XP_005251305 /// XP_005…	NM_001164750 /// NM_001164751 /// NM_001164752 /// NM_001164753 /// NM_001164754 /// NM_001164755 /// NM_001164756 /// NM_004318 /// NM_020164 /// NM_032466 /// NM_032467 /// NM_032468 /// XM_005251235 /// XM_005251236 /// XM_005251238 /// XM_005251239 /// XM_005251240 /// XM_005251241 /// XM_005251242 /// XM_005251243 /// XM_005251244 /// XM_005251246 /// XM_005251247 /// XM_005251248 /// XM_005…	---	"0005513 // detection of calcium ion // traceable author statement /// 0006936 // muscle contraction // traceable author statement /// 0007389 // pattern specification process // inferred from electronic annotation /// 0008285 // negative regulation of cell proliferation // inferred from electronic annotation /// 0010524 // positive regulation of calcium ion transport into cytosol // inferred fro…	0005737 // cytoplasm // inferred from electronic annotation /// 0005783 // endoplasmic reticulum // inferred from direct assay /// 0005789 // endoplasmic reticulum membrane // non-traceable author statement /// 0005886 // plasma membrane // inferred from direct assay /// 0014701 // junctional sarcoplasmic reticulum membrane // traceable author statement /// 0016020 // membrane // inferred from el…	0004597 // peptide-aspartate beta-dioxygenase activity // inferred from electronic annotation /// 0005198 // structural molecule activity // traceable author statement /// 0005509 // calcium ion binding // inferred from direct assay /// 0005509 // calcium ion binding // non-traceable author statement /// 0005515 // protein binding // inferred from physical interaction /// 0008307 // structural co…	---	---	This probe set was annotated using the Matching Probes based pipeline to a Entrez Gene identifier using 4 transcripts. // false // Matching Probes // A	"NM_020164(11),NM_032467(11),uc011lel.2,uc011lem.2"	"NM_020164 // Homo sapiens aspartate beta-hydroxylase (ASPH), transcript variant 5, mRNA. // refseq // 11 // --- /// NM_032467 // Homo sapiens aspartate beta-hydroxylase (ASPH), transcript variant 4, mRNA. // refseq // 11 // --- /// uc011lel.2 // --- // ucsc_genes // 11 // --- /// uc011lem.2 // --- // ucsc_genes // 11 // ---"	AF086211 // gb // 10 // Negative Strand Matching Probes /// NONHSAT126875 // noncode // 10 // Negative Strand Matching Probes	---	---	---	---
[truncated: 2,926 more rows]
[truncated: 2 more columns]
